# Supplementary material for: Loss of DIAPH3 accelerates glioma genesis in mice
Source: Cell Death Dis. 2026 Mar 23;17(1):342. doi: 10.1038/s41419-026-08652-x (PMC13040077; doi:10.1038/s41419-026-08652-x)
Supplement: Supplementary file 2 — Supplementary Table S1 [file 41419_2026_8652_MOESM2_ESM.xlsx]

## Sheet: Tumor Localization
Animal/MRI code	Group	OB Tumor	HC Tumor	Age	Age (months)	Age (Days)	Age (number)
C10	Trp53 cKO	0	1				12.07
C12	Trp53 cKO	1	0				11.79
C13	Trp53 cKO	1	0				18.85
C16	Trp53 cKO	0	0	13m 9d	13	9	13.2957
C19	Trp53 cKO	1	0	12m 2d	12	2	12.0657
C23	Trp53 cKO	1	0	17m 7d	17	7	17.23	*
C26	Trp53 cKO	1	0	17m 7d	17	7	17.23	*
C35	Trp53 cKO	1	0	16m 18d	16	18	16.5913
C36	Trp53 cKO	1	0	16m 18d	16	18	16.5913	*
C37	Trp53 cKO	1	0	10m 27d	10	27	10.887
C38	Trp53 cKO	1	0	12m 21d	12	21	12.6899	*
C39	Trp53 cKO	0	0	12m 21d	12	21	12.6899	*
C41	Trp53 cKO	1	0	12m 4d	12	4	12.1314	*
C43	Trp53 cKO	1	1	10m 2d	10	2	10.0657	*
C45	Trp53 cKO	1	1	11m 27d	11	27	11.887
C46	Trp53 cKO	1	0	11m 27d	11	27	11.887
C47	Trp53 cKO	1	0	9m 12d	9	12	9.39422
C49	Trp53 cKO	1	0	11m 27d	11	27	11.887
C50	Trp53 cKO	1	0	12m 23d	12	23	12.7556
C54	Trp53 cKO	1	0	14m 18d	14	18	14.5913
C55	Trp53 cKO	1	0	13m 7d	13	7	13.23	*
C8	Trp53 cKO	1	0	8m 11d	8	11	8.36137	*
Average Age						Average Age	13.1477
MRI 100	dcKO	1	0	14m 3d	14	3	14.0986	*
MRI 101	dcKO	0	1	13m 6d	13	6	13.1971
MRI 12	dcKO	1	0	12			12	?
MRI 13	dcKO	1	0	12			12	?
MRI 16	dcKO	1	0	11.51			11.51	?
MRI 17	dcKO	1	0	11.51			11.51	?
MRI 18	dcKO	0	1	11.51			11.51	?
MRI 19	dcKO	1	0	11.51			11.51	?
MRI 24	dcKO	1	0	10.72			10.72	?
MRI 26	dcKO	1	1	10.69			10.69	?
MRI 28	dcKO	1	1	10.56			10.56	?
MRI 30	dcKO	1	0	15.09			15.09	?
MRI 31	dcKO	1	0	9.72			9.72	?
MRI 32	dcKO	1	0	9.72			9.72	?
MRI 33	dcKO	1	0	10.92			10.92	?
MRI 34	dcKO	1	0	8.49			8.49	?
MRI 35	dcKO	1	0	9.95			9.95	?
MRI 36	dcKO	1	0	9.95			9.95	?
MRI 37	dcKO	1	0	11.8			11.8	?
MRI 39	dcKO	1	0	8.79			8.79	?
MRI 40	dcKO	1	0	11.51			11.51	?
MRI 41	dcKO	1	1	19.1			19.1	?
MRI 42	dcKO	1	0	17m 7d	17	7	17.23
MRI 43	dcKO	1	0	13m 17d	13	17	13.5585
MRI 44	dcKO	1	0	6m 5d	6	5	6.16426
MRI 45	dcKO	1	0	8m 2d	8	2	8.0657
MRI 46	dcKO	1	0	4m 3d	4	3	4.09855
MRI 48	dcKO	1	0	6m 5d	6	5	6.16426
MRI 49	dcKO	1	0	4m 3d	4	3	4.09855
MRI 5	dcKO	1	1	12.79			12.79	?
MRI 50	dcKO	1	1	13m 17d	13	17	13.5585
MRI 71	dcKO	1	0	10m 10d	10	10	10.3285	*
MRI 72	dcKO	1	0	9m 16d	9	16	9.52562	*
MRI 73	dcKO	1	0	9m 16d	9	16	9.52562	*
MRI 74	dcKO	1	0	11m 11d	11	11	11.3614
MRI 82	dcKO	1	0	12m 17d	12	17	12.5585	*
MRI 83	dcKO	1	0	11m 11d	11	11	11.3614	*
MRI 84	dcKO	1	0	11m 11d	11	11	11.3614	*
MRI 85	dcKO	1	0	11m 11d	11	11	11.3614	*
MRI 93	dcKO	1	0	12m 8d	12	8	12.2628	*
MRI 99	dcKO	1	0	14m 3d	14	3	14.0986	*
						Average Age	11.0688
