# Supplementary material for: Loss of DIAPH3 accelerates glioma genesis in mice
Source: Cell Death Dis. 2026 Mar 23;17(1):342. doi: 10.1038/s41419-026-08652-x (PMC13040077; doi:10.1038/s41419-026-08652-x)
Supplement: Supplementary file 3 — Supplementary Table S2 [file 41419_2026_8652_MOESM3_ESM.xlsx]

## Sheet: Pre-tumor RNASeq
List of differentially expressed genes (and total analysed genes) between pretumorigenic samples of Trp53 cKO and dcKO olfactory bulbs
Gene ID	G96 (dcKO)	G97 (dcKO)	G98 (dcKO)	G99 (dcKO)	C108 (Trp53 cKO)	C109 (Trp53 cKO)	C110 (Trp53 cKO)	C111 (Trp53 cKO)	log2FoldChange	pvalue	padj	Gene Name
ENSMUSG00000045104	1019.98	846.957	967.627	889.477	1666.8	1855.64	1757.08	1741.77	-0.914628	4.12e-29	8.1e-25	Ldhb-ps
ENSMUSG00000094840	240.217	339.568	347.68	188.291	93.1115	37.8284	70.8091	75.1843	2.01043	1.06e-14	1.04e-10	Muc3a
ENSMUSG00000078816	2083.13	1784.2	1879.43	1807.39	2556.98	2655.15	2609.82	2675.31	-0.474479	1.03e-11	6.76e-08	Prkcg
ENSMUSG00000022193	1564.22	1447.58	1196.8	1451.41	987.391	575.606	672.686	622.359	0.985786	1.06e-10	5.2e-07	Psmb5
ENSMUSG00000092368	2.81504	6.86987	1.95876	1.96136	152.457	14.3135	43.497	54.2998	-4.28297	4.58e-10	1.8e-06	A930015D03Rik
ENSMUSG00000059187	22.5203	12.7583	11.7526	8.82612	42.9745	90.9927	90.0287	56.3882	-2.32397	1.44e-09	4.72e-06	Tafa1
ENSMUSG00000021091	900.813	1316.07	795.256	816.907	510.578	541.867	403.612	279.853	1.14111	8.37e-09	2.35e-05	Serpina3n
ENSMUSG00000090799	209.251	175.672	272.267	195.155	312.077	377.262	455.201	445.885	-0.899885	7.6e-08	0.000172772	Klhl33
ENSMUSG00000020044	2856.33	2671.4	2618.86	3234.28	2155.89	2048.87	2183.95	2010.14	0.438314	8.1e-08	0.000172772	Timp3
ENSMUSG00000064368	16632.2	18216.9	14365.5	16223.4	21219.2	20957	22537.5	22181.5	-0.409143	8.79e-08	0.000172772	mt-Nd6
ENSMUSG00000117098	29.0888	23.5538	17.6288	29.4204	1.0232	0	1.01156	1.04423	5.0188	1.11e-07	0.000199007	Gm49909
ENSMUSG00000020949	1154.17	1059.92	1123.35	1177.8	1472.39	1367.96	1503.18	1471.31	-0.364879	2.95e-07	0.000469067	Fkbp3
ENSMUSG00000056770	2547.61	2414.27	2688.4	2817.5	3162.72	3407.63	3689.15	3414.62	-0.385538	3.1e-07	0.000469067	Setd3
ENSMUSG00000032289	630.569	615.344	668.916	625.674	450.209	473.367	438.005	497.052	0.451064	3.77e-07	0.000528878	Thsd4
ENSMUSG00000066553	664.35	378.824	1.95876	285.378	8.18562	1.02239	2.02312	3.13268	6.53358	5.33e-07	0.000698935	Gm6969
ENSMUSG00000021260	1161.67	918.6	1133.14	828.675	486.021	778.039	404.623	521.069	0.884449	5.95e-07	0.0007315	Hhipl1
ENSMUSG00000004366	181.101	153.1	164.536	184.368	202.594	591.964	405.635	359.214	-1.19077	9.59e-07	0.00103729	Sst
ENSMUSG00000052087	104.157	66.7359	62.6803	59.8215	107.436	211.635	195.231	174.386	-1.22971	9.62e-07	0.00103729	Rgs14
ENSMUSG00000058291	982.449	1044.22	1044.02	1101.3	769.449	871.077	722.253	703.808	0.443925	1e-06	0.00103729	Zfp68
ENSMUSG00000035274	1065.02	1100.16	1167.42	1074.83	794.006	848.584	521.964	638.022	0.653186	1.17e-06	0.00115441	Tpbg
ENSMUSG00000029878	426.948	477.947	460.308	532.51	678.384	728.964	673.698	597.297	-0.497509	1.97e-06	0.00176599	Dbpht2
ENSMUSG00000016831	1706.85	1767.52	1662.01	1888.79	1501.04	1277.99	1324.13	1272.91	0.385902	1.98e-06	0.00176599	Tox4
ENSMUSG00000010086	1231.11	1126.66	1242.83	1262.14	1523.55	2096.92	2072.68	1504.73	-0.565869	2.33e-06	0.00195047	Rnf112
ENSMUSG00000032383	1094.11	1163.95	1151.75	1203.3	1773.21	1371.03	1470.81	1609.15	-0.432189	2.38e-06	0.00195047	Ppib
ENSMUSG00000094152	49.7324	42.2006	52.8865	84.3385	7.16242	26.5821	4.04623	11.4865	2.21781	2.57e-06	0.0020179	Slc6a16
ENSMUSG00000007279	347.188	411.211	583.71	583.505	299.799	243.329	281.213	280.897	0.800658	2.77e-06	0.00209461	Scube2
ENSMUSG00000052102	153.889	180.579	146.907	145.141	372.446	179.941	315.606	530.467	-1.15823	3.27e-06	0.00232592	Gnpda1
ENSMUSG00000024082	616.494	581.976	658.143	541.336	771.495	835.293	884.102	767.506	-0.442385	3.31e-06	0.00232592	Ndufaf7
ENSMUSG00000097767	1835.41	1584.98	1865.72	1765.22	2030.03	2477.25	2601.73	2368.3	-0.42656	3.77e-06	0.00255369	Miat
ENSMUSG00000113055	32.8421	33.3679	37.2164	40.2079	72.6474	81.7912	72.8322	75.1843	-1.0749	3.98e-06	0.00261197	Gm48700
ENSMUSG00000054196	208.313	301.293	217.422	137.295	128.924	105.306	89.0171	89.8034	1.06512	4.18e-06	0.0026534	Cthrc1
ENSMUSG00000116376	4.69174	5.88846	8.81441	13.7295	61.3922	11.2463	75.8669	44.9017	-2.54821	4.59e-06	0.00282103	Tmem249
ENSMUSG00000073374	21.582	54.9589	54.8452	52.9567	109.483	84.8584	169.942	114.865	-1.38011	6.45e-06	0.00384176	C030034I22Rik
ENSMUSG00000072494	259.922	259.092	161.598	253.016	169.852	86.9032	89.0171	63.6978	1.18888	8.16e-06	0.00463718	Ppp1r3e
ENSMUSG00000066838	146.382	173.71	217.422	111.798	318.216	330.232	242.774	286.118	-0.858728	8.25e-06	0.00463718	Zfp772
ENSMUSG00000033855	168.902	190.394	213.505	182.407	112.552	105.306	137.572	96.0688	0.74119	8.77e-06	0.00479171	Ston1
ENSMUSG00000078552	41.2873	32.3865	53.8659	33.3431	160.643	39.8732	185.115	125.307	-1.66715	9.73e-06	0.00512124	Dcdc2b
ENSMUSG00000001482	1343.71	1377.9	1368.19	1366.09	1138.83	1140.99	1126.88	1084.95	0.280467	9.9e-06	0.00512124	Def8
ENSMUSG00000035566	3892.26	3744.08	3514.99	4229.68	2750.37	2226.77	2140.46	3322.73	0.559058	1.02e-05	0.00516414	Pcdh17
ENSMUSG00000041596	18.7669	5.88846	13.7113	17.6522	34.7889	47.03	41.4739	58.4767	-1.69538	1.21e-05	0.00594291	Nlrp5-ps
ENSMUSG00000021311	561.132	607.493	565.102	613.906	473.743	422.247	399.566	458.415	0.420622	1.27e-05	0.00596073	Mtr
ENSMUSG00000035033	501.077	387.657	374.123	474.649	636.432	693.181	745.518	535.688	-0.587361	1.29e-05	0.00596073	Tbr1
ENSMUSG00000057262	7.50678	5.88846	8.81441	11.7682	181.107	5.11195	185.115	159.767	-3.96655	1.3e-05	0.00596073	Rpl15-ps6
ENSMUSG00000097908	294.641	271.851	241.907	322.644	444.07	417.135	370.23	402.027	-0.530095	1.54e-05	0.00689364	4933404O12Rik
ENSMUSG00000041708	548.933	470.095	544.535	572.717	593.458	1216.64	934.68	833.292	-0.744084	1.59e-05	0.00694766	Mpped1
ENSMUSG00000038255	111.663	78.5128	106.752	102.971	127.9	288.314	211.416	178.563	-1.01127	1.83e-05	0.00766803	Neurod2
ENSMUSG00000053279	1583.93	1469.17	1757.99	1614.2	861.537	1188.02	1323.12	786.302	0.627388	1.85e-05	0.00766803	Aldh1a1
ENSMUSG00000113029	15.0136	11.7769	25.4639	63.7442	139.156	66.4554	108.237	101.29	-1.84083	1.87e-05	0.00766803	Gm40578
ENSMUSG00000042962	35.6572	36.3122	52.8865	26.4784	106.413	35.7837	156.792	213.022	-1.75832	2.04e-05	0.00819671	Gm5436
ENSMUSG00000015013	669.041	685.024	733.555	653.133	802.191	869.032	948.842	1016.03	-0.40778	2.24e-05	0.00880024	Trappc2l
ENSMUSG00000097177	9.38347	2.94423	1.95876	3.92272	32.7425	8.17912	43.497	34.4595	-2.69945	2.32e-05	0.00894566	9330159M07Rik
ENSMUSG00000041046	74.1294	102.067	88.1441	112.778	224.081	128.821	149.711	217.199	-0.933024	2.68e-05	0.0101294	Ramp3
ENSMUSG00000015656	20163.2	21908	21215.3	24940.7	38721.1	21659.3	41098.6	35723	-0.637009	3.03e-05	0.0112503	Hspa8
ENSMUSG00000040010	2514.77	2538.91	2185.97	2361.48	1880.65	2094.88	1844.07	1686.43	0.355141	3.23e-05	0.0115733	Slc7a5
ENSMUSG00000024670	0	0	0	0.980681	2.04641	35.7837	21.2427	3.13268	-5.72517	3.29e-05	0.0115733	Cd6
ENSMUSG00000029219	45.0407	34.3493	66.5978	48.0533	105.39	89.9703	92.0518	96.0688	-0.983049	3.3e-05	0.0115733	Slc10a4
ENSMUSG00000055805	784.458	791.016	928.451	927.724	1106.08	1063.29	1223.99	1080.77	-0.382949	3.55e-05	0.0122392	Fmnl1
ENSMUSG00000006289	547.056	554.497	555.308	609.003	478.859	405.889	419.797	365.479	0.439901	3.68e-05	0.0124735	Osgep
ENSMUSG00000024066	298.394	198.245	269.329	394.234	146.318	185.053	128.468	183.784	0.850407	3.88e-05	0.012936	Xdh
ENSMUSG00000056383	273.997	260.074	231.133	328.528	191.339	176.874	190.173	164.988	0.596216	4.03e-05	0.0132176	AI987944
ENSMUSG00000041380	110.725	58.8846	78.3503	70.609	138.132	115.53	176.011	205.713	-0.994536	4.17e-05	0.0132176	Htr2c
ENSMUSG00000022419	2409.68	2160.08	2458.24	2535.06	1620.75	2126.57	1607.37	1837.84	0.411012	4.21e-05	0.0132176	Deptor
ENSMUSG00000021098	0.938347	2.94423	4.8969	4.9034	19.4409	6.13434	57.6588	25.0614	-2.99007	4.23e-05	0.0132176	4930447C04Rik
ENSMUSG00000055421	1809.13	1775.37	1831.44	1802.49	1561.41	1448.73	1392.92	1565.29	0.274461	4.5e-05	0.0135088	Pcdh9
ENSMUSG00000110357	67.561	78.5128	66.5978	54.9181	107.436	112.463	133.526	111.732	-0.797887	4.54e-05	0.0135088	A030001D20Rik
ENSMUSG00000046593	7.50678	2.94423	1.95876	4.9034	5.11602	46.0076	31.3583	34.4595	-2.75093	4.54e-05	0.0135088	Tmem215
ENSMUSG00000075602	395.044	415.136	366.288	428.557	154.504	346.59	158.815	210.934	0.882169	4.63e-05	0.0135088	Ly6a
ENSMUSG00000049511	19.7053	21.591	22.5257	21.575	63.4386	39.8732	39.4508	71.0074	-1.3235	4.69e-05	0.0135088	Htr1b
ENSMUSG00000032018	926.149	966.689	895.153	889.477	1368.02	959.002	1554.77	1405.53	-0.523827	4.74e-05	0.0135088	Sc5d
ENSMUSG00000100837	4.69174	0	5.87628	1.96136	43.9977	6.13434	22.2543	31.3268	-3.04505	4.91e-05	0.0137971	1700063D05Rik
ENSMUSG00000056508	13.1369	9.8141	11.7526	56.8795	126.877	47.03	94.0749	96.0688	-1.99213	5.11e-05	0.0141594	1700001K19Rik
ENSMUSG00000053128	18.7669	33.3679	19.5876	15.6909	95.1579	20.4478	98.1212	82.4939	-1.76131	5.9e-05	0.0157976	Rnf26
ENSMUSG00000038530	1327.76	1724.34	1658.09	1524.96	2358.48	2665.37	2583.52	1619.59	-0.565573	6.01e-05	0.0157976	Rgs4
ENSMUSG00000078915	0	0	0.979379	2.94204	16.3712	2.04478	34.393	21.9287	-4.26264	6.02e-05	0.0157976	Hsp25-ps1
ENSMUSG00000034171	872.663	770.407	822.679	692.36	972.043	999.898	1109.68	1016.03	-0.375541	6.03e-05	0.0157976	Faah
ENSMUSG00000073418	1164.49	1818.55	1797.16	1292.54	1176.68	996.831	1002.45	864.619	0.587621	7.11e-05	0.0183998	C4b
ENSMUSG00000054477	850.142	924.488	872.627	1030.7	664.059	806.666	639.305	643.243	0.4176	7.64e-05	0.0195027	Kcnn2
ENSMUSG00000025421	572.392	536.831	754.122	673.728	433.838	505.061	388.438	453.194	0.510807	9.11e-05	0.0229711	Hdhd2
ENSMUSG00000114469	6.56843	0.98141	0	0	6.13922	29.6493	31.3583	18.7961	-3.48946	9.96e-05	0.0247902	C730002L08Rik
ENSMUSG00000030226	1086.61	1073.66	961.75	982.642	1359.84	1127.7	1543.64	1374.2	-0.39708	0.00010085	0.0247902	Lmo3
ENSMUSG00000061740	953.361	776.295	869.689	821.81	1730.24	900.726	1656.93	1147.6	-0.667909	0.000102911	0.0249845	Cyp2d22
ENSMUSG00000024479	119.17	53.9775	69.5359	74.5317	129.947	529.598	361.126	187.961	-1.9295	0.000106352	0.0253226	Mal2
ENSMUSG00000044288	676.548	582.957	582.731	612.925	710.103	1152.23	816.328	870.885	-0.531673	0.000109321	0.0253226	Cnr1
ENSMUSG00000029608	729.096	568.236	591.545	714.916	786.843	1803.5	1479.91	1213.39	-1.02089	0.000109735	0.0253226	Rph3a
ENSMUSG00000019734	62.8693	70.6615	116.546	65.7056	170.875	124.732	164.884	127.396	-0.89748	0.000110376	0.0253226	Tmc4
ENSMUSG00000056116	42.2256	41.2192	55.8246	41.1886	555.599	39.8732	272.109	254.791	-2.63686	0.000110907	0.0253226	H2-T22
ENSMUSG00000037443	540.488	662.452	528.865	719.82	430.769	433.493	366.184	489.742	0.511209	0.00011203	0.0253226	Cep85
ENSMUSG00000068037	17.8286	16.684	34.2783	30.4011	57.2994	63.3882	43.497	73.0958	-1.25922	0.000113659	0.0253988	Mas1
ENSMUSG00000028785	1646.8	1444.64	1626.75	1631.85	1684.19	3304.37	2790.89	2044.59	-0.629568	0.000117301	0.0259183	Hpca
ENSMUSG00000013275	2204.18	2116.9	2411.23	2105.52	1798.79	1922.09	1822.83	1790.85	0.268964	0.000123269	0.0269342	Slc41a1
ENSMUSG00000037411	30.0271	49.0705	69.5359	48.0533	12.2784	21.4702	22.2543	18.7961	1.39344	0.000125925	0.0272122	Serpine1
ENSMUSG00000028795	303.086	367.047	350.618	363.832	496.254	395.665	589.738	491.83	-0.511706	0.000129498	0.0276803	Ccdc28b
ENSMUSG00000008140	3365.85	3506.58	3738.29	2418.36	4107.14	4559.86	4562.13	4506.88	-0.444933	0.00013298	0.0281188	Emc10
ENSMUSG00000078877	88.2046	96.1782	81.2885	65.7056	147.341	104.284	152.745	163.943	-0.777775	0.000141636	0.0296305	Gm14295
ENSMUSG00000053310	2401.23	2073.72	2433.76	1665.2	2379.97	4118.19	3610.25	2876.84	-0.598832	0.000146783	0.0298998	Nrgn
ENSMUSG00000026511	489.817	926.451	966.647	904.187	1238.08	1126.67	1499.13	1338.7	-0.662673	0.000147146	0.0298998	Srp9
ENSMUSG00000068417	25.3354	17.6654	15.6701	13.7295	5.11602	0	5.05779	1.04423	2.68684	0.000147485	0.0298998	Pnp2
ENSMUSG00000035403	49.7324	55.9404	51.9071	42.1693	135.063	55.2091	108.237	115.909	-1.0528	0.000151703	0.0304412	Crb2
ENSMUSG00000050010	4042.4	3326.98	3398.45	3439.25	2507.87	3124.42	2908.23	2561.49	0.355823	0.000161467	0.0320733	Shisa3
ENSMUSG00000057455	1409.4	1293.5	1245.77	1376.88	1522.53	1582.66	1769.22	1655.1	-0.293958	0.00016416	0.0322821	Rit2
ENSMUSG00000081406	231.772	349.382	297.731	266.745	405.188	390.553	564.45	389.496	-0.61154	0.000169726	0.0329329	Rps6-ps4
ENSMUSG00000098915	1.87669	0.98141	0.979379	2.94204	22.5105	0	35.4045	28.1941	-3.66613	0.000170864	0.0329329	Rpl15-ps2
ENSMUSG00000042761	180.163	226.706	213.505	188.291	85.9491	171.762	110.26	101.29	0.784766	0.000172494	0.0329329	Mrap2
ENSMUSG00000075600	464.482	461.263	485.772	482.495	360.167	392.598	314.595	381.143	0.387062	0.000197136	0.0372759	Zc3h3
ENSMUSG00000030168	1704.98	1850.94	1872.57	2109.44	1512.29	1647.07	1425.29	1461.92	0.317938	0.000206044	0.038589	Adipor2
ENSMUSG00000051498	24.397	24.5352	11.7526	33.3431	54.2298	63.3882	58.6704	43.8575	-1.22753	0.000211278	0.0388347	Tlr6
ENSMUSG00000038695	821.992	984.354	976.441	875.748	1258.54	1060.22	1178.47	1131.94	-0.339716	0.000211305	0.0388347	Josd2
ENSMUSG00000096995	154.827	158.988	186.082	180.445	243.522	232.083	313.583	220.332	-0.570015	0.000217365	0.0395786	2810029C07Rik
ENSMUSG00000039347	5359.84	6295.74	6239.62	5796.8	7324.09	6729.37	7136.54	7077.76	-0.254811	0.000223006	0.0402332	Atp6v0e2
ENSMUSG00000105402	14.0752	1.96282	2.93814	16.6716	59.3458	28.6269	44.5086	22.973	-2.12221	0.000229584	0.0410433	Gm3716
ENSMUSG00000019966	1503.23	1794.02	1896.08	1828.97	2606.1	2059.09	2382.22	2068.61	-0.376621	0.000240028	0.0425239	Kitl
ENSMUSG00000049630	63.8076	104.029	34.2783	67.667	82.8795	201.411	161.849	159.767	-1.16747	0.000247232	0.043409	C1ql3
ENSMUSG00000087381	98.5264	49.0705	22.5257	25.4977	245.569	114.508	194.219	187.961	-1.92272	0.000254124	0.0437531	Gm16008
ENSMUSG00000036898	647.459	849.901	775.668	657.056	579.133	484.613	547.253	577.457	0.420896	0.000255227	0.0437531	Zfp157
ENSMUSG00000071470	0	0.98141	5.87628	0	8.18562	26.5821	21.2427	11.4865	-3.30746	0.000258245	0.0437531	Ccnb1ip1
ENSMUSG00000111348	15.0136	15.7026	21.5463	15.6909	68.5546	13.2911	59.6819	77.2727	-1.68714	0.000261924	0.0437531	Gm19531
ENSMUSG00000004415	114.478	48.0891	73.4534	124.546	169.852	196.299	138.583	195.27	-0.956265	0.000262054	0.0437531	Col26a1
ENSMUSG00000043279	290.888	311.107	339.845	377.562	245.569	255.598	220.52	237.039	0.460385	0.000262541	0.0437531	Trim56
ENSMUSG00000020251	5.63008	8.83269	7.83503	13.7295	13.3016	53.1643	40.4623	25.0614	-1.87588	0.000275435	0.0454782	Glt8d2
ENSMUSG00000020863	5789.6	5381.07	5975.19	5944.89	7124.56	6477.86	7469.35	6495.09	-0.255641	0.000279386	0.0454782	Luc7l3
ENSMUSG00000097466	15.0136	4.90705	11.7526	11.7682	34.7889	22.4926	32.3699	37.5921	-1.5474	0.000280591	0.0454782	D430036J16Rik
ENSMUSG00000116226	38.4722	27.4795	28.402	42.1693	178.037	18.403	119.364	120.086	-1.67453	0.000282143	0.0454782	Gm49502
ENSMUSG00000044712	197.053	166.84	175.309	164.754	323.332	202.433	248.843	287.162	-0.592375	0.00028772	0.0460002	Slc38a6
ENSMUSG00000097451	8946.2	7594.15	8209.16	13142.1	13666.9	13119.3	13084.5	13534.2	-0.4951	0.000297965	0.0472539	Rian
ENSMUSG00000113304	0	0	0.979379	0.980681	22.5105	3.06717	8.09247	13.5749	-4.60346	0.000308982	0.0486091	Gm48618
ENSMUSG00000041954	81.6362	36.3122	26.4432	26.4784	148.364	60.321	113.295	112.776	-1.345	0.000318351	0.0496856	Tnfrsf18
ENSMUSG00000046447	10619.3	9168.33	9132.71	9872.51	10903.3	16499.3	14556.3	10951.8	-0.44777	0.00033859	0.0524282	Camk2n1
ENSMUSG00000021259	2833.81	2452.54	2811.8	2749.83	3144.3	3162.25	3194.5	3298.71	-0.238611	0.000345711	0.0531125	Cyp46a1
ENSMUSG00000064339	37395.9	40303.6	32983.5	41670.1	44364	53459.8	52083.1	43111.9	-0.341326	0.000360003	0.0548796	mt-Rnr2
ENSMUSG00000022076	354.695	317.977	364.329	341.277	261.94	291.381	229.624	242.26	0.427059	0.000366473	0.055436	Klhl1
ENSMUSG00000003948	1085.67	1094.27	957.833	1019.91	1207.38	1622.53	1526.44	1168.49	-0.410203	0.000372798	0.0556189	Mmd
ENSMUSG00000050668	969.312	887.194	911.802	937.531	756.147	789.285	750.576	788.391	0.265024	0.000373338	0.0556189	Gpatch11
ENSMUSG00000117285	9.38347	5.88846	51.9071	9.80681	111.529	120.642	82.9478	109.644	-2.46471	0.00038221	0.0565125	Gm49863
ENSMUSG00000057604	119.17	163.895	165.515	122.585	230.221	239.239	196.242	193.182	-0.589267	0.000399492	0.0582208	Lmcd1
ENSMUSG00000032122	67.561	68.6987	75.4122	117.682	224.081	70.5449	200.289	218.243	-1.11484	0.000401354	0.0582208	Slc37a2
ENSMUSG00000084459	190.484	189.412	229.175	0	0	0	0	0	9.65706	0.000402646	0.0582208	Gm24598
ENSMUSG00000024095	1696.53	1640.92	1932.32	1714.23	2110.87	2101.01	2004.91	2114.56	-0.254513	0.000412526	0.0589925	Hnrnpll
ENSMUSG00000042401	1716.24	1144.32	1314.33	1242.52	1875.53	1631.73	1869.36	1869.16	-0.419312	0.000413982	0.0589925	Crtac1
ENSMUSG00000092274	1104.43	1225.78	1673.76	1242.52	1836.65	1628.67	2057.51	1645.7	-0.450475	0.000423206	0.059873	Neat1
ENSMUSG00000004952	699.069	778.258	978.4	702.167	554.576	490.747	658.524	586.855	0.463004	0.000437962	0.061518	Rasa4
ENSMUSG00000019997	1231.11	1050.11	1196.8	1097.38	1431.46	1371.03	1365.6	1349.14	-0.269876	0.000441695	0.0615873	Ccn2
ENSMUSG00000107331	491.694	341.531	475.978	577.621	644.618	783.151	698.987	592.076	-0.527036	0.00044651	0.0615873	Gm42732
ENSMUSG00000022441	7.50678	8.83269	4.8969	11.7682	12.2784	64.4106	33.3814	19.8403	-1.97773	0.000447851	0.0615873	Efcab6
ENSMUSG00000032420	310.593	363.122	338.865	323.625	921.906	337.389	744.507	812.408	-1.07563	0.000451095	0.0616027	Nt5e
ENSMUSG00000021758	10.3218	17.6654	27.4226	13.7295	30.6961	34.7613	50.5779	67.8747	-1.41289	0.000464632	0.0629614	Ddx4
ENSMUSG00000040187	40.3489	49.0705	41.1339	50.9954	135.063	43.9628	96.098	112.776	-1.09555	0.000467448	0.0629614	Arntl2
ENSMUSG00000032224	3202.58	3098.31	3461.13	3211.73	3662.04	3702.08	3797.39	3784.28	-0.204155	0.00049229	0.0658563	Fam81a
ENSMUSG00000099486	10.3218	7.85128	0.979379	6.86476	0	0	0	0	5.10921	0.000503049	1	Olfr1228
ENSMUSG00000101939	928.025	818.496	638.555	741.394	1527.64	911.972	1076.3	1042.14	-0.543746	0.000503603	0.0669146	Gm28438
ENSMUSG00000060301	1264.89	1196.34	1313.35	1178.78	1655.54	1306.61	1714.59	1553.81	-0.330951	0.000508725	0.0671415	2610008E11Rik
ENSMUSG00000031772	1856.05	1676.25	1749.17	1862.31	1462.16	1411.92	1198.7	1613.33	0.329423	0.000518372	0.0679586	Cntnap4
ENSMUSG00000083899	395.982	778.258	770.771	661.959	436.908	434.516	415.75	421.867	0.608874	0.000524661	0.0683275	Gm12346
ENSMUSG00000038007	316.223	293.442	254.639	372.659	187.246	270.933	150.722	181.695	0.645855	0.000528406	0.0683626	Acer2
ENSMUSG00000114045	79.7595	107.955	116.546	127.488	167.805	150.291	170.953	170.209	-0.611801	0.000537877	0.069133	Gm34220
ENSMUSG00000064351	326894	345694	295369	322389	402308	386703	359187	366626	-0.231392	0.000550816	0.0703363	mt-Co1
ENSMUSG00000019467	2182.6	2033.48	2247.68	2097.68	2340.07	2878.03	2692.77	2471.68	-0.278246	0.00056114	0.0706413	Arhgef25
ENSMUSG00000004328	243.032	208.059	170.412	378.543	118.692	150.291	78.9015	178.563	0.926137	0.000562214	0.0706413	Hif3a
ENSMUSG00000026259	1618.65	1417.16	1732.52	1404.33	1647.36	2230.86	2053.46	2048.77	-0.370527	0.000563981	0.0706413	Ngef
ENSMUSG00000036698	3624.83	3418.25	3508.14	4670.98	2955.01	2495.65	2184.97	3384.34	0.4661	0.000572993	0.0713158	2002-08-01
ENSMUSG00000035238	807.917	538.794	697.318	715.897	346.866	646.151	383.381	404.115	0.632441	0.000581036	0.0718621	Kcnk15
ENSMUSG00000015305	5007.96	5220.12	4693.19	4796.51	4499.02	4134.55	4101.87	4266.71	0.213802	0.000599765	0.0736444	Sash1
ENSMUSG00000026516	816.362	1153.16	1072.42	1412.18	1991.15	1187	1542.63	2051.9	-0.604669	0.000606664	0.0736444	Nvl
ENSMUSG00000062270	5567.21	5200.49	5879.21	5773.27	6170.94	6802.98	7091.02	6370.82	-0.237715	0.000606682	0.0736444	Morf4l1
ENSMUSG00000083674	33.7805	16.684	35.2577	40.2079	69.5778	43.9628	88.0056	69.9631	-1.10814	0.000616104	0.0739548	Zfp133-ps
ENSMUSG00000067212	17.8286	13.7397	32.3195	33.3431	217.942	17.3806	176.011	131.572	-2.48154	0.00061676	0.0739548	H2-T23
ENSMUSG00000053137	339.682	278.72	378.04	311.856	404.165	505.061	487.571	395.762	-0.454378	0.000630969	0.0752001	Mapk11
ENSMUSG00000000682	13.1369	63.7916	17.6288	23.5363	10.232	9.20151	4.04623	1.04423	2.26516	0.000638763	0.0753499	Cd52
ENSMUSG00000045257	106.033	47.1077	95.9792	25.4977	142.225	166.65	139.595	154.545	-1.1336	0.000643562	0.0753499	Morn2
ENSMUSG00000079507	5.63008	8.83269	10.7732	13.7295	50.137	12.2687	36.4161	29.2383	-1.71909	0.000643722	0.0753499	H2-Q1
ENSMUSG00000074657	18501.4	15429.7	16440.8	18230.9	19996.5	20808.7	19834.6	20345.7	-0.23938	0.000650587	0.0757029	Kif5a
ENSMUSG00000024074	2437.83	1907.86	1789.33	2267.33	1615.64	1778.96	1616.47	1567.38	0.353138	0.000660568	0.076406	Crim1
ENSMUSG00000024260	1508.86	1656.62	1646.34	1781.9	1443.74	1439.53	1256.36	1195.64	0.305376	0.0006644	0.076406	Sap130
ENSMUSG00000118202	139.814	139.36	113.608	142.199	193.385	256.62	225.577	150.369	-0.62682	0.000683483	0.0781436	C030017B01Rik
ENSMUSG00000003273	2431.26	2321.03	2506.23	2478.18	2872.13	2903.59	2917.33	2623.1	-0.21694	0.000689357	0.0781797	Car11
ENSMUSG00000032181	4047.09	4058.13	4051.69	4150.24	4475.49	4995.4	4765.45	4493.3	-0.199853	0.000691751	0.0781797	Scg3
ENSMUSG00000056486	3501.91	3151.31	3505.2	3154.85	3620.09	5139.56	4552.01	3830.22	-0.364662	0.000698215	0.0784594	Chn1
ENSMUSG00000064080	1436.61	1225.78	1228.14	1172.89	1160.31	986.607	925.576	898.034	0.3509	0.000724855	0.0809902	Fbln2
ENSMUSG00000068758	53.4858	41.2192	46.0308	33.3431	90.0419	62.3658	90.0287	71.0074	-0.847501	0.000734824	0.0816402	Il3ra
ENSMUSG00000078670	467.297	631.047	523.968	516.819	728.521	633.882	804.189	655.774	-0.400266	0.000768235	0.0848727	Fam174b
ENSMUSG00000033520	0.938347	2.94423	0.979379	0.980681	14.3248	2.04478	28.3236	9.39803	-3.21501	0.000789635	0.0866286	Idi2
ENSMUSG00000095545	18.7669	15.7026	9.79379	18.6329	34.7889	25.5598	38.4392	56.3882	-1.30104	0.000799992	0.0866286	Zfp969
ENSMUSG00000032425	1082.85	1402.43	1619.89	1721.09	535.135	1139.97	558.38	480.344	1.1022	0.000801284	0.0866286	Zfp949
ENSMUSG00000098557	12070	12571.9	9908.38	12163.4	9987.49	9385.54	9764.57	9691.46	0.26671	0.00080435	0.0866286	Kctd12
ENSMUSG00000068373	574.268	615.344	582.731	691.38	682.476	872.099	857.801	754.975	-0.362672	0.000806155	0.0866286	D430041D05Rik
ENSMUSG00000032872	690.623	682.08	737.473	650.191	1125.52	644.106	1150.14	1019.16	-0.512958	0.000852936	0.0911575	Cyb5r4
ENSMUSG00000111633	0	0	0	0	20.4641	0	6.06935	4.1769	-5.42778	0.000870366	1	Gm39377
ENSMUSG00000078490	345.312	259.092	188.041	233.402	382.678	347.613	373.265	404.115	-0.554705	0.000880778	0.093432	Cfap74
ENSMUSG00000055833	135.122	108.936	105.773	127.488	75.717	93.0375	71.8206	58.4767	0.674527	0.00088372	0.093432	1700034H15Rik
ENSMUSG00000098158	2.81504	17.6654	24.4845	25.4977	0	5.11195	2.02312	3.13268	2.77834	0.00091873	0.0965632	Gm4804
ENSMUSG00000120091	5.63008	3.92564	1.95876	10.7875	22.5105	8.17912	40.4623	24.0172	-2.09371	0.000923157	0.0965632	ENSMUSG00000120091
ENSMUSG00000087022	4.69174	3.92564	0.979379	0.980681	3.06961	49.0747	17.1965	9.39803	-2.89157	0.000945934	0.0984222	9130024F11Rik
ENSMUSG00000030707	969.312	985.335	965.668	912.033	1097.9	1190.06	1219.94	1067.2	-0.255665	0.000958554	0.0992104	Coro1a
ENSMUSG00000039126	8173	7442.03	7500.09	8440.72	6273.26	5737.65	7565.44	5977.15	0.30437	0.000981539	0.101057	Prune2
ENSMUSG00000032251	181.101	193.338	217.422	231.441	370.4	186.075	405.635	365.479	-0.689522	0.000987007	0.101091	Irak1bp1
ENSMUSG00000061013	205.498	165.858	206.649	192.213	284.45	289.336	265.028	222.42	-0.462367	0.00100184	0.102078	Mkx
ENSMUSG00000007207	1279.91	1264.06	1375.05	1336.67	1381.32	2354.56	1838	1590.36	-0.446987	0.00102745	0.103754	Stx1a
ENSMUSG00000025823	972.128	1408.32	1037.16	1285.67	1020.13	914.017	653.467	556.572	0.580837	0.00102883	0.103754	Pdia4
ENSMUSG00000022125	303.086	328.772	285.979	305.972	265.01	178.918	175	242.26	0.507297	0.00107016	0.106562	Cln5
ENSMUSG00000038500	704.699	640.861	663.04	632.539	817.539	824.047	740.461	805.098	-0.270798	0.00107292	0.106562	Prr3
ENSMUSG00000018634	1930.18	1837.2	1945.05	2005.49	1568.57	1458.95	1564.88	1820.09	0.26744	0.00107294	0.106562	Crhr1
ENSMUSG00000042745	394.106	390.601	417.216	455.036	335.611	334.322	317.629	324.754	0.336258	0.00108235	0.106811	Id1
ENSMUSG00000044352	487.94	540.757	521.03	507.012	574.017	627.748	730.345	646.376	-0.326411	0.00108631	0.106811	Sowaha
ENSMUSG00000097431	720.651	651.656	344.741	712.955	342.773	60.321	76.8784	62.6536	2.1629	0.00109544	0.107173	Gm26782
ENSMUSG00000042286	581.775	464.207	602.318	628.616	445.093	454.964	442.051	426.044	0.364849	0.00112899	0.109677	Stab1
ENSMUSG00000024571	1407.52	1375.94	1687.47	1529.86	974.089	1414.99	1143.06	1066.15	0.383972	0.00113231	0.109677	Naa12
ENSMUSG00000020738	378.154	164.877	200.773	164.754	1051.85	1384.32	1386.85	163.943	-2.13355	0.00114182	0.109677	Sumo2
ENSMUSG00000030660	807.917	960.8	772.73	1015.99	733.637	634.904	559.392	754.975	0.407089	0.00114334	0.109677	Pik3c2a
ENSMUSG00000046157	984.326	952.949	945.101	989.507	841.073	852.674	759.68	815.541	0.244308	0.00118836	0.113442	Tmem229b
ENSMUSG00000097080	30.0271	24.5352	31.3401	24.517	40.9281	44.9852	55.6357	83.5381	-1.02623	0.00119649	0.113666	1700086O06Rik
ENSMUSG00000064349	267.429	191.375	260.515	264.784	324.355	387.486	300.433	344.595	-0.463028	0.00120259	0.113697	mt-Tc
ENSMUSG00000053714	152.951	133.472	118.505	137.295	213.849	168.694	183.092	199.447	-0.496	0.00121449	0.113751	4732471J01Rik
ENSMUSG00000036995	234.587	403.359	283.041	304.992	191.339	174.829	208.381	246.437	0.578328	0.00121473	0.113751	Asap3
ENSMUSG00000024357	410.058	400.415	444.638	364.813	475.789	488.703	521.964	570.147	-0.344143	0.00123031	0.114664	Sil1
ENSMUSG00000091890	55.3625	33.3679	33.2989	50.9954	106.413	59.2986	67.7744	93.9803	-0.918862	0.00124953	0.115905	A830073O21Rik
ENSMUSG00000031712	17.8286	22.5724	22.5257	21.575	49.1137	34.7613	60.6935	33.4152	-1.07644	0.00126119	0.116438	Il15
ENSMUSG00000024248	1477.9	2132.6	2526.8	1965.28	2470.01	3183.72	3108.52	2439.31	-0.467371	0.00126942	0.116561	Cox7a2l
ENSMUSG00000038417	670.918	720.355	721.802	764.931	574.017	646.151	514.883	585.811	0.310341	0.00127829	0.116561	Fig4
ENSMUSG00000071112	35.6572	32.3865	31.3401	46.092	19.4409	19.4254	10.1156	15.6634	1.17063	0.0012803	0.116561	Spx
ENSMUSG00000102882	11.2602	8.83269	8.81441	12.7488	36.8353	12.2687	34.393	33.4152	-1.48823	0.00128993	0.116896	Gm2065
ENSMUSG00000023110	1547.33	1506.46	1503.35	1447.48	1378.25	1294.35	1185.55	1252.03	0.232789	0.0013095	0.117542	Prmt5
ENSMUSG00000034209	164.211	142.304	145.928	129.45	168.829	320.008	216.473	200.491	-0.638189	0.00131101	0.117542	Rasl10a
ENSMUSG00000054676	486.064	593.753	563.143	473.669	640.525	706.472	730.345	615.049	-0.347464	0.001319	0.117542	1600014C10Rik
ENSMUSG00000110126	73.1911	6.86987	10.7732	46.092	8.18562	7.15673	6.06935	9.39803	2.15396	0.00132297	0.117542	Gm9347
ENSMUSG00000085334	973.066	978.466	901.029	929.685	1245.24	1075.55	1071.24	1131.94	-0.258243	0.00132694	0.117542	Gm12940
ENSMUSG00000091549	70.376	96.1782	91.0823	75.5124	122.784	163.582	117.341	114.865	-0.639207	0.00134229	0.118368	Gm6548
ENSMUSG00000032528	85.3896	100.104	94.9998	99.0487	121.761	147.224	145.664	134.705	-0.534183	0.00136538	0.118731	Vipr1
ENSMUSG00000097292	50.6707	40.2378	36.237	34.3238	71.6242	52.1419	80.9247	83.5381	-0.834411	0.00136901	0.118731	A230107N01Rik
ENSMUSG00000029705	3493.47	3404.51	3566.9	3396.1	3031.75	2856.56	2782.8	3255.9	0.216881	0.00136965	0.118731	Cux1
ENSMUSG00000031016	490.755	673.247	728.658	760.027	481.929	542.889	495.664	412.469	0.456211	0.0013776	0.118731	Wee1
ENSMUSG00000040312	99.4648	103.048	114.587	83.3578	204.641	115.53	170.953	142.015	-0.661046	0.00138032	0.118731	Cchcr1
ENSMUSG00000096146	638.076	642.823	659.122	477.591	770.472	760.658	750.576	808.231	-0.35382	0.00138879	0.118731	Kcnj11
ENSMUSG00000045246	299.333	213.947	273.247	281.455	203.617	187.097	165.896	211.978	0.475278	0.00139028	0.118731	Kcng4
ENSMUSG00000024472	1817.58	1864.68	1672.78	1960.38	1451.93	1640.94	1450.57	1596.62	0.25273	0.00139471	0.118731	Dcp2
ENSMUSG00000091898	3.75339	12.7583	5.87628	2.94204	9.20883	98.1495	36.4161	4.1769	-2.54809	0.00141001	0.119413	Tnnc1
ENSMUSG00000056553	5513.73	4754.93	5443.39	4537.61	3887.15	4622.23	3746.81	4264.62	0.293666	0.00141486	0.119413	Ptprn2
ENSMUSG00000029151	300.271	342.512	321.236	234.383	318.216	691.136	560.403	364.435	-0.690739	0.00144287	0.120981	Slc30a3
ENSMUSG00000079434	7.50678	3.92564	1.95876	9.80681	16.3712	15.3359	32.3699	18.7961	-1.83549	0.00144575	0.120981	Neu2
ENSMUSG00000039910	2938.9	2634.1	3412.16	3410.81	2467.97	2601.98	2478.32	2601.17	0.288457	0.00149003	0.124158	Cited2
ENSMUSG00000091269	53.4858	48.0891	47.9896	35.3045	11.2552	24.5374	12.1387	32.371	1.20543	0.0015127	0.125516	Gm6682
ENSMUSG00000024261	2395.6	2388.75	2341.7	2777.29	2971.38	2965.95	3127.74	2711.86	-0.250061	0.0015227	0.125579	Syt4
ENSMUSG00000027015	325.606	280.683	293.814	292.243	234.314	196.299	248.843	227.641	0.394712	0.00152623	0.125579	Cybrd1
ENSMUSG00000036905	497.324	991.224	588.607	775.718	438.954	435.538	542.195	498.096	0.575004	0.00153318	0.125625	C1qb
ENSMUSG00000032186	9490.44	8602.06	8881.99	10400.1	8187.67	8259.89	6894.78	7788.88	0.263709	0.00154995	0.126472	Tmod2
ENSMUSG00000061436	1780.98	1844.07	1735.46	2280.08	1607.45	1198.24	1230.05	1706.27	0.412182	0.00156341	0.126923	Hipk2
ENSMUSG00000041773	656.843	1079.55	512.215	609.983	843.119	2393.42	1914.88	1462.96	-1.21032	0.00157496	0.126923	Enc1
ENSMUSG00000035948	104.157	81.457	86.1854	125.527	58.3226	63.3882	52.601	69.9631	0.702522	0.00157596	0.126923	Acss3
ENSMUSG00000027199	2501.63	2408.38	2093.91	2568.4	2053.57	2029.44	1850.14	2068.61	0.258637	0.00158866	0.126923	Gatm
ENSMUSG00000022799	1605.51	1874.49	1505.31	1754.44	1454.99	1291.28	1225	1486.98	0.304294	0.00159208	0.126923	Arhgap31
ENSMUSG00000071847	2977.38	2889.27	2982.21	2599.78	2360.53	2668.44	2360.98	2278.5	0.243833	0.0015942	0.126923	Apcdd1
ENSMUSG00000027419	2890.11	2872.59	2894.07	2818.48	3078.82	3711.28	3571.81	3164	-0.237235	0.00164052	0.130084	Pcsk2
ENSMUSG00000033966	35.6572	10.7955	20.567	24.517	31.7193	72.5897	95.0865	36.5479	-1.36462	0.00165997	0.131098	Cdkl4
ENSMUSG00000029436	514.214	548.608	457.37	481.514	493.184	960.024	812.281	638.022	-0.536618	0.00168182	0.132292	Mmp17
ENSMUSG00000060586	13.1369	8.83269	7.83503	1.96136	37.8585	15.3359	76.8784	8.35381	-2.12177	0.00170152	0.133269	H2-Eb1
ENSMUSG00000021134	8343.78	7809.08	9404.98	9186.03	9859.59	9711.69	11599.5	10481.9	-0.261668	0.0017078	0.133269	Srsf5
ENSMUSG00000086693	60.0542	55.9404	64.639	46.092	26.6033	34.7613	5.05779	27.1499	1.27799	0.00172592	0.134151	A730081D07Rik
ENSMUSG00000037010	407.243	441.634	408.401	463.862	626.2	525.509	578.611	469.902	-0.354637	0.0017738	0.13733	Apln
ENSMUSG00000025905	50.6707	62.8102	67.5772	81.3965	113.576	86.9032	108.237	106.511	-0.662972	0.00181392	0.139886	Oprk1
ENSMUSG00000020182	219.573	378.824	238.969	255.958	156.55	213.68	154.768	196.315	0.599871	0.0018376	0.141158	Ddc
ENSMUSG00000112057	0	1.96282	0.979379	0	7.16242	9.20151	16.1849	3.13268	-3.61298	0.0018508	1	Gm21321
ENSMUSG00000068697	60.0542	27.4795	59.7421	63.7442	25.5801	33.7389	18.208	20.8845	1.10084	0.00187281	0.143303	Myoz1
ENSMUSG00000042644	883.923	821.44	686.545	828.675	746.938	588.897	550.288	609.828	0.367905	0.00189608	0.143935	Itpr3
ENSMUSG00000104420	0.938347	4.90705	3.91752	0.980681	13.3016	19.4254	9.10402	10.4423	-2.28835	0.00190437	0.143935	E230020A03Rik
ENSMUSG00000007655	1010.6	1149.23	925.513	875.748	829.818	779.061	823.408	770.639	0.306482	0.00190585	0.143935	Cav1
ENSMUSG00000024993	810.732	823.403	826.596	862.999	994.553	930.375	961.992	995.147	-0.224061	0.0019115	0.143935	Dennd10
ENSMUSG00000046709	3668.94	3460.45	3685.4	3964.89	4175.69	4295.06	4282.94	4112.16	-0.190514	0.00191767	0.143935	Mapk10
ENSMUSG00000074896	337.805	412.192	303.608	472.688	236.36	223.903	342.918	242.26	0.54552	0.00192647	0.144046	Ifit3
ENSMUSG00000032044	100.403	68.6987	110.67	95.126	150.411	100.194	237.716	158.722	-0.787365	0.00193533	0.14416	Rpusd4
ENSMUSG00000109209	25.3354	54.9589	19.5876	11.7682	70.601	50.0971	76.8784	63.6978	-1.22708	0.0019515	0.144816	Gm45104
ENSMUSG00000074800	47.8557	40.2378	54.8452	51.9761	61.3922	104.284	89.0171	75.1843	-0.759385	0.0019703	0.145661	Gm4149
ENSMUSG00000022199	14435.5	13213.7	13771.1	13369.6	12400.2	12405.7	11727	12329.2	0.165225	0.00202807	0.149371	Slc22a17
ENSMUSG00000074345	23.4587	17.6654	13.7113	16.6716	26.6033	69.5225	43.497	29.2383	-1.23859	0.0020414	0.149792	Tnfaip8l3
ENSMUSG00000056380	178.286	144.267	127.319	114.74	76.7402	109.396	81.9362	98.1573	0.625509	0.00205259	0.150052	Gpr50
ENSMUSG00000024143	2331.79	2453.52	2056.7	2237.91	1884.74	2060.12	1882.51	1903.62	0.232054	0.00206459	0.150371	Rhoq
ENSMUSG00000031596	1257.39	1434.82	1254.58	1431.79	1086.64	1225.85	1122.83	1030.65	0.268069	0.00209434	0.150669	Slc7a2
ENSMUSG00000051985	12.1985	9.8141	2.93814	0.980681	5.11602	102.239	96.098	31.3268	-3.1768	0.002098	0.150669	Igfn1
ENSMUSG00000034258	121.047	99.1224	113.608	105.913	75.717	74.6345	58.6704	82.4939	0.593998	0.00209925	0.150669	Flvcr2
ENSMUSG00000048856	75.0678	65.7545	51.9071	60.8022	115.622	77.7017	94.0749	122.174	-0.690711	0.00209933	0.150669	Slc25a47
ENSMUSG00000062526	311.531	263.018	289.896	272.629	337.657	351.702	378.323	371.744	-0.339718	0.00210771	0.150721	Mppe1
ENSMUSG00000074479	32.8421	43.182	40.1545	30.4011	118.692	42.9404	65.7513	65.7862	-1.00048	0.00212007	0.150777	Rtraf-ps
ENSMUSG00000107476	566.762	620.251	520.05	498.186	489.091	450.874	375.288	398.894	0.363498	0.00212957	0.150777	Zfp862-ps
ENSMUSG00000060371	372.524	231.613	296.752	308.914	311.054	680.912	467.34	429.177	-0.642216	0.00213151	0.150777	Caln1
ENSMUSG00000037754	7170.85	6120.07	5196.59	6354.81	5064.86	5179.43	4446.81	5396.56	0.30655	0.00215071	0.15139	Ppp1r16b
ENSMUSG00000044827	76.0061	27.4795	13.7113	67.667	141.202	131.888	126.445	58.4767	-1.30799	0.00215557	0.15139	Tlr1
ENSMUSG00000085256	4.69174	5.88846	4.8969	3.92272	16.3712	20.4478	13.1503	13.5749	-1.71215	0.00216872	0.151772	Dmrta2os
ENSMUSG00000040113	0	0	1.95876	0	7.16242	8.17912	2.02312	17.7518	-4.17353	0.00217493	1	Mettl11b
ENSMUSG00000106019	19.7053	53.9775	42.1133	35.3045	93.1115	43.9628	95.0865	77.2727	-1.03591	0.00218801	0.152579	Gm43672
ENSMUSG00000037235	3214.78	3226.88	2707.98	2952.83	2502.75	2618.34	2548.12	2672.17	0.22695	0.00221585	0.153974	Mxd4
ENSMUSG00000027322	19.7053	15.7026	53.8659	18.6329	8.18562	7.15673	8.09247	11.4865	1.62804	0.00224223	0.155259	Siglec1
ENSMUSG00000039809	1294.92	1245.41	1314.33	1433.75	1484.67	2077.5	1544.65	1572.6	-0.336918	0.00230007	0.157759	Gabbr2
ENSMUSG00000108070	2.81504	1.96282	1.95876	1.96136	15.348	7.15673	16.1849	6.26536	-2.36811	0.00230143	0.157759	Gm43872
ENSMUSG00000113309	6.56843	6.86987	1.95876	2.94204	17.3945	13.2911	27.3121	10.4423	-1.89793	0.00231126	0.157759	Gm48408
ENSMUSG00000028494	303.086	315.033	375.102	318.721	431.792	347.613	477.456	475.123	-0.400865	0.00231189	0.157759	Plin2
ENSMUSG00000069833	865.156	741.946	854.998	1227.81	702.941	756.569	670.663	535.688	0.468839	0.00231845	0.157759	Ahnak
ENSMUSG00000074170	174.533	247.315	119.484	238.305	121.761	124.732	114.306	130.528	0.666035	0.00233674	0.158455	Plekhf1
ENSMUSG00000024998	1066.9	1107.03	910.823	1125.82	844.143	947.756	805.2	851.044	0.288232	0.00234499	0.158468	Plce1
ENSMUSG00000040189	84.4512	123.658	79.3297	47.0727	119.715	139.045	147.688	162.899	-0.76714	0.00239129	0.160756	Odad1
ENSMUSG00000086604	11.2602	40.2378	40.1545	14.7102	64.4618	53.1643	54.6241	68.9189	-1.18299	0.0023952	0.160756	Gm15510
ENSMUSG00000023885	1029.37	1295.46	983.297	804.158	868.699	803.599	686.848	726.781	0.414232	0.00241101	0.161267	Thbs2
ENSMUSG00000025017	150.136	235.538	284.999	214.769	129.947	141.09	122.399	180.651	0.625006	0.00242989	0.161979	Pik3ap1
ENSMUSG00000117220	0	0.98141	0.979379	0	5.11602	17.3806	6.06935	3.13268	-4.02821	0.00253672	1	Gm49932
ENSMUSG00000035580	37.5339	58.8846	49.9483	59.8215	151.434	67.4778	93.0634	71.0074	-0.894471	0.00253977	0.168122	Kcnh8
ENSMUSG00000027298	3500.03	3670.47	3724.58	3133.27	3827.8	3995.5	4693.63	4246.87	-0.257017	0.00254573	0.168122	Tyro3
ENSMUSG00000100213	109.787	128.565	120.464	96.1067	163.712	161.538	156.792	151.413	-0.477893	0.0025477	0.168122	Gm28151
ENSMUSG00000037400	3163.17	2917.73	3064.48	3372.56	3672.28	3727.63	3326	3860.5	-0.220575	0.00260795	0.171094	Atp11b
ENSMUSG00000033278	3532.88	2782.3	3026.28	3073.45	2792.32	2665.37	2298.26	2505.1	0.274993	0.00262078	0.171094	Ptprm
ENSMUSG00000031983	3844.41	3539.95	3729.48	3249.98	3207.74	2984.36	3028.61	3173.4	0.212867	0.00262101	0.171094	2310022B05Rik
ENSMUSG00000032878	1492.91	1248.35	1379.95	1351.38	1082.55	1257.54	1161.27	1057.8	0.263521	0.00262867	0.171094	Ccdc85a
ENSMUSG00000059479	22.5203	26.4981	21.5463	22.5557	29.6729	43.9628	47.5432	63.6978	-0.988979	0.00263624	0.171094	B3gnt8
ENSMUSG00000044499	485.125	348.4	367.267	375.601	667.128	583.785	509.825	418.735	-0.467091	0.00265651	0.171843	Hs3st5
ENSMUSG00000003038	940.224	1220.87	853.039	1154.26	153.48	160.515	190.173	743.489	1.74039	0.0026852	0.173129	Hmgn2
ENSMUSG00000109904	42.2256	67.7173	59.7421	73.551	38.8817	37.8284	16.1849	31.3268	0.969189	0.0026953	0.173213	Gm45819
ENSMUSG00000039952	3934.49	4170.99	3724.58	4085.52	3608.84	3468.97	3114.59	3552.46	0.211576	0.00273671	0.175301	Dag1
ENSMUSG00000039057	9460.41	7539.19	7889.88	8242.62	6876.95	6411.41	5820.51	7800.37	0.300183	0.00276021	0.176232	Myo16
ENSMUSG00000037686	123.862	346.438	377.061	237.325	169.852	193.232	112.283	121.13	0.862265	0.00278482	0.177228	Aspg
ENSMUSG00000060534	560.193	493.649	530.824	547.22	446.117	344.546	377.311	487.654	0.365148	0.00289495	0.183564	Dcc
ENSMUSG00000021371	640.891	807.7	592.524	556.046	407.235	653.307	322.687	315.356	0.612527	0.00290304	0.183564	Mcur1
ENSMUSG00000029206	148.259	136.416	181.185	132.392	95.1579	104.284	76.8784	124.263	0.579376	0.00292254	0.184095	Nsun7
ENSMUSG00000053835	23.4587	34.3493	14.6907	38.2465	147.341	22.4926	49.5664	78.317	-1.42698	0.00293017	0.184095	H2-T24
ENSMUSG00000096107	0.938347	0	0	0.980681	5.11602	14.3135	9.10402	2.08845	-3.98472	0.00294482	1	Gm16505
ENSMUSG00000028970	30.0271	63.7916	43.0927	32.3625	2.04641	5.11195	5.05779	33.4152	1.8945	0.00297395	0.186251	Abcb1b
ENSMUSG00000104253	19.7053	15.7026	17.6288	15.6909	38.8817	35.7837	26.3005	38.6364	-1.02078	0.00299809	0.187139	Gm37174
ENSMUSG00000042182	1408.46	1391.64	1408.35	1420.03	1498.99	1754.42	1621.53	1631.08	-0.209029	0.00300716	0.187139	Bend6
ENSMUSG00000001802	2998.96	2301.41	2567.93	2637.05	2172.26	2142.93	2020.08	2374.57	0.270566	0.00304524	0.188484	Lrp3
ENSMUSG00000017007	194.238	227.687	145.928	121.604	115.622	135.978	78.9015	96.0688	0.692927	0.00304795	0.188484	Rbpjl
ENSMUSG00000029090	887.676	1227.74	907.885	952.241	786.843	798.487	798.119	791.523	0.32425	0.00313215	0.193084	Adgra3
ENSMUSG00000054520	138.875	167.821	127.319	225.557	109.483	108.373	86.994	123.219	0.623717	0.00316108	0.194258	Sh3bp2
ENSMUSG00000000275	258.045	314.051	299.69	321.663	258.87	202.433	241.762	191.093	0.415835	0.00317928	0.194768	Trim25
ENSMUSG00000046159	576.145	571.181	497.525	508.973	648.711	737.143	733.38	574.324	-0.322648	0.00322289	0.196645	Chrm3
ENSMUSG00000015882	504.831	975.521	476.958	546.239	498.3	371.128	343.93	428.133	0.608903	0.00322992	0.196645	Lcorl
ENSMUSG00000036611	1426.29	1381.83	1353.5	1328.82	1213.52	1214.6	1196.67	1194.59	0.188175	0.00326884	0.1984	Eepd1
ENSMUSG00000078307	1353.1	1202.23	1224.22	1313.13	1556.29	1662.41	1567.92	1317.81	-0.261435	0.00329313	0.19926	AI593442
ENSMUSG00000022325	323.73	259.092	177.268	261.842	203.617	154.381	160.838	181.695	0.545367	0.0033201	0.200275	Pop1
ENSMUSG00000028180	4561.3	4714.69	4524.73	4555.26	5472.09	5142.62	4969.79	4997.67	-0.165156	0.00333585	0.200285	Zranb2
ENSMUSG00000026632	229.895	252.222	394.69	275.571	715.219	282.18	621.097	655.774	-0.980866	0.00334062	0.200285	Tatdn3
ENSMUSG00000006154	29.0888	72.6243	83.2472	42.1693	144.272	387.486	111.271	93.9803	-1.6986	0.00335193	0.200352	Eps8l1
ENSMUSG00000113200	2.81504	4.90705	4.8969	8.82612	0	0	0	1.04423	4.1065	0.00336489	1	Gm48632
ENSMUSG00000035506	126.677	120.713	170.412	128.469	99.2507	71.5673	79.9131	110.688	0.596351	0.00337412	0.201067	Slc12a8
ENSMUSG00000064370	131896	130316	121784	120994	152015	141570	131644	158233	-0.208383	0.00340989	0.202585	mt-Cytb
ENSMUSG00000045763	5656.36	5811.91	5885.09	5170.15	5915.14	7132.19	6559.96	6608.91	-0.219023	0.00343205	0.202834	Basp1
ENSMUSG00000050623	8.44512	7.85128	10.7732	11.7682	17.3945	21.4702	27.3121	28.1941	-1.28158	0.00343472	0.202834	Catsperz
ENSMUSG00000024421	466.358	369.991	611.133	456.016	791.959	527.553	592.773	744.533	-0.480972	0.00346506	0.203611	Lama3
ENSMUSG00000024713	85.3896	55.9404	83.2472	73.551	127.9	117.575	84.9709	135.749	-0.643895	0.00346858	0.203611	Pcsk5
ENSMUSG00000019558	3797.49	3936.43	4141.79	3969.79	3270.16	3516	3327.02	3746.68	0.193179	0.00350549	0.204988	Slc6a8
ENSMUSG00000024098	929.902	1161.01	1012.68	1057.17	857.444	881.3	919.506	788.391	0.271332	0.00351416	0.204988	Twsg1
ENSMUSG00000022598	1.87669	0	1.95876	2.94204	8.18562	8.17912	17.1965	6.26536	-2.55486	0.00352331	0.204988	Psca
ENSMUSG00000109224	5.63008	11.7769	7.83503	6.86476	2.04641	1.02239	1.01156	0	2.96999	0.00355669	1	Tmem147os
ENSMUSG00000057149	0	0.98141	0.979379	0	2.04641	3.06717	30.3467	2.08845	-4.27204	0.00357949	1	Olfr1301
ENSMUSG00000041329	16005.4	15845.8	15004.1	15945.9	14713.7	14203	13154.3	13974.9	0.164194	0.00359769	0.208698	Atp1b2
ENSMUSG00000053004	70.376	58.8846	69.5359	28.4397	76.7402	135.978	97.1096	98.1573	-0.843562	0.00361826	0.209274	Hrh1
ENSMUSG00000104035	0	1.96282	0.979379	0	7.16242	3.06717	6.06935	15.6634	-3.4511	0.00363214	1	Gm37774
ENSMUSG00000004891	442.9	692.875	554.329	670.785	389.84	468.255	338.872	505.405	0.471725	0.00369464	0.213065	Nes
ENSMUSG00000058396	160.457	148.193	151.804	120.624	68.5546	138.023	76.8784	82.4939	0.66727	0.00370621	0.213107	Gpr182
ENSMUSG00000109372	52.5474	27.4795	35.2577	26.4784	33.7657	140.067	82.9478	59.5209	-1.15671	0.00374379	0.21464	Gm19410
ENSMUSG00000005397	1390.63	1274.85	1185.05	1240.56	1179.75	1119.52	916.472	903.256	0.30574	0.0037825	0.216229	Nid1
ENSMUSG00000014547	924.272	937.246	908.864	1037.56	891.21	672.733	751.588	796.744	0.291039	0.00381878	0.21767	Wdfy2
ENSMUSG00000066571	849.204	886.213	842.266	1002.26	726.474	699.315	448.12	783.17	0.43024	0.00393572	0.223688	Garre1
ENSMUSG00000031980	931.779	701.708	708.091	712.955	648.711	421.225	607.947	609.828	0.417295	0.00395562	0.224171	Agt
ENSMUSG00000032373	806.04	638.898	732.576	605.08	567.878	611.389	520.953	513.759	0.33003	0.00398483	0.224974	Car12
ENSMUSG00000051113	102.28	100.104	114.587	50.0147	135.063	165.627	122.399	172.297	-0.69752	0.00399267	0.224974	Fam71e1
ENSMUSG00000037242	6605.96	6694.2	7021.17	7227.62	5772.91	5883.86	5221.66	6639.19	0.228281	0.00402463	0.225651	Clic4
ENSMUSG00000041112	2721.21	2778.37	2641.39	2984.21	2353.37	2424.09	1982.65	2571.93	0.253626	0.00402763	0.225651	Elmo1
ENSMUSG00000020472	578.022	648.712	519.071	494.263	468.627	403.844	428.901	479.3	0.331311	0.00404293	0.225864	Zkscan17
ENSMUSG00000019836	57.2392	65.7545	44.0721	14.7102	105.39	72.5897	100.144	85.6265	-1.00017	0.00405698	0.226007	Amd-ps4
ENSMUSG00000051527	602.419	579.032	602.318	592.331	877.908	738.166	586.704	821.806	-0.347962	0.00409658	0.227568	Usp29
ENSMUSG00000041229	1256.45	1284.67	1243.81	1421.01	1163.38	1051.02	964.015	1177.89	0.257127	0.00411999	0.228224	Phf8
ENSMUSG00000030237	1366.23	1376.92	1342.73	1266.06	1263.66	1073.51	832.512	1098.53	0.326537	0.00416591	0.23012	Slco1a4
ENSMUSG00000056883	1.87669	2.94423	0	2.94204	5.11602	1.02239	58.6704	5.22113	-3.17458	0.00418566	0.230563	Olfr533
ENSMUSG00000058897	121.985	102.067	71.4947	114.74	100.274	318.986	195.231	136.794	-0.872583	0.00421025	0.231267	Col25a1
ENSMUSG00000048047	924.272	1056.98	939.225	1145.43	932.138	807.688	804.189	799.877	0.281876	0.00422906	0.231267	Zbtb33
ENSMUSG00000019806	1368.11	1531	1472.01	1435.72	1704.66	1613.33	1693.35	1619.59	-0.191638	0.00423372	0.231267	Aig1
ENSMUSG00000064369	125.739	164.877	202.731	191.233	228.174	219.814	230.635	278.808	-0.484552	0.00424962	0.231436	mt-Te
ENSMUSG00000059890	2134.74	2038.39	1958.76	2118.27	1897.02	1800.43	1762.13	1820.09	0.180634	0.00426035	0.231436	Ube4a
ENSMUSG00000030763	928.025	853.827	792.318	801.216	940.324	994.786	1050	999.324	-0.239091	0.00427591	0.231641	Lcmt1
ENSMUSG00000028645	3269.2	3128.73	3254.48	4636.66	2623.49	2867.8	2529.91	3147.3	0.355484	0.004313	0.231847	Slc2a1
ENSMUSG00000028393	544.241	552.534	733.555	444.248	647.688	758.614	748.553	901.167	-0.426008	0.00434392	0.231847	Alad
ENSMUSG00000111765	15.9519	34.3493	20.567	13.7295	73.6706	19.4254	98.1212	31.3268	-1.39669	0.00434655	0.231847	Gm10635
ENSMUSG00000035299	162.334	138.379	155.721	226.537	112.552	142.112	95.0865	109.644	0.57204	0.0043578	0.231847	Mid1
ENSMUSG00000055415	68.4993	97.1596	47.0102	28.4397	30.6961	31.6941	31.3583	20.8845	1.07231	0.00436045	0.231847	Atp10b
ENSMUSG00000119965	21.582	31.4051	49.9483	30.4011	11.2552	22.4926	4.04623	13.5749	1.37629	0.0043728	0.231847	Gm46120
ENSMUSG00000027977	190.484	167.821	175.309	176.522	223.058	222.881	237.716	226.597	-0.357827	0.00437303	0.231847	Ndst3
ENSMUSG00000043154	1192.64	1228.73	1144.89	1249.39	1087.66	1018.3	935.691	1081.82	0.223967	0.00437874	0.231847	Ppp2r3a
ENSMUSG00000021420	462.605	371.954	307.525	351.084	445.093	483.591	553.322	471.99	-0.387614	0.00438582	0.231847	Fars2
ENSMUSG00000026509	4077.12	3416.29	3695.2	3429.44	3151.47	3372.87	2912.28	3048.1	0.227673	0.00441856	0.232008	Capn2
ENSMUSG00000090125	190.484	155.063	205.67	177.503	233.29	248.441	226.589	243.305	-0.384697	0.00442745	0.232008	Pou3f1
ENSMUSG00000109814	30.0271	56.9218	17.6288	24.517	71.6242	38.8508	73.8438	85.6265	-1.06436	0.00443327	0.232008	Gm45847
ENSMUSG00000097823	217.697	211.003	234.072	220.653	253.754	291.381	318.641	266.278	-0.355504	0.00444662	0.232008	Gm16701
ENSMUSG00000043122	9.38347	15.7026	20.567	11.7682	6.13922	2.04478	5.05779	3.13268	1.8076	0.00446022	0.232008	A530016L24Rik
ENSMUSG00000121149	2.81504	0	2.93814	0	6.13922	11.2463	9.10402	10.4423	-2.67276	0.0044626	0.232008	ENSMUSG00000121149
ENSMUSG00000027296	201.745	105.011	116.546	72.5704	153.48	718.74	404.623	223.464	-1.597	0.00447146	0.232008	Itpka
ENSMUSG00000054150	86.3279	99.1224	111.649	88.2612	62.4154	58.2762	68.786	69.9631	0.570498	0.00450779	0.233278	Syne3
ENSMUSG00000036334	110.725	236.52	94.0204	97.0874	90.0419	67.4778	45.5201	84.5823	0.904534	0.0045302	0.233822	Igsf10
ENSMUSG00000021495	3818.13	3793.15	3830.35	4032.56	4470.37	4058.89	4381.06	4469.29	-0.167533	0.00454923	0.23419	Fam193b
ENSMUSG00000027270	1575.48	1374.96	1155.67	1161.13	1795.72	1748.29	1642.77	1423.28	-0.327495	0.00459573	0.235966	Lamp5
ENSMUSG00000027400	56.3008	81.457	81.2885	63.7442	92.0883	142.112	115.318	90.8477	-0.640129	0.00472564	0.242005	Pdyn
ENSMUSG00000098221	7.50678	8.83269	14.6907	8.82612	21.4873	33.7389	16.1849	26.1057	-1.29197	0.00477281	0.242523	Gm27030
ENSMUSG00000036377	2041.84	1726.3	2074.33	2225.16	1706.7	1821.9	1630.63	1612.29	0.252664	0.00477361	0.242523	Cracd
ENSMUSG00000049123	70.376	20.6096	11.7526	24.517	2.04641	21.4702	4.04623	3.13268	2.05218	0.00478045	0.242523	Catsperg2
ENSMUSG00000024521	4.69174	27.4795	8.81441	5.88408	30.6961	11.2463	68.786	44.9017	-1.73365	0.00478511	0.242523	Pmaip1
ENSMUSG00000070498	1993.99	3117.94	1726.65	1985.88	1688.29	1578.57	1556.79	1760.57	0.422482	0.0048296	0.243009	Tmem132b
ENSMUSG00000115729	6.56843	9.8141	6.85565	3.92272	12.2784	19.4254	17.1965	27.1499	-1.48485	0.0048422	0.243009	Gm5468
ENSMUSG00000021133	1350.28	1432.86	1337.83	1562.22	1246.26	1295.37	1046.96	1171.62	0.255643	0.00484374	0.243009	Susd6
ENSMUSG00000033965	965.559	996.131	888.297	1013.04	883.024	841.427	757.657	788.391	0.24022	0.00484593	0.243009	Slc16a2
ENSMUSG00000019080	130.43	104.029	126.34	100.029	190.316	123.709	181.069	167.076	-0.522485	0.00485648	0.243009	Mfsd3
ENSMUSG00000014609	11.2602	37.2936	16.6494	24.517	9.20883	11.2463	6.06935	2.08845	1.6457	0.00487302	0.243051	Chrne
ENSMUSG00000036896	484.187	810.644	474.999	575.659	446.117	397.71	412.716	457.371	0.45246	0.00488203	0.243051	C1qc
ENSMUSG00000005150	531.104	561.366	581.751	542.316	591.411	668.643	707.079	682.924	-0.257862	0.00490547	0.243083	Wdr83
ENSMUSG00000002250	874.539	828.31	811.905	864.96	709.08	704.427	664.594	789.435	0.237398	0.00491854	0.243083	Ppard
ENSMUSG00000026207	2574.82	2084.51	2514.07	2402.67	3030.73	2728.76	2737.28	2740.05	-0.230653	0.004924	0.243083	Speg
ENSMUSG00000099083	974.943	1048.15	803.091	929.685	828.795	777.017	712.137	773.772	0.280835	0.00493211	0.243083	Atf7
ENSMUSG00000102649	0.938347	1.96282	1.95876	0.980681	12.2784	9.20151	4.04623	8.35381	-2.53932	0.00496131	1	Gm38021
ENSMUSG00000037279	0	0	0	2.94204	2.04641	19.4254	19.2196	1.04423	-3.83617	0.00497397	0.244533	Ovol2
ENSMUSG00000024990	35.6572	19.6282	14.6907	24.517	41.9513	77.7017	54.6241	28.1941	-1.09793	0.00500872	0.245627	Rbp4
ENSMUSG00000016128	422.256	624.177	442.679	449.152	386.771	350.68	378.323	372.789	0.380591	0.00503566	0.246334	Stard13
ENSMUSG00000079396	7.50678	1.96282	3.91752	0	12.2784	39.8732	6.06935	10.4423	-2.35151	0.00506341	0.247077	Gm3411
ENSMUSG00000091177	25.3354	4.90705	6.85565	22.5557	2.04641	3.06717	2.02312	6.26536	2.15931	0.00509608	0.248056	Gm15494
ENSMUSG00000066456	994.648	937.246	938.245	837.501	988.414	1202.33	1238.15	1053.62	-0.273766	0.00516177	0.250633	Hmgn3
ENSMUSG00000052544	550.81	634.972	626.803	709.032	576.063	475.411	463.294	515.848	0.312252	0.00519323	0.251539	St6galnac3
ENSMUSG00000044674	516.091	537.813	543.555	530.548	320.263	436.561	494.652	410.381	0.356515	0.00521003	0.251733	Fzd1
ENSMUSG00000038058	213.005	193.338	166.494	191.233	166.782	144.157	110.26	132.617	0.464785	0.00524046	0.252583	Nod1
ENSMUSG00000101970	472.927	454.393	395.669	409.924	502.393	489.725	637.282	540.909	-0.324569	0.00526733	0.253257	Chaserr
ENSMUSG00000024287	652.151	637.916	701.236	663.921	821.632	713.628	760.692	868.796	-0.253151	0.00531056	0.254713	Thoc1
ENSMUSG00000019942	32.8421	157.026	11.7526	14.7102	14.3248	15.3359	10.1156	19.8403	1.8597	0.00539008	0.257663	Cdk1
ENSMUSG00000060639	64.7459	130.528	74.4328	123.566	194.409	114.508	172.976	157.678	-0.702493	0.00539828	0.257663	H4c9
ENSMUSG00000060988	914.888	904.86	633.658	685.496	602.667	571.516	635.259	639.066	0.358571	0.00550271	0.262012	Galnt13
ENSMUSG00000029550	1770.66	1780.28	1550.36	1505.34	1395.65	1447.7	1436.41	1393	0.219949	0.0055711	0.264421	Sppl3
ENSMUSG00000050830	400.674	437.709	442.679	416.789	555.599	525.509	443.063	559.705	-0.295527	0.00558021	0.264421	Vwc2
ENSMUSG00000039414	1520.12	1385.75	1233.04	1584.78	1283.1	1162.46	940.749	1219.66	0.31358	0.00560262	0.264845	Heatr5b
ENSMUSG00000027620	6339.47	6008.19	6345.4	6395.02	7188	6804.01	7067.76	6719.59	-0.147018	0.0056224	0.2649	Rbm39
ENSMUSG00000118664	3075.9	2952.08	2867.62	2929.29	3177.05	3488.4	3633.52	3177.58	-0.188628	0.00563073	0.2649	Tusc3
ENSMUSG00000097073	14.0752	0	0	0.980681	21.4873	18.403	14.1618	33.4152	-2.52592	0.00566772	0.266004	9430037G07Rik
ENSMUSG00000110331	433.516	391.583	506.339	210.846	652.804	851.651	836.559	486.609	-0.874514	0.00568615	0.266234	Nudc-ps1
ENSMUSG00000021171	2100.96	1843.09	1801.08	2011.38	1757.86	1653.21	1691.33	1626.9	0.205044	0.00572795	0.267248	Esyt2
ENSMUSG00000008305	1007.78	1142.36	1215.41	1173.87	927.022	1041.82	884.102	971.13	0.247262	0.00575172	0.267248	Tle1
ENSMUSG00000030862	117.293	202.17	122.422	95.126	67.5314	88.948	85.9825	92.9361	0.678935	0.00575278	0.267248	Cpxm2
ENSMUSG00000060961	11131.6	10158.6	9413.79	11398.4	9491.23	8967.39	7649.4	9402.21	0.245694	0.00576218	0.267248	Slc4a4
ENSMUSG00000021756	3404.32	3883.44	3651.13	3970.78	3512.66	3230.75	2984.1	3142.08	0.212225	0.00581395	0.269015	Il6st
ENSMUSG00000040274	130.43	232.594	117.526	163.774	120.738	84.8584	102.167	107.555	0.633235	0.00584429	0.269784	Cdk6
ENSMUSG00000108920	30.9655	31.4051	15.6701	28.4397	36.8353	39.8732	96.098	48.0344	-1.0524	0.00585952	0.269853	Gm44678
ENSMUSG00000096647	3.75339	14.7211	39.1752	20.5943	6.13922	8.17912	2.02312	3.13268	2.00486	0.00589586	0.270893	Tmem41b-ps
ENSMUSG00000004500	316.223	307.181	343.762	294.204	251.708	268.889	220.52	263.145	0.329118	0.0059272	0.271698	Zfp324
ENSMUSG00000026024	1056.58	1040.29	1033.25	1098.36	917.813	959.002	843.64	942.936	0.207064	0.0059933	0.273588	Als2
ENSMUSG00000020532	1846.67	1663.49	2025.36	1878.98	1591.08	1548.92	1418.2	1720.88	0.239892	0.00599625	0.273588	Acaca
ENSMUSG00000040250	598.665	573.143	548.452	590.37	686.569	663.531	771.819	634.889	-0.254795	0.00601689	0.273693	Ints13
ENSMUSG00000036120	162.334	236.52	205.67	236.344	317.193	265.821	291.329	249.57	-0.419475	0.00602639	0.273693	Rfxank
ENSMUSG00000028862	63.8076	59.866	55.8246	138.276	8.18562	61.3434	23.2658	37.5921	1.2853	0.00605174	0.274211	Map3k6
ENSMUSG00000039046	1390.63	1336.68	1320.2	1325.88	1243.19	1159.39	1176.44	1161.18	0.180958	0.00610274	0.275886	Usp6nl
ENSMUSG00000020839	0	0	0	0	6.13922	4.08956	1.01156	4.1769	-4.43284	0.00611101	1	Tmigd1
ENSMUSG00000071855	169.841	186.468	191.958	224.576	248.638	236.172	267.051	244.349	-0.366922	0.00612671	0.276334	Ccdc112
ENSMUSG00000027855	0	0	0	0	0	7.15673	5.05779	6.26536	-4.69459	0.00615939	1	Sycp1
ENSMUSG00000022673	346.25	429.857	385.875	403.06	295.706	339.434	313.583	316.4	0.306535	0.00616783	0.277143	Mcm4
ENSMUSG00000037646	1432.86	1347.48	1205.62	1368.05	1202.26	946.733	968.061	1244.72	0.295898	0.00617282	0.277143	Vps13b
ENSMUSG00000087400	57.2392	63.7916	64.639	77.4738	86.9723	84.8584	100.144	122.174	-0.583119	0.00622303	0.278286	Gm15270
ENSMUSG00000047842	2697.75	2389.73	2468.04	2644.9	2824.04	2859.63	2824.27	3172.36	-0.195323	0.00622658	0.278286	Diras2
ENSMUSG00000030854	1775.35	1559.46	1852.99	1647.54	1969.67	1904.71	1920.95	2153.19	-0.217545	0.00624885	0.278389	Ptpn5
ENSMUSG00000038331	9.38347	36.3122	9.79379	13.7295	10.232	126.776	66.7628	26.1057	-1.73294	0.00625722	0.278389	Satb2
ENSMUSG00000073411	2822.55	2781.32	3057.62	2467.39	1713.87	2750.23	1885.54	2320.27	0.360252	0.00631775	0.280448	H2-D1
ENSMUSG00000048004	486.064	482.854	466.185	445.229	540.251	644.106	598.843	505.405	-0.283569	0.00635711	0.28156	Tmem196
ENSMUSG00000054013	2066.24	1640.92	1919.58	1692.65	2043.34	2380.12	2300.28	2031.02	-0.258258	0.00653746	0.288384	Tmem179
ENSMUSG00000051435	91.958	65.7545	69.5359	81.3965	104.367	121.664	150.722	89.8034	-0.595891	0.00654052	0.288384	Fhad1
ENSMUSG00000023963	416.626	620.251	336.906	360.89	338.68	281.157	347.976	239.128	0.523054	0.00658755	0.289808	Cyp39a1
ENSMUSG00000069895	1669.32	1693.91	1702.16	1832.89	1534.8	1439.53	1464.74	1609.15	0.189754	0.00660488	0.289922	Atxn1l
ENSMUSG00000024948	1839.16	1915.71	2090.97	2209.47	1910.32	1537.67	1685.26	1661.36	0.24546	0.00668162	0.292317	Map4k2
ENSMUSG00000073771	182.978	186.468	209.587	156.909	213.849	248.441	267.051	231.818	-0.385356	0.00668917	0.292317	Btbd19
ENSMUSG00000078597	18.7669	16.684	19.5876	15.6909	1.0232	5.11195	11.1271	6.26536	1.58675	0.00674165	0.293565	Cyp4a12b
ENSMUSG00000030849	2312.09	2177.75	2299.58	2339.9	2153.84	2048.87	1918.93	1945.39	0.178484	0.00674758	0.293565	Fgfr2
ENSMUSG00000032204	44.1023	48.0891	44.0721	29.4204	107.436	46.0076	93.0634	54.2998	-0.860603	0.00684126	0.296983	Aqp9
ENSMUSG00000044338	53.4858	78.5128	37.2164	27.4591	18.4177	36.8061	20.2312	16.7076	1.09326	0.00687625	0.297519	Aplnr
ENSMUSG00000047216	619.309	693.857	579.792	691.38	448.163	588.897	517.918	544.042	0.300033	0.00688385	0.297519	Cdh19
ENSMUSG00000113966	0	2.94423	0	0	6.13922	7.15673	8.09247	6.26536	-3.24339	0.00699982	1	Gm47980
ENSMUSG00000032011	5644.16	5004.21	5377.77	5080.91	5397.4	6563.75	6146.23	6238.21	-0.205895	0.00702726	0.30305	Thy1
ENSMUSG00000113104	4.69174	11.7769	2.93814	5.88408	1.0232	0	1.01156	0	3.62476	0.00704032	1	Gm47806
ENSMUSG00000037617	294.641	207.077	302.628	175.542	187.246	178.918	135.549	177.518	0.529264	0.00704371	0.303095	Spag1
ENSMUSG00000021694	393.167	487.761	378.04	400.118	319.239	357.837	310.548	342.506	0.318763	0.00707108	0.303338	Ercc8
ENSMUSG00000102931	0.938347	5.88846	5.87628	2.94204	0	0	0	0	4.37253	0.00708812	1	Gm38114
ENSMUSG00000028868	826.684	1037.35	790.359	869.864	717.265	753.502	658.524	767.506	0.282853	0.0070918	0.303338	Wasf2
ENSMUSG00000006134	1861.68	2098.25	1855.92	1943.71	1794.7	1674.68	1694.36	1644.66	0.188561	0.00709738	0.303338	Crkl
ENSMUSG00000041961	477.619	452.43	435.824	477.591	423.606	363.971	380.346	359.214	0.271604	0.00711105	0.303338	Znrf3
ENSMUSG00000033420	652.151	715.448	571.957	651.172	509.555	582.762	558.38	478.256	0.283044	0.0072474	0.308485	Antxr1
ENSMUSG00000027012	3035.55	2813.7	2788.29	2912.62	3282.44	3245.07	3299.7	3075.25	-0.159694	0.00726612	0.308614	Dync1i2
ENSMUSG00000030283	1497.6	1119.79	1237.94	1251.35	1159.29	935.487	993.35	1095.39	0.287909	0.00728282	0.308657	St8sia1
ENSMUSG00000048387	98.5264	90.2897	128.299	91.2033	72.6474	83.836	60.6935	50.1229	0.610709	0.00733279	0.310106	Osr1
ENSMUSG00000003812	113.54	156.044	120.464	137.295	98.2275	97.1271	98.1212	84.5823	0.47924	0.00737296	0.310943	Dnase2a
ENSMUSG00000063953	189.546	214.929	184.123	70.609	290.59	197.321	368.207	249.57	-0.74606	0.00738419	0.310943	Amd2
ENSMUSG00000100481	4.69174	4.90705	2.93814	1.96136	0	0	0	0	4.26524	0.00740399	1	Gm7114
ENSMUSG00000033826	98.5264	115.806	92.0616	118.662	74.6938	70.5449	78.9015	75.1843	0.505526	0.00747305	0.313564	Dnah8
ENSMUSG00000043873	1.87669	1.96282	0	1.96136	4.09281	8.17912	17.1965	5.22113	-2.57913	0.00749181	0.313564	Chil5
ENSMUSG00000048458	891.43	925.469	854.019	736.491	842.096	1162.46	1192.63	1060.93	-0.32152	0.00749429	0.313564	Inka2
ENSMUSG00000048240	673.733	603.567	589.586	545.258	639.502	722.83	769.796	790.479	-0.276601	0.00755269	0.315276	Gng7
ENSMUSG00000047281	54.4241	63.7916	63.6596	86.2999	34.7889	35.7837	44.5086	50.1229	0.698665	0.00756727	0.315276	Sfn
ENSMUSG00000095648	5.63008	0.98141	1.95876	0.980681	4.09281	0	61.7051	10.4423	-2.99117	0.00758619	0.315396	Gm2004
ENSMUSG00000073980	0	0	1.95876	0	17.3945	0	16.1849	2.08845	-4.19626	0.0076504	1	Gm9574
ENSMUSG00000074151	32.8421	34.3493	42.1133	57.8602	16.3712	32.7165	8.09247	20.8845	1.09882	0.00767179	0.318226	Nlrc5
ENSMUSG00000117113	182.039	156.044	155.721	152.986	239.43	208.568	218.497	180.651	-0.389038	0.00768943	0.318226	Gm49883
ENSMUSG00000038065	1926.43	1711.58	1948.96	1970.19	2048.45	2098.97	2293.2	2226.29	-0.197643	0.00770279	0.318226	Mturn
ENSMUSG00000032418	1397.2	1336.68	1107.68	1163.09	1343.47	1554.03	1623.55	1477.58	-0.261252	0.00777702	0.319633	Me1
ENSMUSG00000113948	1162.61	1212.04	1113.55	1034.62	1216.59	1457.93	1429.33	1242.63	-0.2414	0.00780127	0.319633	Rpl17-ps3
ENSMUSG00000032278	119.17	104.029	108.711	134.353	69.5778	82.8136	65.7513	102.334	0.541846	0.00780402	0.319633	Paqr5
ENSMUSG00000018931	547.995	697.782	540.617	509.954	461.465	388.508	471.386	498.096	0.335831	0.00782869	0.319633	Natd1
ENSMUSG00000020611	1436.61	1497.63	1474.95	1451.41	1300.49	1343.42	1242.19	1321.99	0.170295	0.00784201	0.319633	Gna13
ENSMUSG00000036565	9685.62	8913.16	9552.86	9799.94	8438.36	7618.85	6916.02	9232	0.236898	0.00784533	0.319633	Ttyh3
ENSMUSG00000028161	11145.7	10432.4	10911.3	10286.4	11549.9	13363.7	12659.7	11200.4	-0.18931	0.00785065	0.319633	Ppp3ca
ENSMUSG00000021367	36.5955	36.3122	47.9896	33.3431	78.7866	42.9404	67.7744	66.8305	-0.73301	0.00787751	0.320065	Edn1
ENSMUSG00000025413	1294.92	1312.14	1213.45	1235.66	1638.15	1363.87	1471.82	1391.95	-0.214277	0.00789881	0.320268	Ttc4
ENSMUSG00000024186	884.861	815.552	925.513	964.009	1026.27	993.763	1045.95	1117.32	-0.220639	0.00793656	0.321137	Rgs11
ENSMUSG00000003200	816.362	837.143	823.658	814.946	673.268	768.837	695.952	710.074	0.208981	0.007961	0.321464	Sh3gl1
ENSMUSG00000031668	767.568	861.678	887.318	923.801	738.753	725.897	717.195	758.108	0.226557	0.00798903	0.321935	Eif2ak3
ENSMUSG00000043289	4.69174	2.94423	6.85565	3.92272	14.3248	14.3135	19.2196	8.35381	-1.61087	0.00805982	0.324123	Mei4
ENSMUSG00000025006	1641.17	1914.73	1919.58	2108.46	1758.89	1365.91	1508.23	1655.1	0.270247	0.00812591	0.325868	Sorbs1
ENSMUSG00000027612	1786.61	1676.25	1870.61	1948.61	1694.42	1479.4	1463.72	1638.39	0.214562	0.00814226	0.325868	Mmp24
ENSMUSG00000040459	4191.6	3925.64	4314.17	3928.61	4657.62	4469.89	4569.21	4493.3	-0.15295	0.0081529	0.325868	Arglu1
ENSMUSG00000087412	182.039	231.613	433.865	172.6	417.467	501.994	595.808	392.629	-0.903434	0.00819961	0.326638	Gm15501
ENSMUSG00000112825	22.5203	122.676	30.3608	20.5943	207.71	146.202	133.526	137.838	-1.67299	0.00821499	0.326638	Gm9118
ENSMUSG00000004187	5433.97	4406.53	5262.2	4842.6	5411.72	6334.73	5673.83	5790.23	-0.218685	0.00823299	0.326638	Kifc2
ENSMUSG00000067203	0	1.96282	0	0	62.4154	0	64.7397	4.1769	-6.07177	0.00823862	0.326638	H2-K2
ENSMUSG00000028927	896.121	1304.29	671.854	812.984	574.017	640.016	590.75	838.514	0.479521	0.00829042	0.32803	Padi2
ENSMUSG00000121208	3.75339	2.94423	1.95876	1.96136	6.13922	19.4254	13.1503	5.22113	-2.04668	0.00832889	0.328891	ENSMUSG00000121208
ENSMUSG00000075334	904.567	762.555	1039.12	738.452	565.831	792.352	620.085	707.985	0.358896	0.00840364	0.331177	Rprm
ENSMUSG00000118642	416.626	416.118	583.71	386.388	516.718	455.986	793.062	772.727	-0.493732	0.0084477	0.332216	AY036118
ENSMUSG00000030516	2728.71	2804.87	2653.14	2870.45	2625.54	2377.06	2167.77	2485.26	0.195577	0.00846377	0.332216	Tjp1
ENSMUSG00000117730	4.69174	4.90705	27.4226	4.9034	19.4409	28.6269	33.3814	40.7248	-1.54484	0.0085122	0.333451	Gm5503
ENSMUSG00000040711	1407.52	1248.35	1202.68	1365.11	1258.54	956.957	1062.14	1087.04	0.259295	0.00858469	0.335622	Sh3pxd2b
ENSMUSG00000022661	1525.75	1606.57	1401.49	1480.83	1656.57	1781	1736.85	1662.41	-0.184859	0.00862977	0.336489	Cd200
ENSMUSG00000078867	23.4587	11.7769	24.4845	23.5363	38.8817	64.4106	22.2543	45.9459	-1.04147	0.0086547	0.336489	Gm14418
ENSMUSG00000032532	2860.08	3196.45	3510.1	3000.88	3226.16	4488.29	4073.55	3506.51	-0.283375	0.0086582	0.336489	Cck
ENSMUSG00000037017	415.688	539.775	513.195	408.944	350.959	382.374	415.75	337.285	0.336658	0.00867696	0.336553	Zscan21
ENSMUSG00000120081	173.594	183.524	225.257	308.914	151.434	120.642	135.549	196.315	0.561545	0.00871813	0.337484	ENSMUSG00000120081
ENSMUSG00000020354	92.8964	116.788	118.505	116.701	76.7402	60.321	75.8669	95.0246	0.530721	0.00880395	0.340137	Sgcd
ENSMUSG00000020566	15.9519	16.684	7.83503	26.4784	20.4641	35.7837	59.6819	34.4595	-1.16831	0.00883063	0.340499	Atp6v1c2
ENSMUSG00000025931	4550.04	4208.29	4364.11	4494.46	3810.41	3912.69	3920.8	4189.43	0.154067	0.00885245	0.340672	Paqr8
ENSMUSG00000039191	616.494	1258.17	838.349	736.491	722.381	438.605	457.224	405.16	0.769538	0.00893202	0.342387	Rbpj
ENSMUSG00000063564	1736.88	1243.45	1469.07	1380.8	1196.12	1216.64	1285.69	1124.63	0.273719	0.00893317	0.342387	Col23a1
ENSMUSG00000040795	189.546	195.301	167.474	172.6	305.938	179.941	260.982	238.084	-0.442156	0.0089616	0.342387	Iqcc
ENSMUSG00000113362	15.0136	12.7583	9.79379	10.7875	28.6497	17.3806	31.3583	25.0614	-1.08189	0.00898905	0.342387	Gm40557
ENSMUSG00000006395	242.094	213.947	257.577	224.576	259.894	299.56	306.502	307.002	-0.321996	0.00900731	0.342387	Hyi
ENSMUSG00000022098	2558.87	2592.88	2685.46	2574.29	3067.56	2863.72	2719.07	3025.12	-0.165276	0.0090182	0.342387	Bmp1
ENSMUSG00000035458	57.2392	88.3269	84.2266	83.3578	91.0651	232.083	177.023	68.9189	-0.86264	0.00901889	0.342387	Tnni3
ENSMUSG00000041870	1137.28	1416.17	1091.03	1134.65	988.414	952.868	1031.79	1036.92	0.253088	0.00906215	0.343366	Ankrd13a
ENSMUSG00000049532	3152.85	2889.27	3015.51	3036.19	2837.34	2594.83	2429.76	2784.95	0.183941	0.00909631	0.343998	Sall2
ENSMUSG00000031328	2519.46	2913.81	2649.22	2655.68	2414.76	2303.45	1885.54	2465.42	0.243734	0.00922281	0.348112	Flna
ENSMUSG00000008668	102.28	175.672	155.721	131.411	1327.09	94.0599	1477.89	104.423	-2.41014	0.00924313	0.348211	Rps18
ENSMUSG00000018459	2541.04	2096.29	2075.3	2115.33	1827.44	2090.79	1797.54	1781.45	0.235843	0.00926172	0.348244	Slc13a3
ENSMUSG00000034120	3265.45	3692.06	3586.49	3473.57	3838.03	3824.76	3972.39	4011.92	-0.158733	0.00931316	0.34951	Srsf2
ENSMUSG00000033862	945.854	903.878	873.606	783.564	1020.13	1019.32	1102.6	960.688	-0.226313	0.00940901	0.352435	Cdk10
ENSMUSG00000029528	892.368	1113.9	888.297	797.293	796.052	731.009	720.229	785.258	0.283817	0.00944761	0.353208	Pxn
ENSMUSG00000061762	93.8347	79.4942	73.4534	98.0681	86.9723	141.09	137.572	137.838	-0.54554	0.00947202	0.353448	Tac1
ENSMUSG00000042423	1543.58	1380.84	1365.25	1452.39	1338.35	1214.6	1187.57	1269.78	0.196866	0.00954499	0.354992	Fbrs
ENSMUSG00000042379	0	3.92564	5.87628	11.7682	14.3248	3.06717	51.5895	28.1941	-2.17558	0.00955052	0.354992	Esm1
ENSMUSG00000106164	30.0271	27.4795	30.3608	43.1499	89.0187	49.0747	44.5086	49.0786	-0.822783	0.00956755	0.354992	9430085M18Rik
ENSMUSG00000091472	38.4722	32.3865	48.969	27.4591	91.0651	87.9256	44.5086	43.8575	-0.860117	0.00966164	0.357808	Gm3739
ENSMUSG00000036185	12.1985	29.4423	16.6494	23.5363	4.09281	5.11195	8.09247	13.5749	1.40719	0.00983763	0.362993	Sapcd1
ENSMUSG00000042050	1146.66	1004.96	1152.73	992.449	946.463	944.689	932.657	871.929	0.217478	0.00983857	0.362993	Dync2i1
ENSMUSG00000074971	196.115	160.951	134.175	172.6	90.0419	154.381	103.179	115.909	0.518748	0.00987275	0.363572	Fibin
ENSMUSG00000113750	20.6436	22.5724	29.3814	15.6909	45.0209	35.7837	56.6473	28.1941	-0.908968	0.00992218	0.364395	Gm5628
ENSMUSG00000025558	2721.21	2768.56	2382.83	2925.37	2218.3	2172.58	2194.07	2617.87	0.230683	0.00993996	0.364395	Dock9
ENSMUSG00000024121	4486.24	4369.24	4856.74	4193.39	6353.07	5106.84	5078.02	4708.42	-0.246816	0.00995303	0.364395	Atp6v0c
ENSMUSG00000041445	136.06	129.546	175.309	147.102	187.246	161.538	210.404	237.039	-0.437332	0.0099692	0.364395	Mmrn2
ENSMUSG00000023083	1.87669	0	3.91752	2.94204	10.232	3.06717	13.1503	14.6192	-2.23334	0.0100187	0.365524	H2-M10.2
ENSMUSG00000034613	1384.06	1709.62	1798.14	1440.62	1336.3	1385.34	1299.85	1315.72	0.246536	0.010038	0.365552	Ppm1h
ENSMUSG00000029313	750.678	755.686	617.009	951.26	633.363	631.837	578.611	619.226	0.319967	0.0100612	0.365649	Aff1
ENSMUSG00000091383	91.0197	0	0.979379	105.913	0	0	0	0	8.03533	0.0100884	0.365649	H2af-ps2
ENSMUSG00000026525	135.122	156.044	128.299	125.527	223.058	194.254	149.711	170.209	-0.435894	0.0100965	0.365649	Opn3
ENSMUSG00000027430	652.151	527.017	713.967	548.2	691.685	720.785	790.027	790.479	-0.293737	0.0101179	0.365725	Dtd1
ENSMUSG00000050244	706.575	831.254	742.369	827.694	668.152	707.494	551.299	654.73	0.267552	0.0101358	0.365725	Heatr1
ENSMUSG00000031540	3238.24	3034.52	3108.55	3692.26	3007.19	2642.88	2568.35	2981.27	0.22323	0.0101742	0.366439	Kat6a
ENSMUSG00000034345	1014.35	1101.14	1011.7	999.313	1119.38	1290.26	1190.6	1143.43	-0.201175	0.0102146	0.366893	Gtf2h5
ENSMUSG00000039781	816.362	792.979	861.854	787.486	921.906	1032.61	861.848	975.307	-0.218448	0.0102241	0.366893	Cep131
ENSMUSG00000040164	18.7669	25.5167	14.6907	8.82612	27.6265	33.7389	43.497	31.3268	-1.0061	0.0102772	0.367546	Kcns1
ENSMUSG00000001918	380.031	414.155	450.514	357.948	289.566	367.038	340.895	245.393	0.36633	0.0102829	0.367546	Slc1a5
ENSMUSG00000055866	1129.77	901.916	1007.78	1436.7	954.648	844.494	661.559	958.6	0.388666	0.0102984	0.367546	Per2
ENSMUSG00000025265	486.064	464.207	485.772	538.394	426.676	387.486	396.531	443.796	0.25519	0.0103171	0.367546	Fgd1
ENSMUSG00000040310	741.294	702.689	760.978	676.67	631.316	465.188	680.779	551.351	0.307321	0.0104537	0.371741	Alx4
ENSMUSG00000032741	1644.92	1668.4	1687.47	1612.24	1553.22	1355.69	1509.24	1429.55	0.177391	0.0104898	0.372352	Tpcn1
ENSMUSG00000092284	31.9038	40.2378	13.7113	11.7682	0	10.2239	13.1503	5.22113	1.77029	0.0105199	0.372745	Gm8801
ENSMUSG00000041670	1876.69	1407.34	1616.96	1812.3	1910.32	2009	2242.62	1881.7	-0.260768	0.010542	0.372855	Rims1
ENSMUSG00000033740	74.1294	195.301	91.0823	116.701	71.6242	66.4554	71.8206	79.3612	0.721705	0.0106302	0.374376	St18
ENSMUSG00000040761	3049.63	2649.81	3089.94	3744.24	2762.65	2168.49	2263.87	2918.61	0.309541	0.01068	0.374376	Spen
ENSMUSG00000035674	982.449	852.845	875.565	707.071	940.324	1031.59	1018.64	1185.2	-0.288606	0.0107087	0.374376	Ndufa3
ENSMUSG00000117604	7.50678	7.85128	3.91752	5.88408	19.4409	7.15673	19.2196	22.973	-1.44938	0.0107156	0.374376	Gm33228
ENSMUSG00000024411	4675.78	6953.29	4892.98	5045.6	4068.26	4656.99	4394.21	4456.76	0.295216	0.0107175	0.374376	Aqp4
ENSMUSG00000068856	1101.62	1055.02	1020.51	962.048	966.927	849.606	822.397	919.963	0.218151	0.0107355	0.374376	Sf3b4
ENSMUSG00000024772	945.854	1163.95	1019.53	955.183	809.354	829.159	949.853	859.398	0.244318	0.0107488	0.374376	Ehd1
ENSMUSG00000078887	21.582	31.4051	38.1958	24.517	37.8585	96.1047	62.7166	31.3268	-0.980085	0.0107794	0.374376	Gm6710
ENSMUSG00000084771	30.0271	32.3865	42.1133	34.3238	22.5105	16.3582	15.1734	21.9287	0.870313	0.0107894	0.374376	A230072E10Rik
ENSMUSG00000020160	1062.21	1048.15	1104.74	1035.6	1401.79	1250.38	1069.22	1275	-0.23311	0.0107914	0.374376	Meis1
ENSMUSG00000037605	1221.73	1381.83	1211.49	1176.82	1104.04	1077.6	921.53	1139.25	0.234782	0.010799	0.374376	Adgrl3
ENSMUSG00000038121	750.678	832.236	748.246	900.265	685.546	698.293	646.386	716.339	0.234468	0.0108217	0.374376	Fam210a
ENSMUSG00000031197	1194.52	1424.03	1309.43	1498.48	1495.92	1655.25	1734.82	1500.55	-0.235258	0.0108325	0.374376	Vbp1
ENSMUSG00000020178	178.286	147.211	192.938	154.948	216.919	218.792	213.439	211.978	-0.354508	0.0108729	0.375114	Adora2a
ENSMUSG00000037410	830.437	876.399	757.06	921.84	801.168	729.987	630.201	653.686	0.266259	0.0109348	0.376127	Tbc1d2b
ENSMUSG00000030760	454.16	306.2	246.804	359.91	459.418	454.964	454.19	446.929	-0.408713	0.0109405	0.376127	Acer3
ENSMUSG00000117775	78.8212	73.6057	45.0514	54.9181	113.576	64.4106	112.283	108.6	-0.659322	0.0109922	0.377246	Gm50462
ENSMUSG00000086363	106.972	152.119	111.649	128.469	183.153	154.381	160.838	170.209	-0.42206	0.0110528	0.378665	A330102I10Rik
ENSMUSG00000022174	1320.25	1363.18	1255.56	1280.77	1168.5	1122.58	1203.75	1135.07	0.172969	0.0110924	0.378972	Dad1
ENSMUSG00000010803	7179.29	7171.16	7127.92	7485.53	8183.58	7844.8	7845.65	7725.18	-0.125647	0.0111014	0.378972	Gabra1
ENSMUSG00000020932	8498.61	15144.1	10215.9	8263.21	5860.91	8012.47	6011.69	7441.15	0.62428	0.0111259	0.378972	Gfap
ENSMUSG00000025085	3057.13	3406.47	3820.56	3724.62	3144.3	3071.26	2907.22	3030.34	0.204927	0.0111389	0.378972	Ablim1
ENSMUSG00000029050	5078.33	5104.31	5205.4	5054.43	4857.15	4616.09	4489.3	4697.97	0.131593	0.0111685	0.379325	Ski
ENSMUSG00000032501	1273.34	1364.16	1152.73	1509.27	1184.87	989.674	1105.63	1163.27	0.254161	0.0112481	0.381369	Trib1
ENSMUSG00000111334	3.75339	0.98141	4.8969	7.84544	17.3945	7.15673	23.2658	10.4423	-1.73867	0.0113607	0.383479	Gm30015
ENSMUSG00000086541	3.75339	38.275	1.95876	5.88408	0	0	0	5.22113	3.26575	0.0113714	0.383479	Has2os
ENSMUSG00000050954	283.381	314.051	276.185	311.856	245.569	192.209	239.739	263.145	0.333778	0.0113775	0.383479	Zfp169
ENSMUSG00000038085	87.2663	126.602	118.505	150.044	95.1579	85.8808	79.9131	72.0516	0.533644	0.0113884	0.383479	Cnbd2
ENSMUSG00000040594	226.142	236.52	261.494	278.513	222.035	186.075	154.768	208.845	0.37775	0.0114345	0.384376	Ranbp17
ENSMUSG00000027831	47.8557	7.85128	14.6907	21.575	5.11602	9.20151	12.1387	4.1769	1.58644	0.0114667	0.384766	Veph1
ENSMUSG00000116808	6.56843	8.83269	7.83503	15.6909	3.06961	0	3.03467	3.13268	2.07506	0.0114896	0.384766	Gm20164
ENSMUSG00000040663	152.951	143.286	187.061	153.967	127.9	113.485	133.526	76.2285	0.497491	0.0115048	0.384766	Clcf1
ENSMUSG00000037003	964.621	1223.82	798.194	905.168	818.562	796.442	803.177	705.897	0.316916	0.011535	0.385121	Tns2
ENSMUSG00000109336	1978.97	2335.76	1939.17	2203.59	1774.23	1742.15	1742.91	2012.22	0.217978	0.0115599	0.385298	Samd4b
ENSMUSG00000030911	0	0	0	0	5.11602	3.06717	4.04623	1.04423	-4.21844	0.0116023	1	Zp2
ENSMUSG00000026489	790.088	701.708	732.576	683.534	859.491	893.569	849.709	778.993	-0.217643	0.0116052	0.38533	Coq8a
ENSMUSG00000107838	37.5339	33.3679	46.0308	41.1886	84.9259	33.7389	66.7628	89.8034	-0.799367	0.011608	0.38533	Gm45769
ENSMUSG00000024661	15071.7	14545.5	14965.9	14342.5	15030.9	18383.6	18727	15708.3	-0.203455	0.0116287	0.38533	Fth1
ENSMUSG00000022488	286.196	378.824	284.999	250.074	240.453	260.71	213.439	196.315	0.397495	0.0116393	0.38533	Nckap1l
ENSMUSG00000061062	205.498	247.315	213.505	183.387	124.831	197.321	146.676	160.811	0.432426	0.0116963	0.386079	Hdac1-ps
ENSMUSG00000038526	202.683	172.728	178.247	203.001	142.225	163.582	141.618	140.971	0.363097	0.0117012	0.386079	Car14
ENSMUSG00000004040	2739.03	2763.65	2820.61	2756.69	2524.24	2442.49	2327.6	2646.07	0.156647	0.0117472	0.386949	Stat3
ENSMUSG00000031015	429.763	633.009	583.71	542.316	386.771	420.202	471.386	461.548	0.330775	0.0117871	0.387206	Swap70
ENSMUSG00000015474	425.071	444.579	401.545	374.62	368.353	317.963	357.08	314.312	0.277544	0.0117944	0.387206	Ppt2
ENSMUSG00000021662	260.86	223.761	208.608	218.692	240.453	330.232	270.086	341.462	-0.373846	0.0118226	0.387486	Arhgef28
ENSMUSG00000058230	5062.38	6300.65	4778.39	5442.78	4891.93	4505.67	4315.31	4719.9	0.227687	0.0118514	0.387783	Arhgap35
ENSMUSG00000045071	589.282	629.084	565.102	630.578	556.622	495.859	470.375	525.246	0.237207	0.0118881	0.38785	E130308A19Rik
ENSMUSG00000078866	100.403	94.2153	80.3091	76.4931	110.506	99.1719	139.595	150.369	-0.506859	0.0119043	0.38785	Zfp970
ENSMUSG00000005103	4879.4	6018	5177	5021.08	4400.8	4636.54	4310.25	4932.92	0.206622	0.0119126	0.38785	Wdr1
ENSMUSG00000029816	404.428	567.255	398.607	412.867	335.611	369.083	276.155	389.496	0.379972	0.0119403	0.38811	Gpnmb
ENSMUSG00000024544	715.02	591.79	766.854	928.704	596.527	556.18	499.71	689.189	0.358727	0.0120151	0.389306	Ldlrad4
ENSMUSG00000049482	432.578	377.843	448.556	336.373	484.998	467.232	454.19	593.12	-0.325358	0.0120167	0.389306	Ctu2
ENSMUSG00000050890	433.516	501.5	406.442	510.935	363.237	342.501	351.011	437.531	0.310063	0.0120632	0.390168	Pdik1l
ENSMUSG00000023905	233.648	267.925	362.37	344.219	162.689	214.702	205.346	284.029	0.479107	0.0121132	0.391141	Tnfrsf12a
ENSMUSG00000030029	2589.84	2716.54	2374.02	2468.37	2227.51	2458.85	2090.89	2049.82	0.20129	0.0121502	0.391696	Lrig1
ENSMUSG00000043683	1887.02	1679.19	1904.89	1673.04	1482.62	1574.48	1412.14	1696.87	0.212579	0.0122114	0.392012	Fem1a
ENSMUSG00000049076	3099.36	3024.71	2938.14	3373.54	2715.58	2827.93	2460.11	2894.59	0.190454	0.0122175	0.392012	Acap2
ENSMUSG00000116494	11.2602	8.83269	15.6701	11.7682	21.4873	25.5598	25.289	24.0172	-1.01981	0.0122199	0.392012	Gm49449
ENSMUSG00000095526	205.498	142.304	163.556	156.909	39.9049	159.493	95.0865	100.246	0.759816	0.0122478	0.392268	Gm10243
ENSMUSG00000006204	13.1369	13.7397	4.8969	7.84544	6.13922	24.5374	116.329	6.26536	-1.95177	0.0123424	0.394655	Cdcp3
ENSMUSG00000037348	938.347	937.246	911.802	1066	663.036	877.211	820.374	853.133	0.261871	0.0123823	0.39529	Paqr7
ENSMUSG00000020439	274.936	257.129	281.082	250.074	210.78	201.411	183.092	248.526	0.334092	0.0124103	0.395539	Smtn
ENSMUSG00000055799	203.621	200.208	193.917	150.044	145.295	143.135	150.722	133.661	0.384693	0.012455	0.396323	Tcf7l1
ENSMUSG00000020305	411.934	430.839	385.875	368.736	322.309	328.187	329.768	353.993	0.25993	0.0124822	0.396546	Asb3
ENSMUSG00000110618	5.63008	3.92564	7.83503	6.86476	13.3016	19.4254	15.1734	13.5749	-1.3424	0.0125211	0.396916	Gm39822
ENSMUSG00000110819	0	0	0	0	0	1.02239	18.208	1.04423	-4.82977	0.0125526	1	Olfr1252
ENSMUSG00000022055	2835.68	2592.88	2836.28	2929.29	2790.27	3786.93	3845.94	3034.52	-0.265715	0.0125562	0.396916	Nefl
ENSMUSG00000046182	456.037	412.192	434.844	360.89	393.933	737.143	581.646	508.538	-0.416685	0.0126175	0.396916	Gsg1l
ENSMUSG00000098488	6.56843	1.96282	5.87628	2.94204	5.11602	17.3806	21.2427	12.5307	-1.69441	0.01262	0.396916	Pla2g4b
ENSMUSG00000024785	559.255	556.459	583.71	550.162	470.673	494.837	473.409	502.273	0.212803	0.0126389	0.396916	Rcl1
ENSMUSG00000039252	2069.06	2300.42	3325.97	2410.51	2262.3	1719.66	1729.76	2185.57	0.35576	0.0126851	0.396916	Lgi2
ENSMUSG00000022248	207.375	153.1	211.546	102.971	77.7634	87.9256	144.653	121.13	0.645885	0.0126922	0.396916	Rad1
ENSMUSG00000039473	1871.06	1795	1844.17	2077.08	1697.49	1698.19	1599.27	1713.57	0.177613	0.0126958	0.396916	Ubn1
ENSMUSG00000024222	1111	1175.73	1461.23	1715.21	895.303	1269.81	945.807	1123.59	0.367486	0.0127015	0.396916	Fkbp5
ENSMUSG00000030792	163.272	143.286	213.505	58.8408	268.079	464.165	356.069	182.74	-1.13462	0.0127018	0.396916	Dkkl1
ENSMUSG00000006435	1187.95	950.986	871.647	1094.44	1087.66	1624.58	1362.57	1131.94	-0.342922	0.0127341	0.396916	Neurl1a
ENSMUSG00000021700	2712.76	2168.92	2533.65	2667.45	2721.72	2657.19	6733.94	7667.75	-0.972187	0.0127423	0.396916	Rab3c
ENSMUSG00000097320	149.197	150.156	175.309	185.349	285.474	158.47	216.473	249.57	-0.463472	0.0127562	0.396916	Tmem147os
ENSMUSG00000001964	697.192	712.504	665.978	682.554	559.692	516.307	601.877	657.862	0.240048	0.0127992	0.397623	Emd
ENSMUSG00000064337	22293.2	25037.7	19163.5	26553.9	25616.9	33485.3	32656.1	23738.4	-0.311806	0.0128505	0.397982	mt-Rnr1
ENSMUSG00000035357	230.833	197.263	198.814	181.426	266.033	298.538	270.086	208.845	-0.368219	0.0128512	0.397982	Pdzrn3
ENSMUSG00000116145	26.2737	28.4609	26.4432	13.7295	74.6938	24.5374	62.7166	31.3268	-1.02617	0.012876	0.398124	5730521K06Rik
ENSMUSG00000107021	91.958	78.5128	72.4741	84.3385	126.877	139.045	85.9825	113.821	-0.5082	0.0129461	0.399663	Gm42853
ENSMUSG00000040720	1580.18	1624.23	1477.88	1609.3	1493.88	1325.02	1211.85	1423.28	0.206196	0.0130349	0.401022	Virma
ENSMUSG00000031386	3814.38	3509.52	3175.15	3635.38	3349.97	2905.63	2635.11	3195.33	0.225955	0.013037	0.401022	Hcfc1
ENSMUSG00000034940	1906.72	1968.71	1920.56	2034.91	1798.79	1754.42	1590.17	1812.78	0.170926	0.0130513	0.401022	Synrg
ENSMUSG00000026879	1902.03	1846.03	2604.17	2113.37	1879.62	1724.77	1793.49	1606.02	0.273359	0.0130972	0.401152	Gsn
ENSMUSG00000042680	2550.43	2289.63	2518.96	2745.91	2285.84	1516.2	1630.63	2485.26	0.351938	0.0131112	0.401152	Garem1
ENSMUSG00000041779	87.2663	119.732	113.608	93.1647	79.8098	80.7688	68.786	61.6093	0.507019	0.0131167	0.401152	Tram2
ENSMUSG00000063239	4645.76	3799.04	4447.36	4012.94	3296.76	3829.87	3083.23	4022.36	0.24838	0.0132131	0.402044	Grm4
ENSMUSG00000032332	568.638	632.028	676.751	491.321	885.071	678.867	923.553	587.899	-0.376846	0.0132383	0.402044	Col12a1
ENSMUSG00000105454	0	0	0	0	0	6.13434	4.04623	5.22113	-4.43169	0.013244	1	Gm43830
ENSMUSG00000121118	5.63008	9.8141	10.7732	11.7682	3.06961	3.06717	1.01156	3.13268	1.88616	0.0132448	0.402044	ENSMUSG00000121118
ENSMUSG00000028655	887.676	1250.32	778.606	825.733	683.5	726.919	522.976	870.885	0.41642	0.0132451	0.402044	Mfsd2a
ENSMUSG00000102070	4256.34	4017.89	3308.34	2925.37	5623.52	4485.23	4261.7	3855.28	-0.329103	0.0132481	0.402044	Gm28661
ENSMUSG00000026923	1105.37	1253.26	900.049	1117	965.904	813.823	745.518	1007.68	0.308778	0.0132772	0.402305	Notch1
ENSMUSG00000028453	234.587	224.743	263.453	242.228	322.309	240.262	315.606	348.772	-0.346364	0.0133196	0.402605	Fancg
ENSMUSG00000033863	5325.12	5144.55	5212.26	6167.5	4920.58	4973.93	4283.95	4843.12	0.199965	0.013328	0.402605	Klf9
ENSMUSG00000022773	309.655	307.181	293.814	354.026	375.516	443.717	422.831	328.931	-0.313248	0.0133958	0.403315	Ypel1
ENSMUSG00000038384	1910.47	1622.27	1688.45	1952.53	1671.91	1297.41	1409.1	1638.39	0.253842	0.0134063	0.403315	Setd1b
ENSMUSG00000037552	267.429	318.958	282.061	325.586	261.94	244.351	184.104	245.393	0.351567	0.0134131	0.403315	Plekhg2
ENSMUSG00000105983	0	0	0	0	7.16242	1.02239	3.03467	2.08845	-4.22151	0.0135409	1	Gm42770
ENSMUSG00000034795	72.2527	90.2897	53.8659	60.8022	52.1834	22.4926	25.289	56.3882	0.827353	0.0135439	0.405087	Ccdc122
ENSMUSG00000036023	508.584	501.5	606.236	507.993	576.063	647.173	649.42	644.287	-0.244783	0.013549	0.405087	Parp2
ENSMUSG00000051220	14.0752	41.2192	5.87628	5.88408	6.13922	2.04478	7.08091	2.08845	1.9476	0.0135515	0.405087	Ercc6l
ENSMUSG00000046861	1354.03	1331.77	1390.72	1340.59	1249.33	1244.25	1067.19	1199.82	0.18646	0.0135544	0.405087	Hectd3
ENSMUSG00000078998	0	0.98141	1.95876	0	93.1115	1.02239	18.208	0	-5.25988	0.0135954	0.405697	Bpifa6
ENSMUSG00000050945	149.197	130.528	123.402	119.643	180.084	181.985	178.034	144.103	-0.387936	0.013704	0.408317	Zfp438
ENSMUSG00000039621	5306.35	5338.87	4961.54	5329.02	4460.14	5042.43	4191.9	4810.75	0.178074	0.0137411	0.408614	Prex1
ENSMUSG00000058600	1803.5	1147.27	2844.12	326.567	245.569	226.971	424.854	911.609	1.75872	0.0137805	0.408614	Rpl30
ENSMUSG00000075327	433.516	451.449	455.411	479.553	422.583	382.374	338.872	380.098	0.256041	0.0138035	0.408614	Zbtb2
ENSMUSG00000027500	2922.95	2408.38	2952.83	2723.35	2817.9	4066.05	3483.81	3018.86	-0.282297	0.0138061	0.408614	Stmn2
ENSMUSG00000052374	884.861	739.983	1082.21	839.463	707.033	800.532	548.265	742.445	0.341976	0.0138179	0.408614	Actn2
ENSMUSG00000107653	4.69174	5.88846	4.8969	5.88408	0	2.04478	0	0	3.37988	0.0139087	1	Gm31520
ENSMUSG00000001855	1147.6	1162.97	1092.01	1189.57	1110.18	909.927	884.102	1029.61	0.223337	0.0141109	0.416652	Nup214
ENSMUSG00000121179	1195.45	1101.14	906.905	1230.75	1218.63	1608.22	1499.13	1171.62	-0.31012	0.0141489	0.416782	ENSMUSG00000121179
ENSMUSG00000121013	46.9174	45.1449	40.1545	37.2659	29.6729	21.4702	21.2427	29.2383	0.739146	0.0141577	0.416782	ENSMUSG00000121013
ENSMUSG00000115979	5.63008	0.98141	5.87628	3.92272	0	1.02239	0	0	3.72299	0.0141863	1	Gm49410
ENSMUSG00000042303	1562.35	1543.76	1592.47	1453.37	1681.12	1836.21	1660.98	1726.11	-0.166422	0.0142292	0.41679	Sgsm3
ENSMUSG00000083481	3.75339	1.96282	15.6701	4.9034	14.3248	18.403	29.3352	14.6192	-1.54707	0.0142379	0.41679	Rps8-ps2
ENSMUSG00000026890	11.2602	6.86987	7.83503	13.7295	13.3016	32.7165	30.3467	15.6634	-1.21315	0.0142423	0.41679	Lhx6
ENSMUSG00000055204	4017.06	4139.59	3805.87	4601.35	3812.45	3163.28	2933.52	3961.79	0.256	0.0142427	0.41679	Ankrd17
ENSMUSG00000100303	15.0136	4.90705	8.81441	7.84544	26.6033	23.515	16.1849	17.7518	-1.19609	0.0142767	0.416936	2600014E21Rik
ENSMUSG00000027323	40.3489	54.9589	28.402	26.4784	26.6033	22.4926	14.1618	14.6192	0.947438	0.0143103	0.416936	Rad51
ENSMUSG00000025324	843.574	664.414	880.462	851.231	684.523	647.173	614.016	741.401	0.270018	0.0143171	0.416936	Atp10a
ENSMUSG00000022807	845.451	832.236	835.41	880.651	662.012	715.673	640.316	844.779	0.245712	0.0143463	0.416936	Osbpl11
ENSMUSG00000036928	44.1023	63.7916	52.8865	38.2465	99.2507	47.03	69.7975	119.042	-0.751544	0.0143826	0.416936	Stag3
ENSMUSG00000041571	4626.99	5269.19	5427.72	4907.33	4949.23	6708.93	6819.93	5667.01	-0.255188	0.0143914	0.416936	Selenow
ENSMUSG00000029561	110.725	156.044	165.515	155.928	116.645	65.433	131.503	80.4054	0.577204	0.0144149	0.416936	Oasl2
ENSMUSG00000033671	1769.72	1631.1	1486.7	2104.54	1723.07	1270.83	1286.7	1372.11	0.306787	0.0144446	0.416936	Cep350
ENSMUSG00000103581	4.69174	5.88846	3.91752	6.86476	2.04641	0	0	0	3.37965	0.0144573	1	Gm37833
ENSMUSG00000083889	112.602	80.4756	65.6184	100.029	36.8353	81.7912	59.6819	24.0172	0.825755	0.0144602	0.416936	E530001F21Rik
ENSMUSG00000024259	1754.71	1726.3	1656.13	1613.22	1867.35	1837.24	1939.16	1860.81	-0.152736	0.0144796	0.416936	Slc25a46
ENSMUSG00000070509	1217.04	1267	1025.41	1066.98	873.815	993.763	853.755	1093.3	0.26289	0.0144809	0.416936	Rgma
ENSMUSG00000079293	11.2602	50.0519	4.8969	4.9034	6.13922	1.02239	1.01156	7.30958	2.20184	0.0145427	0.416967	Clec7a
ENSMUSG00000085286	21.582	11.7769	14.6907	22.5557	49.1137	21.4702	27.3121	41.769	-0.982464	0.0145572	0.416967	Ube4bos3
ENSMUSG00000031546	379.092	408.266	452.473	395.214	326.402	350.68	351.011	342.506	0.254237	0.0145578	0.416967	Gins4
ENSMUSG00000021066	1745.33	1686.06	1758.97	1866.24	2004.45	2213.47	2110.11	1780.41	-0.200554	0.0145668	0.416967	Atl1
ENSMUSG00000030607	589.282	710.541	650.308	795.332	453.279	471.322	427.889	727.826	0.400401	0.014617	0.417454	Acan
ENSMUSG00000003863	2674.29	2339.68	2928.34	2697.85	2926.36	3382.07	3035.69	2939.5	-0.20722	0.0146403	0.417454	Ppfia3
ENSMUSG00000032363	82.5745	130.528	140.051	92.184	72.6474	94.0599	48.5548	74.1401	0.621552	0.0146475	0.417454	Adamts7
ENSMUSG00000029660	25.3354	29.4423	13.7113	23.5363	14.3248	10.2239	9.10402	9.39803	1.0962	0.0147218	0.418376	Tex26
ENSMUSG00000062760	3158.48	3595.89	2977.31	3130.33	2908.97	2407.73	2293.2	3126.41	0.260672	0.0147224	0.418376	Shisal1
ENSMUSG00000021364	795.718	790.035	721.802	659.998	588.342	632.86	610.981	688.145	0.23597	0.0148472	0.420969	Elovl2
ENSMUSG00000104271	30.9655	27.4795	30.3608	28.4397	17.3945	22.4926	11.1271	9.39803	0.956103	0.0148565	0.420969	Gm37891
ENSMUSG00000113188	5.63008	5.88846	9.79379	5.88408	8.18562	17.3806	12.1387	37.5921	-1.4685	0.014888	0.421255	Gm35638
ENSMUSG00000107996	9.38347	3.92564	0.979379	3.92272	22.5105	16.3582	12.1387	7.30958	-1.67299	0.0149544	0.421501	Gm44228
ENSMUSG00000017677	3647.35	3747.02	3852.88	3831.52	4380.33	3908.6	4063.43	4435.87	-0.154928	0.0149556	0.421501	Wsb1
ENSMUSG00000002963	702.822	609.455	760.978	685.496	521.834	646.151	545.23	595.209	0.257227	0.0149712	0.421501	Pnkp
ENSMUSG00000030551	1085.67	998.094	929.431	1023.83	944.416	795.42	926.587	734.091	0.247489	0.0149824	0.421501	Nr2f2
ENSMUSG00000097589	273.059	247.315	282.061	324.605	319.239	347.613	354.045	358.17	-0.291227	0.0150204	0.421965	Dleu2
ENSMUSG00000050914	63.8076	73.6057	81.2885	53.9374	93.1115	146.202	93.0634	79.3612	-0.595211	0.0150797	0.423028	Ankrd37
ENSMUSG00000030203	493.571	612.4	535.72	488.379	443.047	484.613	390.461	442.752	0.274518	0.0151954	0.4252	Dusp16
ENSMUSG00000090061	182.039	154.081	197.835	189.271	201.571	283.202	216.473	234.951	-0.372265	0.0152004	0.4252	Nwd2
ENSMUSG00000022185	4871.9	4661.7	4966.43	5330.98	4717.99	4323.69	4463	4239.56	0.160377	0.0152338	0.425399	Acin1
ENSMUSG00000002031	971.189	1037.35	944.122	936.55	711.126	937.532	874.998	751.843	0.247643	0.0152508	0.425399	Ift46
ENSMUSG00000026442	5646.03	7955.31	5425.76	6675.49	5653.2	4712.2	4793.77	5820.52	0.292915	0.0152886	0.425851	Nfasc
ENSMUSG00000012429	230.833	242.408	230.154	237.325	277.288	266.844	292.34	301.781	-0.274982	0.0154369	0.428942	Mplkip
ENSMUSG00000034009	268.367	177.635	358.453	336.373	475.789	388.508	317.629	409.337	-0.480082	0.0154432	0.428942	Rxfp1
ENSMUSG00000095478	436.331	455.374	408.401	353.045	337.657	399.755	295.375	263.145	0.351163	0.0154723	0.429144	Gm9824
ENSMUSG00000019518	389.414	434.765	473.04	450.132	400.072	317.963	330.78	385.319	0.284892	0.0155116	0.429174	Ap4m1
ENSMUSG00000067261	458.852	501.5	495.566	353.045	351.982	371.128	407.658	275.676	0.362836	0.0155387	0.429174	Foxd3
ENSMUSG00000090098	3.75339	8.83269	9.79379	1.96136	19.4409	25.5598	17.1965	7.30958	-1.51674	0.0155389	0.429174	Alms1-ps2
ENSMUSG00000106446	12.1985	7.85128	6.85565	6.86476	31.7193	18.403	24.2774	8.35381	-1.2915	0.0156716	0.432153	Gm42970
ENSMUSG00000037855	2316.78	2673.36	1664.94	2599.78	2549.82	4057.87	2623.98	2879.98	-0.388112	0.0156907	0.432153	Zfp365
ENSMUSG00000037463	153.889	127.583	166.494	166.716	186.223	224.926	207.369	176.474	-0.371313	0.0157457	0.433063	Fbxo27
ENSMUSG00000009555	2248.28	1995.21	2278.04	2057.47	2400.43	2469.07	2453.03	2308.78	-0.166882	0.0158042	0.434064	Cdk9
ENSMUSG00000023852	1011.54	1067.77	1016.6	1132.69	925.999	860.853	874.998	1011.86	0.203002	0.0158502	0.434298	Chd1
ENSMUSG00000026074	3968.27	5298.63	4174.11	4447.39	3776.64	3726.61	3783.23	4063.08	0.220793	0.0158569	0.434298	Map4k4
ENSMUSG00000038780	1163.55	1249.33	1135.1	1177.8	1059.02	1092.94	951.876	1055.71	0.184166	0.0160238	0.438259	Smurf1
ENSMUSG00000070473	5.63008	6.86987	6.85565	19.6136	11.2552	9.20151	71.8206	27.1499	-1.6177	0.0160955	0.439394	Cldn3
ENSMUSG00000096775	8.44512	11.7769	10.7732	7.84544	25.5801	18.403	24.2774	14.6192	-1.09518	0.0161369	0.439394	Gm5796
ENSMUSG00000103839	63.8076	49.0705	56.804	42.1693	105.39	59.2986	82.9478	75.1843	-0.606855	0.016162	0.439394	Gm37607
ENSMUSG00000107042	7.50678	2.94423	9.79379	6.86476	18.4177	11.2463	17.1965	19.8403	-1.29762	0.0161625	0.439394	4921513H07Rik
ENSMUSG00000028776	288.073	260.074	371.185	380.504	199.525	201.411	251.878	311.179	0.431341	0.016177	0.439394	Tinagl1
ENSMUSG00000103183	228.018	93.2339	26.4432	21.575	399.049	197.321	392.485	341.462	-1.84861	0.0162508	0.440214	Gm37090
ENSMUSG00000116875	1000.28	1240.5	1331.96	1237.62	866.653	1249.36	911.414	746.622	0.349847	0.0163048	0.440214	Morf4l1-ps1
ENSMUSG00000100155	9.38347	26.4981	16.6494	15.6909	3.06961	13.2911	4.04623	3.13268	1.53293	0.0163377	0.440214	Gm2109
ENSMUSG00000054008	3931.67	3782.35	3682.47	3541.24	3433.87	3421.94	2982.07	3440.72	0.169945	0.0163387	0.440214	Ndst1
ENSMUSG00000085950	1.87669	0.98141	1.95876	0.980681	7.16242	6.13434	14.1618	2.08845	-2.34861	0.0163488	1	Gm13589
ENSMUSG00000026335	3071.21	2906.94	3217.26	3078.36	3386.8	3372.87	3357.36	3361.36	-0.135066	0.0163559	0.440214	Pam
ENSMUSG00000036606	2565.44	2753.84	2574.79	2634.11	2514.01	2290.15	2377.16	2318.18	0.148268	0.0163572	0.440214	Plxnb2
ENSMUSG00000030824	1816.64	1852.9	1713.91	1828.97	1496.95	1693.08	1698.41	1445.21	0.187352	0.0163793	0.440214	Nucb1
ENSMUSG00000008206	1317.44	1187.51	1412.26	1302.34	1620.75	1334.22	1643.78	1475.49	-0.218803	0.0163863	0.440214	Cers4
ENSMUSG00000032212	1910.47	1978.52	2003.81	2086.89	2169.19	2219.61	2182.94	2230.47	-0.14161	0.0165199	0.442217	Sltm
ENSMUSG00000051154	879.231	906.823	940.204	784.544	969.997	989.674	1034.82	1031.7	-0.197594	0.0165313	0.442217	Commd3
ENSMUSG00000020522	529.228	629.084	504.38	502.108	465.557	448.829	446.097	461.548	0.24865	0.0165336	0.442217	Mfap3
ENSMUSG00000097183	3.75339	7.85128	4.8969	8.82612	14.3248	14.3135	16.1849	16.7076	-1.28367	0.0165561	0.442217	Gm17501
ENSMUSG00000034235	2630.19	2310.24	2169.32	2912.62	2246.95	2007.97	1532.51	2291.03	0.311149	0.0165827	0.442217	Usp54
ENSMUSG00000024381	8037.88	7216.31	8687.09	8064.14	8733.04	8756.77	9203.16	9123.4	-0.162298	0.0166169	0.442217	Bin1
ENSMUSG00000116632	163.272	154.081	146.907	142.199	184.177	170.739	228.612	193.182	-0.356801	0.0166183	0.442217	Magef1
ENSMUSG00000027220	2110.34	2142.42	2464.12	2399.73	2335.97	2722.63	2636.12	2779.73	-0.200352	0.0166617	0.442773	Syt13
ENSMUSG00000120369	145.444	149.174	173.35	153.967	230.221	178.918	201.3	183.784	-0.353204	0.0166991	0.443167	ENSMUSG00000120369
ENSMUSG00000005580	851.081	747.834	904.946	917.917	700.894	688.069	549.276	837.469	0.302116	0.0167875	0.444611	Adcy9
ENSMUSG00000110249	196.115	168.802	158.659	170.638	215.896	234.127	204.335	214.066	-0.322354	0.0168222	0.444611	9330121K16Rik
ENSMUSG00000022453	705.637	676.191	630.72	582.524	431.792	655.352	473.409	524.201	0.31606	0.0168226	0.444611	Naga
ENSMUSG00000053472	2.81504	1.96282	0.979379	1.96136	2.04641	20.4478	10.1156	4.1769	-2.25021	0.0168628	0.444611	Gm13534
ENSMUSG00000020271	3054.32	3080.65	2974.37	3045.01	2779.02	2903.59	2696.81	2702.46	0.133267	0.0169125	0.444611	Fbxw11
ENSMUSG00000071103	76.9445	82.4384	83.2472	123.566	136.086	104.284	149.711	127.396	-0.499635	0.0169136	0.444611	1700029J07Rik
ENSMUSG00000028718	54.4241	94.2153	41.1339	61.7829	38.8817	38.8508	42.4854	32.371	0.720313	0.0169372	0.444611	Stil
ENSMUSG00000035202	1620.53	1437.77	1331.96	2153.57	1732.28	1952.77	2342.77	2272.24	-0.342989	0.0169454	0.444611	Lars2
ENSMUSG00000020063	538.611	615.344	546.494	616.848	688.616	651.263	722.253	638.022	-0.220958	0.0169857	0.444611	Sirt1
ENSMUSG00000027695	272.121	509.352	281.082	323.625	284.45	234.127	230.635	258.968	0.459133	0.017001	0.444611	Pld1
ENSMUSG00000038187	811.67	775.314	850.101	784.544	843.119	1052.04	925.576	916.83	-0.214303	0.0170029	0.444611	Btbd10
ENSMUSG00000025743	8600.89	9823.91	8367.82	8458.37	7086.7	8171.97	7408.65	8277.58	0.187969	0.017028	0.444611	Sdc3
ENSMUSG00000081788	182.039	153.1	190.979	196.136	166.782	115.53	147.688	88.7592	0.4769	0.0170474	0.444611	Gm5898
ENSMUSG00000107585	216.758	193.338	198.814	209.866	237.383	262.754	288.294	227.641	-0.311534	0.0171153	0.445468	3300002P13Rik
ENSMUSG00000038252	456.975	926.451	594.483	496.224	450.209	486.658	430.924	452.15	0.442838	0.0171442	0.445468	Ncapd2
ENSMUSG00000020474	278.689	262.036	292.834	181.426	371.423	332.277	267.051	368.612	-0.39968	0.0171482	0.445468	Polm
ENSMUSG00000022300	702.822	710.541	720.823	790.429	810.377	836.315	818.351	870.885	-0.189892	0.017205	0.445823	Dcaf13
ENSMUSG00000053153	6.56843	15.7026	28.402	13.7295	6.13922	4.08956	9.10402	3.13268	1.51543	0.0172379	0.445823	Spag16
ENSMUSG00000109536	614.617	574.125	564.122	658.037	835.957	660.464	753.611	638.022	-0.260611	0.0172565	0.445823	9330162G02Rik
ENSMUSG00000024219	1386.88	1453.47	1478.86	1541.63	1317.89	1214.6	1233.09	1402.4	0.181526	0.017264	0.445823	Anks1
ENSMUSG00000020000	269.306	394.527	182.165	243.209	200.548	203.456	162.861	205.713	0.495624	0.0172752	0.445823	Moxd1
ENSMUSG00000022337	669.041	791.998	764.895	810.042	806.284	987.629	1026.73	814.496	-0.260189	0.0174111	0.448332	Emc2
ENSMUSG00000046607	359.387	330.735	286.958	393.253	340.727	497.904	463.294	434.398	-0.341447	0.017418	0.448332	Hrk
ENSMUSG00000097881	43.164	22.5724	44.0721	33.3431	71.6242	53.1643	51.5895	54.2998	-0.687222	0.017496	0.449323	Celrr
ENSMUSG00000040840	149.197	134.453	129.278	194.175	156.55	70.5449	75.8669	96.0688	0.605536	0.0175022	0.449323	4930579G18Rik
ENSMUSG00000048644	6330.09	5941.45	6688.18	5828.18	6643.66	7342.81	6855.33	6809.4	-0.157694	0.0175793	0.450282	Ctxn1
ENSMUSG00000078636	178.286	433.783	343.762	115.72	148.364	151.314	110.26	113.821	1.0326	0.017603	0.450282	Gm7336
ENSMUSG00000055485	1412.21	1333.74	1422.06	1789.74	1355.74	1011.14	1110.69	1380.47	0.294435	0.0176083	0.450282	Soga1
ENSMUSG00000027297	82.5745	82.4384	69.5359	66.6863	78.7866	157.448	143.641	81.4496	-0.615078	0.0176765	0.451171	Ltk
ENSMUSG00000033491	63.8076	68.6987	65.6184	38.2465	91.0651	96.1047	90.0287	72.0516	-0.563163	0.0177471	0.451171	Prss35
ENSMUSG00000033880	489.817	761.574	562.164	622.732	506.486	490.747	507.802	454.238	0.313975	0.0177514	0.451171	Lgals3bp
ENSMUSG00000040536	2126.29	2112.98	2390.66	2495.83	2113.94	2150.09	1666.04	1812.78	0.237041	0.0177677	0.451171	Necab1
ENSMUSG00000046341	287.134	343.493	336.906	107.875	491.137	712.606	643.351	322.666	-1.01267	0.0177692	0.451171	Gm11223
ENSMUSG00000019823	309.655	288.534	315.36	285.378	256.824	243.329	207.369	270.455	0.294384	0.0177807	0.451171	Mical1
ENSMUSG00000033061	403.489	386.675	483.813	401.098	486.021	520.397	509.825	474.079	-0.24897	0.0178494	0.452331	Resp18
ENSMUSG00000045201	273.997	274.795	287.937	322.644	345.843	343.523	429.912	314.312	-0.30677	0.0179158	0.452955	Lrrc3b
ENSMUSG00000059897	233.648	236.52	236.03	244.189	267.056	297.516	291.329	286.118	-0.26511	0.0179201	0.452955	Zfp930
ENSMUSG00000050822	615.556	655.582	575.875	545.258	514.671	460.076	489.594	558.661	0.242135	0.017963	0.453457	Slc29a4
ENSMUSG00000112690	0.938347	11.7769	6.85565	15.6909	14.3248	17.3806	29.3352	33.4152	-1.42539	0.0180265	0.454475	Gm2446
ENSMUSG00000038843	1153.23	1294.48	1221.29	1620.08	1007.86	901.748	1320.08	1017.08	0.316494	0.0180839	0.45534	Gcnt1
ENSMUSG00000055313	93.8347	96.1782	69.5359	89.2419	131.993	84.8584	136.56	140.971	-0.502863	0.0182286	0.456491	Pgbd1
ENSMUSG00000079410	29.0888	13.7397	34.2783	16.6716	45.0209	31.6941	47.5432	44.9017	-0.84977	0.0182288	0.456491	Gm2897
ENSMUSG00000046312	1159.8	1048.15	1063.61	1246.44	1025.25	1024.44	961.992	908.477	0.204754	0.0182317	0.456491	Myorg
ENSMUSG00000032125	274.936	244.371	248.762	252.035	251.708	172.784	183.092	195.27	0.345789	0.0182456	0.456491	Robo4
ENSMUSG00000028614	854.834	876.399	673.813	812.984	643.595	695.225	712.137	677.703	0.238061	0.0182457	0.456491	Ndc1
ENSMUSG00000054414	513.276	542.72	362.37	437.384	412.351	371.128	336.849	359.214	0.32705	0.0184235	0.460354	Slc30a7
ENSMUSG00000000320	157.642	168.802	190	160.832	133.016	128.821	125.433	144.103	0.350023	0.0185147	0.46175	Alox12
ENSMUSG00000004655	956.176	1205.17	1017.58	1149.36	905.535	895.614	715.172	1039	0.283857	0.0185625	0.46175	Aqp1
ENSMUSG00000103761	6.56843	10.7955	9.79379	16.6716	22.5105	16.3582	25.289	27.1499	-1.06119	0.0185632	0.46175	Gm37859
ENSMUSG00000026602	18.7669	12.7583	30.3608	32.3625	10.232	8.17912	9.10402	15.6634	1.12707	0.0185733	0.46175	Nphs2
ENSMUSG00000033799	1069.72	1099.18	985.255	1315.09	1103.01	788.263	745.518	958.6	0.313925	0.0186012	0.461859	Tasor2
ENSMUSG00000030539	1033.12	883.269	785.462	811.023	753.077	698.293	713.149	797.789	0.246316	0.0186629	0.462036	Sema4b
ENSMUSG00000023972	270.244	357.233	270.309	230.46	256.824	199.366	200.289	211.978	0.377479	0.0187152	0.462036	Ptk7
ENSMUSG00000022861	1597.07	1290.55	1666.9	1630.87	1334.26	1227.89	1148.12	1482.8	0.252422	0.018717	0.462036	Dgkg
ENSMUSG00000031389	221.45	99.1224	120.464	175.542	223.058	197.321	231.647	232.862	-0.520287	0.0187283	0.462036	Arhgap4
ENSMUSG00000064356	26.2737	14.7211	20.567	14.7102	23.5337	69.5225	39.4508	22.973	-1.02643	0.0187569	0.462036	mt-Atp8
ENSMUSG00000031562	83.5129	145.249	73.4534	81.3965	56.2762	51.1195	81.9362	56.3882	0.641862	0.0187895	0.462036	Dctd
ENSMUSG00000028800	490.755	581.976	516.133	511.915	696.801	486.658	719.218	694.41	-0.306076	0.0187961	0.462036	Hdac1
ENSMUSG00000072893	266.491	235.538	274.226	261.842	332.541	283.202	300.433	346.683	-0.2824	0.0187963	0.462036	4933439C10Rik
ENSMUSG00000027716	693.438	664.414	679.689	764.931	583.226	614.457	563.438	654.73	0.214326	0.0188294	0.462223	Trpc3
ENSMUSG00000034602	2726.84	2680.23	2411.23	2958.71	2536.52	2277.89	2127.31	2439.31	0.20019	0.0188509	0.462223	Mon2
ENSMUSG00000021423	83.5129	118.751	47.9896	75.5124	141.202	125.754	124.422	100.246	-0.593903	0.0188781	0.462315	Ly86
ENSMUSG00000091412	2.81504	6.86987	1.95876	0.980681	0	0	0	0	4.06447	0.0188851	1	Gm2895
ENSMUSG00000037167	1.87669	4.90705	4.8969	2.94204	1.0232	0	0	0	3.55394	0.0188876	1	Spaca5
ENSMUSG00000031785	5033.29	5175.96	4835.2	4259.1	4314.85	4194.87	3973.4	4527.76	0.182462	0.0189507	0.463515	Adgrg1
ENSMUSG00000102321	0	0.98141	0.979379	0	10.232	3.06717	3.03467	3.13268	-3.32369	0.0189842	1	Gm37792
ENSMUSG00000063727	84.4512	64.773	81.2885	103.952	26.6033	79.7464	32.3699	57.4324	0.770385	0.0190084	0.464342	Tnfrsf11b
ENSMUSG00000005672	1554.84	1780.28	1893.14	1940.77	1593.13	1611.29	1458.67	1575.74	0.200375	0.0190662	0.464342	Kit
ENSMUSG00000046733	7.50678	10.7955	17.6288	9.80681	2.04641	5.11195	4.04623	4.1769	1.57107	0.019069	0.464342	Gprc5a
ENSMUSG00000025316	718.774	1004.96	756.081	941.453	640.525	700.337	616.039	809.275	0.306608	0.019079	0.464342	Banp
ENSMUSG00000075377	0	0	0	0.980681	1.0232	1.02239	20.2312	0	-4.24454	0.0191342	1	Olfr362
ENSMUSG00000085287	44.1023	58.8846	42.1133	41.1886	73.6706	65.433	79.9131	57.4324	-0.570321	0.019148	0.465446	4833418N02Rik
ENSMUSG00000027845	240.217	195.301	187.061	228.499	156.55	163.582	184.104	169.165	0.338199	0.0192201	0.466622	Dclre1b
ENSMUSG00000104459	3.75339	5.88846	3.91752	1.96136	7.16242	17.3806	9.10402	12.5307	-1.57298	0.0192459	0.466672	Gm37824
ENSMUSG00000107576	2.81504	3.92564	1.95876	5.88408	0	0	0	1.04423	3.55083	0.0193015	1	Gm44093
ENSMUSG00000007872	957.114	1226.76	1064.59	942.434	814.47	980.472	923.553	769.595	0.264606	0.0193249	0.468009	Id3
ENSMUSG00000074506	45.979	12.7583	18.6082	13.7295	73.6706	12.2687	53.6126	76.2285	-1.24177	0.0193547	0.468155	Gm10705
ENSMUSG00000090210	88.2046	77.5314	125.361	99.0487	118.692	149.269	129.479	135.749	-0.450945	0.0193802	0.468196	Itga10
ENSMUSG00000102748	204.56	219.836	210.567	219.672	181.107	176.874	138.583	183.784	0.329273	0.019451	0.469177	Pcdhgb2
ENSMUSG00000039246	191.423	169.784	126.34	198.097	76.7402	195.277	66.7628	80.4054	0.709933	0.0194685	0.469177	Lyplal1
ENSMUSG00000026095	48.794	83.4198	46.0308	56.8795	69.5778	102.239	81.9362	100.246	-0.590829	0.0195072	0.469534	Asnsd1
ENSMUSG00000041216	591.159	545.664	686.545	691.38	565.831	406.911	419.797	598.342	0.337161	0.019534	0.469604	Clvs1
ENSMUSG00000022179	90.0813	94.2153	96.9585	88.2612	105.39	105.306	142.63	148.28	-0.440824	0.019558	0.469607	4931414P19Rik
ENSMUSG00000019194	4316.4	3668.51	3992.93	3765.81	3859.52	5284.74	4883.8	4450.49	-0.231054	0.0196647	0.471594	Scn1b
ENSMUSG00000042389	416.626	368.029	432.886	375.601	348.912	337.389	299.421	347.727	0.257068	0.0197572	0.472797	Tsen2
ENSMUSG00000113527	6.56843	5.88846	2.93814	3.92272	18.4177	9.20151	9.10402	15.6634	-1.43597	0.019763	0.472797	Gm48079
ENSMUSG00000087528	138.875	117.769	167.474	158.87	205.664	178.918	227.601	158.722	-0.403608	0.0198168	0.473127	9830144P21Rik
ENSMUSG00000018593	8949.02	10388.2	10130.7	9311.56	8781.13	9068.6	8139	8714.07	0.160223	0.0198335	0.473127	Sparc
ENSMUSG00000102274	3.75339	1.96282	1.95876	3.92272	0	0	0	0	3.94323	0.0198963	1	Gm4855
ENSMUSG00000038495	1662.75	2031.52	1698.24	1826.03	1616.66	1409.88	1510.26	1697.91	0.211364	0.0199263	0.473127	Otud7b
ENSMUSG00000071547	330.298	369.01	359.432	322.644	272.172	295.471	270.086	314.312	0.26202	0.019941	0.473127	Nt5dc2
ENSMUSG00000027318	408.181	424.95	587.628	477.591	611.875	443.717	679.767	724.693	-0.374046	0.0199566	0.473127	Adam33
ENSMUSG00000068587	93.8347	108.936	125.361	123.566	63.4386	74.6345	65.7513	110.688	0.522705	0.019957	0.473127	Mgam
ENSMUSG00000097277	177.348	176.654	189.02	183.387	219.989	227.993	204.335	240.172	-0.296895	0.0199658	0.473127	2900076A07Rik
ENSMUSG00000019990	515.153	567.255	464.226	474.649	560.715	587.874	670.663	574.324	-0.243984	0.0199692	0.473127	Pde7b
ENSMUSG00000073888	283.381	250.26	310.463	474.649	516.718	435.538	575.577	319.533	-0.48662	0.0200148	0.473636	Ccl27a
ENSMUSG00000040855	1243.31	1179.65	1170.36	1383.74	1368.02	1574.48	1418.2	1354.36	-0.199518	0.0200536	0.473984	Reps2
ENSMUSG00000070733	2831.93	3025.69	2705.05	3200.94	2801.53	2183.83	2316.47	2756.76	0.225928	0.0201299	0.474483	Fryl
ENSMUSG00000021114	3202.58	3327.96	3607.05	3295.09	3532.1	4120.23	4031.06	3527.4	-0.17942	0.0201442	0.474483	Atp6v1d
ENSMUSG00000085465	21.582	19.6282	22.5257	38.2465	16.3712	6.13434	9.10402	16.7076	1.07867	0.0201471	0.474483	Gm15347
ENSMUSG00000033111	311.531	289.516	261.494	246.151	339.703	373.172	357.08	292.383	-0.297053	0.0201994	0.475146	3830406C13Rik
ENSMUSG00000027068	29.0888	30.4237	26.4432	35.3045	10.232	12.2687	17.1965	25.0614	0.906292	0.0202296	0.475288	Dhrs9
ENSMUSG00000086455	0	0.98141	1.95876	0.980681	5.11602	1.02239	6.06935	13.5749	-2.72451	0.0202683	1	Gm11815
ENSMUSG00000058656	1378.43	1343.55	1336.85	1585.76	1296.4	1221.76	865.894	1247.85	0.285345	0.0202818	0.475453	Samd12
ENSMUSG00000028222	339.682	317.977	345.721	348.142	387.794	989.674	683.813	345.639	-0.832656	0.020285	0.475453	Calb1
ENSMUSG00000000214	5135.57	5391.87	5421.84	4924.98	4449.91	4972.91	4669.35	4785.69	0.145026	0.020421	0.477675	Th
ENSMUSG00000059602	403.489	359.196	372.164	422.673	351.982	257.642	224.566	369.656	0.372035	0.0204284	0.477675	Syn3
ENSMUSG00000021127	564.885	792.979	518.092	547.22	423.606	457.008	531.068	511.671	0.333182	0.0205266	0.479401	Zfp36l1
ENSMUSG00000020289	852.957	622.214	763.916	643.326	539.228	599.121	629.189	619.226	0.272532	0.0205805	0.480089	Nprl3
ENSMUSG00000024172	334.99	296.386	283.041	279.494	348.912	424.292	321.676	364.435	-0.289106	0.0206297	0.480667	St6gal2
ENSMUSG00000043794	1.87669	4.90705	0	0.980681	6.13922	13.2911	9.10402	5.22113	-2.12153	0.0207096	0.481958	D830025C05Rik
ENSMUSG00000019920	1064.09	1318.03	977.42	1020.89	920.883	944.689	905.345	950.246	0.235298	0.0207436	0.482076	Lims1
ENSMUSG00000037622	1554.84	1670.36	1577.78	1646.56	1343.47	1429.3	1526.44	1468.18	0.161187	0.0207979	0.482076	Wdtc1
ENSMUSG00000031517	17336.9	16352.3	15603.5	15556.5	17467.1	20199.4	18340.6	16843.4	-0.167843	0.0208585	0.482076	Gpm6a
ENSMUSG00000022893	406.304	433.783	521.03	503.089	373.469	408.956	406.646	361.302	0.265472	0.0208745	0.482076	Adamts1
ENSMUSG00000022335	254.292	227.687	194.896	238.305	209.757	146.202	159.826	194.226	0.366788	0.0208842	0.482076	Zfat
ENSMUSG00000003283	36.5955	69.6801	43.0927	47.0727	28.6497	38.8508	21.2427	28.1941	0.747716	0.020905	0.482076	Hck
ENSMUSG00000021280	76.0061	65.7545	88.1441	65.7056	49.1137	68.5001	40.4623	36.5479	0.602747	0.0209117	0.482076	Exoc3l4
ENSMUSG00000061356	0	0	0	0	1.0232	1.02239	3.03467	7.30958	-4.1165	0.0209487	1	Nuggc
ENSMUSG00000080316	1054.7	874.436	1028.35	916.936	1202.26	1066.35	1057.08	1150.74	-0.208129	0.0209498	0.482076	Spaca6
ENSMUSG00000033792	264.614	274.795	237.989	330.489	245.569	198.344	147.688	243.305	0.408425	0.0209834	0.482076	Atp7a
ENSMUSG00000047117	13.1369	5.88846	6.85565	2.94204	22.5105	14.3135	21.2427	12.5307	-1.28784	0.0209874	0.482076	Ankdd1b
ENSMUSG00000032374	401.613	650.675	471.081	632.539	441.001	432.471	360.115	443.796	0.361866	0.0209948	0.482076	Plod2
ENSMUSG00000058704	594.912	629.084	531.803	611.945	711.126	728.964	625.143	687.101	-0.217079	0.0210558	0.482076	Memo1
ENSMUSG00000040997	2341.18	2605.64	2027.31	2306.56	2056.64	2135.77	1912.86	1987.16	0.197668	0.0210599	0.482076	Abhd4
ENSMUSG00000022110	2728.71	2865.72	2886.23	2791.02	2992.87	3285.96	3161.12	2981.27	-0.140188	0.0210709	0.482076	Sucla2
ENSMUSG00000041653	44.1023	139.36	91.0823	82.3772	35.8121	46.0076	51.5895	74.1401	0.781875	0.0211018	0.482076	Pnpla3
ENSMUSG00000028433	1605.51	1768.5	1547.42	1652.45	1562.43	1343.42	1262.42	1530.84	0.206072	0.0211069	0.482076	Ubap2
ENSMUSG00000035597	1581.11	1389.68	1508.24	1628.91	1898.04	1575.5	1759.1	1745.95	-0.192194	0.0212017	0.483482	Prpf39
ENSMUSG00000062203	1904.84	2048.2	1963.66	2222.22	1864.28	1789.18	1632.66	1890.05	0.181615	0.0212177	0.483482	Gspt1
ENSMUSG00000055733	945.854	985.335	892.214	851.231	1019.11	1137.92	1140.03	951.29	-0.209377	0.0212564	0.483804	Nap1l3
ENSMUSG00000004508	910.197	811.626	1055.77	1035.6	797.075	873.121	748.553	815.541	0.23753	0.0213665	0.483839	Gab2
ENSMUSG00000062480	39.4106	45.1449	42.1133	51.9761	100.274	56.2315	66.7628	53.2555	-0.631175	0.0213775	0.483839	Acat3
ENSMUSG00000103149	13.1369	7.85128	8.81441	9.80681	27.6265	13.2911	19.2196	22.973	-1.06666	0.0214055	0.483839	AA914427
ENSMUSG00000038024	724.404	715.448	720.823	808.081	643.595	641.039	587.715	698.587	0.207698	0.0214118	0.483839	Dennd4c
ENSMUSG00000032034	7.50678	9.8141	7.83503	19.6136	20.4641	9.20151	76.8784	16.7076	-1.46298	0.0214186	0.483839	Kcnj5
ENSMUSG00000020495	436.331	433.783	488.71	498.186	412.351	399.755	384.392	389.496	0.227385	0.0214197	0.483839	Smg8
ENSMUSG00000078902	53.4858	34.3493	44.0721	36.2852	76.7402	54.1867	67.7744	56.3882	-0.599701	0.021431	0.483839	Gm14443
ENSMUSG00000111942	381.907	506.407	459.329	489.36	409.281	373.172	353.034	388.452	0.269198	0.0214547	0.483839	Gm5182
ENSMUSG00000050912	363.14	458.318	405.463	456.997	483.975	509.15	561.415	463.636	-0.26181	0.0214817	0.483859	Tmem123
ENSMUSG00000001630	777.89	675.21	723.761	940.473	991.484	849.606	988.292	902.211	-0.259524	0.0215048	0.483859	Stk38l
ENSMUSG00000102493	0.938347	0.98141	1.95876	21.575	0	1.02239	1.01156	0	3.63425	0.0215591	1	Gm8010
ENSMUSG00000020131	45.0407	52.9961	45.0514	30.4011	61.3922	73.6121	59.6819	64.742	-0.580216	0.0215815	0.483881	Pcsk4
ENSMUSG00000061533	154.827	150.156	140.051	152.005	117.668	128.821	118.352	100.246	0.360088	0.0215881	0.483881	Cep128
ENSMUSG00000021690	1932.06	2441.75	1801.08	2302.64	1863.25	1768.74	1664.01	1896.31	0.237158	0.0216058	0.483881	Jmy
ENSMUSG00000054280	1290.23	1371.03	1155.67	1411.2	1292.31	922.196	1050	1120.45	0.253744	0.0216921	0.483881	Prr14l
ENSMUSG00000034432	1936.75	1996.19	2120.36	1982.94	2105.75	2212.45	2247.68	2352.64	-0.150308	0.0217161	0.483881	Cops8
ENSMUSG00000051786	1064.09	1030.48	1088.09	1168.97	1013.99	891.524	763.727	1020.21	0.238278	0.0217205	0.483881	Tubgcp6
ENSMUSG00000031283	1000.28	1008.89	885.359	927.724	1038.55	1260.61	1152.16	998.28	-0.219275	0.0217265	0.483881	Chrdl1
ENSMUSG00000006464	1674.95	1382.81	1616.96	1782.88	1425.32	1385.34	1448.55	1360.63	0.200484	0.0217634	0.483881	Bbs1
ENSMUSG00000040596	2558.87	2535.96	2593.4	2799.84	2331.88	2155.2	2254.76	2570.88	0.171523	0.0217758	0.483881	Pogk
ENSMUSG00000044165	9.38347	29.4423	26.4432	21.575	47.0673	26.5821	44.5086	41.769	-0.88357	0.0218131	0.483881	Bcl2l15
ENSMUSG00000062132	1.87669	16.684	12.7319	6.86476	4.09281	3.06717	0	1.04423	2.21584	0.0218248	0.483881	Arhgap33os
ENSMUSG00000030376	1478.83	1164.93	1469.07	1214.08	1341.42	1883.24	1686.27	1527.7	-0.273385	0.021827	0.483881	Slc8a2
ENSMUSG00000026150	3313.3	3369.18	3284.84	3567.72	3720.37	3553.83	3865.16	3719.53	-0.134669	0.0218622	0.483881	Mff
ENSMUSG00000033417	1118.51	1421.08	1022.47	1385.7	1059.02	1036.7	1019.65	1037.96	0.252403	0.0218677	0.483881	Cacul1
ENSMUSG00000016995	1531.38	2260.19	1479.84	1167.99	1284.12	1284.12	1337.28	1091.22	0.365876	0.0218749	0.483881	Matn4
ENSMUSG00000087370	2311.15	2304.35	2149.74	2267.33	2108.82	2025.36	2042.34	2053.99	0.134204	0.0219427	0.484696	Tmem170b
ENSMUSG00000045733	1486.34	1316.07	1419.12	1247.43	1482.62	1736.02	1525.43	1521.44	-0.196037	0.021961	0.484696	Sprn
ENSMUSG00000038257	43.164	60.8474	34.2783	33.3431	53.2066	76.6793	75.8669	60.5651	-0.634139	0.0219927	0.484851	Glra3
ENSMUSG00000024087	536.735	617.307	496.545	554.085	419.513	525.509	485.548	385.319	0.279601	0.0220214	0.484939	Cyp1b1
ENSMUSG00000110234	2.81504	1.96282	12.7319	15.6909	3.06961	0	2.02312	1.04423	2.43252	0.0220216	1	Gm45799
ENSMUSG00000118522	2.81504	6.86987	11.7526	1.96136	0	0	2.02312	1.04423	2.92769	0.0221083	1	Gm31160
ENSMUSG00000024085	698.13	662.452	606.236	725.704	560.715	555.158	451.155	657.862	0.275557	0.022216	0.488364	Man2a1
ENSMUSG00000022587	1795.06	1732.19	1754.07	1700.5	1108.13	1845.41	1095.52	1505.77	0.329922	0.0222266	0.488364	Ly6e
ENSMUSG00000032966	6614.41	6860.05	6560.86	6467.59	6947.55	7472.65	7425.85	7019.29	-0.123206	0.0223074	0.489593	Fkbp1a
ENSMUSG00000059674	908.32	750.779	608.194	664.901	655.873	482.568	565.461	643.243	0.321415	0.0223493	0.489966	Cdh24
ENSMUSG00000064658	6.56843	6.86987	1.95876	4.9034	19.4409	7.15673	9.10402	20.8845	-1.47608	0.0223816	0.490126	Gm24166
ENSMUSG00000022476	1043.44	1122.73	889.276	875.748	1403.83	966.159	1465.75	1069.29	-0.319321	0.0224261	0.490556	Polr3h
ENSMUSG00000059898	0	0	0	0.980681	0	4.08956	8.09247	4.1769	-3.79815	0.0224572	1	Dsc3
ENSMUSG00000111229	18.7669	16.684	18.6082	18.6329	7.16242	13.2911	6.06935	7.30958	1.10355	0.0224587	0.490724	Gm39323
ENSMUSG00000120154	0.938347	1.96282	0.979379	1.96136	6.13922	4.08956	7.08091	8.35381	-2.13831	0.0224907	1	ENSMUSG00000120154
ENSMUSG00000017767	0	0	0	0.980681	6.13922	1.02239	5.05779	2.08845	-3.60519	0.0225242	1	Spata25
ENSMUSG00000062098	6641.62	6081.8	6170.09	6543.1	5368.75	6207.95	4935.39	5884.21	0.183687	0.0225615	0.49201	Btbd3
ENSMUSG00000052387	3135.96	2610.55	3098.76	3189.17	2831.2	2349.45	2010.98	2844.47	0.262045	0.0225874	0.49201	Trpm3
ENSMUSG00000000869	270.244	306.2	266.391	293.223	387.794	303.65	375.288	316.4	-0.284277	0.0225961	0.49201	Il4
ENSMUSG00000098383	0	0	0	0.980681	3.06961	4.08956	2.02312	4.1769	-3.50463	0.0226372	1	Gm27197
ENSMUSG00000072572	408.181	395.508	307.525	517.799	395.98	101.217	141.618	144.103	1.05705	0.0226481	0.49201	Slc39a2
ENSMUSG00000010095	3108.74	3107.14	3264.27	3111.7	2415.78	3157.14	2710.98	2747.36	0.190886	0.0226636	0.49201	Slc3a2
ENSMUSG00000001985	4111.84	4193.56	4418.96	4140.43	3784.83	3496.57	3625.42	4173.77	0.161358	0.0227135	0.49201	Grik3
ENSMUSG00000060314	400.674	373.917	448.556	426.596	467.604	498.926	465.317	497.052	-0.225548	0.0227226	0.49201	Zfp941
ENSMUSG00000062151	551.748	392.564	421.133	445.229	326.402	440.65	343.93	337.285	0.322538	0.0227236	0.49201	Unc13c
ENSMUSG00000053460	555.501	478.928	456.391	570.756	664.059	544.934	638.293	605.651	-0.250604	0.0227428	0.49201	Ggcx
ENSMUSG00000112819	0.938347	0.98141	0	0	9.20883	3.06717	2.02312	4.1769	-3.2549	0.0227646	1	Gm46332
ENSMUSG00000039477	4053.66	3755.86	4053.65	4006.08	3795.06	3041.61	3269.36	3788.45	0.191776	0.02286	0.492903	Tnrc18
ENSMUSG00000115936	1.87669	7.85128	8.81441	4.9034	10.232	19.4254	15.1734	14.6192	-1.34701	0.0228916	0.492903	4833415N18Rik
ENSMUSG00000001986	3833.15	3748.99	3645.25	3864.86	4327.13	4179.53	3869.21	4198.83	-0.135131	0.0229425	0.492903	Gria3
ENSMUSG00000045875	742.233	666.377	771.751	944.395	700.894	484.613	608.958	709.029	0.319849	0.0229927	0.492903	Adra1a
ENSMUSG00000072294	1070.65	953.93	1089.07	1292.54	986.368	590.942	717.195	1089.13	0.381072	0.0230093	0.492903	Klf12
ENSMUSG00000047420	72.2527	45.1449	53.8659	50.9954	75.717	83.836	82.9478	75.1843	-0.513892	0.0230151	0.492903	Fam180a
ENSMUSG00000044350	158.581	122.676	128.299	121.604	121.761	59.2986	75.8669	110.688	0.53187	0.0230314	0.492903	Lacc1
ENSMUSG00000045746	7.50678	11.7769	4.8969	4.9034	29.6729	11.2463	12.1387	17.7518	-1.28334	0.0230378	0.492903	B230317F23Rik
ENSMUSG00000022548	10236.4	9103.56	10699.7	10676.7	13035.6	11293.3	13256.5	9929.55	-0.222787	0.023042	0.492903	Apod
ENSMUSG00000030500	857.649	840.087	698.297	940.473	918.836	918.106	1164.3	992.015	-0.259254	0.023078	0.492903	Slc17a6
ENSMUSG00000097156	3344.27	2726.36	3190.82	2854.76	3487.08	3326.86	3228.89	3909.58	-0.20346	0.0230792	0.492903	Gm3764
ENSMUSG00000035649	1243.31	1121.75	984.276	1192.51	1531.74	1177.79	1421.24	1245.76	-0.243338	0.0230849	0.492903	Zcchc7
ENSMUSG00000097617	54.4241	57.9032	41.1339	46.092	25.5801	46.0076	26.3005	25.0614	0.698701	0.0231973	0.494767	Gm10687
ENSMUSG00000022658	2441.58	2543.81	2822.57	2490.93	2579.5	3209.28	3000.28	2962.47	-0.190405	0.0232552	0.495463	Tagln3
ENSMUSG00000002617	207.375	199.226	190.979	204.962	270.126	235.15	248.843	223.464	-0.284679	0.0233036	0.495958	Zfp40
ENSMUSG00000006179	0	0	0	0	0	6.13434	3.03467	4.1769	-4.22503	0.0233494	1	Prss16
ENSMUSG00000100763	0.938347	17.6654	0	1.96136	0	0	0	1.04423	4.04622	0.0234278	1	Gm28777
ENSMUSG00000035095	104.157	118.751	122.422	129.45	74.6938	61.3434	85.9825	115.909	0.490882	0.0234366	0.497545	Fam167a
ENSMUSG00000036661	256.169	251.241	291.855	259.88	431.792	218.792	399.566	363.391	-0.416482	0.0234444	0.497545	Dennd3
ENSMUSG00000021782	1768.78	1468.19	1717.83	1775.03	1556.29	1479.4	1277.6	1511	0.208618	0.0234541	0.497545	Dlg5
ENSMUSG00000096617	295.579	434.765	335.927	267.726	266.033	260.71	281.213	231.818	0.359073	0.023522	0.49768	Gm5559
ENSMUSG00000025007	679.363	773.351	709.071	626.655	567.878	611.389	524.999	659.951	0.23825	0.0235346	0.49768	Aldh18a1
ENSMUSG00000029094	1189.82	1077.59	1049.89	1101.3	1003.76	972.293	937.715	1012.9	0.170563	0.0235546	0.49768	Afap1
ENSMUSG00000050786	381.907	357.233	342.783	344.219	290.59	326.143	310.548	272.543	0.249322	0.0235878	0.49768	Ccdc126
ENSMUSG00000037148	241.155	312.088	278.144	335.393	378.585	373.172	334.826	340.418	-0.291046	0.0236014	0.49768	Arhgap10
ENSMUSG00000021124	1834.47	1854.86	2229.07	1984.9	2022.87	2545.75	2401.44	2198.1	-0.214265	0.0236123	0.49768	Vti1b
ENSMUSG00000037020	47.8557	81.457	39.1752	45.1113	26.6033	37.8284	34.393	31.3268	0.714153	0.0236636	0.497804	Wdr62
ENSMUSG00000090778	12.1985	9.8141	17.6288	6.86476	32.7425	22.4926	24.2774	15.6634	-1.03339	0.0236688	0.497804	Gm3235
ENSMUSG00000096847	1665.57	1875.47	2025.36	1896.64	1996.27	2039.67	2200.14	2217.94	-0.179999	0.0237721	0.498975	Tmem151b
ENSMUSG00000029059	834.191	746.853	826.596	781.602	853.351	1007.05	1132.95	812.408	-0.255062	0.0237752	0.498975	Prxl2b
ENSMUSG00000026676	76.9445	84.4012	53.8659	51.9761	71.6242	151.314	88.0056	99.2015	-0.617813	0.0238098	0.499169	Ccdc3
ENSMUSG00000021319	106.972	106.974	115.567	96.1067	100.274	129.844	209.393	163.943	-0.503791	0.0238759	0.499408	Sfrp4
ENSMUSG00000049866	648.398	620.251	678.71	700.206	717.265	744.3	739.449	845.823	-0.202537	0.0238911	0.499408	Arl4c
ENSMUSG00000019813	133.245	143.286	100.876	116.701	143.248	175.851	153.757	170.209	-0.379683	0.0238974	0.499408	Cep57l1
ENSMUSG00000034310	1156.04	1278.78	1187.99	1080.71	1033.44	1049.99	1029.77	1059.89	0.172612	0.0239685	0.500362	Tmem132d
ENSMUSG00000120274	22.5203	7.85128	15.6701	17.6522	6.13922	6.13434	10.1156	3.13268	1.31828	0.0239961	0.500407	ENSMUSG00000120274
ENSMUSG00000054404	157.642	195.301	221.34	292.243	172.921	149.269	136.56	179.607	0.440605	0.0241093	0.501588	Slfn5
ENSMUSG00000049044	4039.58	3493.82	3489.53	3645.19	3932.17	4384.01	3942.04	4165.42	-0.162994	0.0241322	0.501588	Rapgef4
ENSMUSG00000038671	953.361	877.38	1037.16	1024.81	1067.2	1083.73	1106.64	1166.4	-0.18455	0.0241333	0.501588	Arfrp1
ENSMUSG00000118521	12.1985	6.86987	4.8969	9.80681	1.0232	1.02239	4.04623	3.13268	1.87369	0.0241648	0.501588	Gm52948
ENSMUSG00000032120	4657.95	4140.57	4637.36	4502.3	4177.74	4184.64	3837.85	4024.45	0.144889	0.0242108	0.501588	C2cd2l
ENSMUSG00000031230	169.841	145.249	162.577	155.928	198.501	163.582	235.693	207.801	-0.346248	0.0242404	0.501588	Fgf16
ENSMUSG00000032105	12.1985	4.90705	2.93814	9.80681	15.348	12.2687	28.3236	16.7076	-1.28006	0.0242612	0.501588	Pdzd3
ENSMUSG00000073125	189.546	61.8288	58.7628	16.6716	406.212	241.284	140.607	208.845	-1.60857	0.0242793	0.501588	Xlr3b
ENSMUSG00000048732	700.945	649.693	732.576	873.786	646.664	582.762	601.877	665.172	0.244242	0.0242823	0.501588	Klhl11
ENSMUSG00000039000	2197.61	2209.15	2060.61	2072.18	1960.46	1957.88	1816.76	1990.29	0.144666	0.0243446	0.502348	Ube3c
ENSMUSG00000046667	205.498	187.449	272.267	256.938	321.286	259.687	336.849	262.101	-0.356087	0.024425	0.503478	Rbm12b1
ENSMUSG00000102516	0	4.90705	0	0.980681	7.16242	8.17912	9.10402	5.22113	-2.34229	0.0245346	1	Gm38340
ENSMUSG00000040296	182.978	275.776	195.876	226.537	175.991	164.605	180.057	167.076	0.356955	0.0245554	0.505245	Ddx58
ENSMUSG00000108333	0.938347	1.96282	6.85565	4.9034	1.0232	0	0	0	3.55723	0.0245777	1	Gm45095
ENSMUSG00000064036	425.071	391.583	591.545	630.578	415.42	395.665	382.369	412.469	0.344132	0.0246267	0.505245	Mro
ENSMUSG00000054459	4581.01	3718.56	3839.17	3302.93	4202.3	5008.69	4619.79	4260.44	-0.228398	0.0246317	0.505245	Vsnl1
ENSMUSG00000037376	628.693	672.266	673.813	598.215	780.704	678.867	722.253	772.727	-0.19948	0.0246618	0.505245	Trmt6
ENSMUSG00000048756	2458.47	2251.35	2093.91	2595.86	1964.55	2359.68	1775.28	1915.11	0.229997	0.0246725	0.505245	Foxo3
ENSMUSG00000036155	3781.54	3403.53	3562.98	3706.97	3183.18	3222.57	3201.58	3486.67	0.142761	0.0246914	0.505245	Mgat5
ENSMUSG00000032648	2130.99	1969.69	2422.98	2126.12	1937.95	2030.47	1881.5	1736.55	0.189178	0.0246971	0.505245	Pygm
ENSMUSG00000036580	1005.91	1235.59	1173.3	1085.61	927.022	1026.48	1004.48	971.13	0.195627	0.0247253	0.505245	Spg20
ENSMUSG00000063626	242.094	299.33	175.309	441.306	393.933	386.464	384.392	457.371	-0.486371	0.024742	0.505245	Unc5d
ENSMUSG00000097261	0.938347	0	1.95876	0.980681	4.09281	0	18.208	6.26536	-2.88174	0.0247608	1	4930532G15Rik
ENSMUSG00000024726	218.635	246.334	196.855	217.711	211.803	150.291	155.78	174.386	0.345519	0.0247998	0.505901	Carnmt1
ENSMUSG00000078349	335.928	277.739	340.824	309.895	466.581	278.09	500.721	398.894	-0.379001	0.0248411	0.506218	AW011738
ENSMUSG00000087365	3.75339	41.2192	5.87628	4.9034	2.04641	1.02239	8.09247	1.04423	2.18673	0.0249059	0.507013	C430049B03Rik
ENSMUSG00000097068	13.1369	7.85128	21.5463	18.6329	43.9977	40.8956	24.2774	15.6634	-1.03023	0.0250004	0.507122	Gm26760
ENSMUSG00000054874	2410.61	2162.05	2030.25	2263.41	2173.28	1757.49	1628.61	2024.75	0.225473	0.02502	0.507122	Pcnx3
ENSMUSG00000019866	490.755	621.232	364.329	467.785	465.557	361.926	345.953	332.064	0.368803	0.0250581	0.507122	Crybg1
ENSMUSG00000026730	138.875	271.851	96.9585	107.875	169.852	580.718	333.814	253.747	-1.12033	0.025073	0.507122	Pter
ENSMUSG00000038838	581.775	579.032	664.019	596.254	708.057	696.248	651.444	717.383	-0.195883	0.0250816	0.507122	Vars2
ENSMUSG00000020183	242.094	338.586	188.041	236.344	173.945	155.403	235.693	176.474	0.438446	0.025095	0.507122	Cpm
ENSMUSG00000050212	74.1294	55.9404	84.2266	56.8795	56.2762	50.0971	40.4623	30.2826	0.614256	0.0251458	0.507122	Eva1b
ENSMUSG00000028358	308.716	271.851	307.525	365.794	272.172	224.926	221.531	288.206	0.316871	0.0251861	0.507122	Zfp618
ENSMUSG00000053930	1443.18	1375.94	1100.82	1279.79	1199.19	1006.03	933.668	1215.48	0.256177	0.0251903	0.507122	Shisa6
ENSMUSG00000021373	2163.83	1930.43	2129.17	2345.79	2359.51	2372.97	2428.75	2430.96	-0.162675	0.0251936	0.507122	Cap2
ENSMUSG00000031099	636.199	612.4	582.731	696.283	779.681	746.345	706.068	682.924	-0.205774	0.0251949	0.507122	Smarca1
ENSMUSG00000039210	735.664	697.782	697.318	723.742	623.131	674.778	588.727	624.447	0.185082	0.0252913	0.507929	Gpatch2
ENSMUSG00000086119	245.847	220.817	420.154	319.702	403.142	353.747	455.201	390.541	-0.40991	0.0252913	0.507929	Gm2415
ENSMUSG00000020962	1135.4	1181.62	1052.83	1024.81	1365.98	1160.41	1373.7	1163.27	-0.204382	0.0253125	0.507929	Gtf2a1
ENSMUSG00000099354	14.0752	23.5538	19.5876	27.4591	32.7425	25.5598	65.7513	32.371	-0.887711	0.0253672	0.508508	1700124L16Rik
ENSMUSG00000030888	387.537	409.248	369.226	399.137	331.518	331.254	341.907	339.373	0.219659	0.0254059	0.508764	Rrp8
ENSMUSG00000042834	3409.01	3000.17	3855.82	3649.11	3799.15	4321.64	3773.11	4053.69	-0.196787	0.0254337	0.508803	Nrep
ENSMUSG00000020102	602.419	734.095	643.452	652.153	626.2	475.411	558.38	562.838	0.243665	0.0255268	0.509399	Slc16a7
ENSMUSG00000011148	598.665	527.998	550.411	518.78	565.831	669.666	634.247	688.145	-0.219798	0.025531	0.509399	Adssl1
ENSMUSG00000048148	2931.4	2492.78	2818.65	3345.1	2633.72	2379.1	2435.83	2602.21	0.205332	0.0255579	0.509399	Nwd1
ENSMUSG00000010608	3500.03	3424.14	3653.08	3975.68	4330.2	3792.05	4075.57	4067.26	-0.160497	0.0255671	0.509399	Rbm25
ENSMUSG00000052605	83.5129	81.457	92.0616	90.2226	128.924	111.441	121.387	97.113	-0.402671	0.0255931	0.509401	Isoc2b
ENSMUSG00000115326	9.38347	5.88846	5.87628	11.7682	23.5337	16.3582	19.2196	12.5307	-1.12174	0.0256445	0.509524	Gm35019
ENSMUSG00000062778	2.81504	2.94423	5.87628	2.94204	5.11602	17.3806	7.08091	14.6192	-1.60085	0.0256511	0.509524	Chia1
ENSMUSG00000037326	1747.2	1478.98	1575.82	1646.56	1465.23	1283.1	1203.75	1578.87	0.221661	0.025741	0.510441	Capn15
ENSMUSG00000028664	150.136	281.665	162.577	173.58	140.179	140.067	135.549	144.103	0.455451	0.0257698	0.510441	Ephb2
ENSMUSG00000028702	53.4858	79.4942	41.1339	40.2079	31.7193	30.6717	33.3814	37.5921	0.684648	0.0257751	0.510441	Rad54l
ENSMUSG00000050471	340.62	371.954	350.618	375.601	446.117	445.762	388.438	405.16	-0.22852	0.0258525	0.510586	Fam118b
ENSMUSG00000031700	2565.44	3563.5	2769.68	3003.82	2858.83	2209.39	2465.17	2498.83	0.246558	0.025879	0.510586	Gpt2
ENSMUSG00000018166	1037.81	1324.9	876.544	843.385	982.275	659.442	830.489	743.489	0.344343	0.0258806	0.510586	Erbb3
ENSMUSG00000052751	913.95	1090.35	1120.41	1076.79	1162.36	1132.81	1218.93	1317.81	-0.201857	0.0259078	0.510586	Repin1
ENSMUSG00000073139	1069.72	1138.44	984.276	1080.71	1009.9	875.166	941.761	939.803	0.182016	0.0259123	0.510586	Tmem185a
ENSMUSG00000040767	236.463	317.977	277.164	230.46	301.845	346.59	322.687	333.108	-0.296665	0.0259773	0.510762	Snrnp25
ENSMUSG00000099655	43.164	33.3679	49.9483	36.2852	23.5337	28.6269	23.2658	26.1057	0.681397	0.0259966	0.510762	2310034G01Rik
ENSMUSG00000030510	13.1369	11.7769	7.83503	17.6522	8.18562	2.04478	3.03467	5.22113	1.44829	0.0260165	0.510762	Cers3
ENSMUSG00000043333	8.44512	73.6057	10.7732	15.6909	11.2552	7.15673	14.1618	4.1769	1.55974	0.0260251	0.510762	Rhbdl2
ENSMUSG00000016239	251.477	224.743	341.803	385.407	210.78	199.366	196.242	287.162	0.429638	0.0260815	0.51107	Lonrf3
ENSMUSG00000036459	340.62	280.683	374.123	236.344	429.745	317.963	377.311	463.636	-0.36671	0.0261851	0.51107	Wtip
ENSMUSG00000049686	243.97	302.274	272.267	215.75	186.223	220.836	169.942	234.951	0.349361	0.0262206	0.51107	Orai1
ENSMUSG00000073565	233.648	209.04	222.319	192.213	164.736	171.762	182.08	179.607	0.296473	0.0262234	0.51107	Prr16
ENSMUSG00000051669	51.6091	47.1077	36.237	49.034	71.6242	39.8732	131.503	65.7862	-0.747144	0.0262481	0.51107	AU021092
ENSMUSG00000068876	63.8076	45.1449	47.9896	61.7829	73.6706	66.4554	103.179	74.1401	-0.536994	0.0262581	0.51107	Cgn
ENSMUSG00000028703	589.282	683.061	574.896	605.08	556.622	522.441	415.75	556.572	0.257676	0.0262838	0.51107	Lrrc41
ENSMUSG00000041117	133.245	143.286	144.948	131.411	81.8562	125.754	109.248	104.423	0.391989	0.0263146	0.51107	Ccdc8
ENSMUSG00000061086	21.582	32.3865	10.7732	14.7102	18.4177	110.418	39.4508	19.8403	-1.2437	0.0263178	0.51107	Myl4
ENSMUSG00000056536	505.769	588.846	428.968	481.514	433.838	430.426	427.889	382.187	0.259948	0.0263302	0.51107	Pign
ENSMUSG00000034648	1445.99	1888.23	1558.19	1544.57	1371.09	1300.48	1292.77	1548.59	0.223553	0.0263472	0.51107	Lrrn1
ENSMUSG00000032737	1388.75	2540.87	1627.73	1584.78	1483.64	1423.17	1270.52	1454.61	0.342657	0.0263984	0.51107	Inppl1
ENSMUSG00000024109	4543.48	4528.22	4050.71	4789.64	5218.34	4707.08	4781.64	5450.86	-0.170379	0.0264029	0.51107	Nrxn1
ENSMUSG00000061882	91.0197	90.2897	71.4947	77.4738	100.274	99.1719	124.422	117.998	-0.419416	0.0264046	0.51107	Ccdc62
ENSMUSG00000104487	12.1985	5.88846	5.87628	0	1.0232	1.02239	0	1.04423	2.96141	0.0264538	1	Gm31373
ENSMUSG00000079442	852.019	763.537	781.545	827.694	671.221	712.606	676.732	768.55	0.189183	0.0264691	0.511814	St6galnac4
ENSMUSG00000037973	0	0	0	1.96136	0	6.13434	14.1618	3.13268	-3.58995	0.026518	1	Itprid1
ENSMUSG00000024251	381.907	382.75	412.319	434.441	359.144	354.769	325.722	336.241	0.227797	0.0265504	0.512249	Thada
ENSMUSG00000018481	3046.81	3291.65	2719.74	3193.1	2808.69	2680.71	2521.81	2845.52	0.174377	0.0265826	0.512249	Appbp2
ENSMUSG00000054690	138.875	186.468	148.866	172.6	212.826	226.971	204.335	175.43	-0.342348	0.0265904	0.512249	Emcn
ENSMUSG00000026499	1171.06	1334.72	1186.03	1279.79	1093.8	1073.51	1163.29	1093.3	0.168201	0.0265958	0.512249	Acbd3
ENSMUSG00000040522	8.44512	4.90705	2.93814	1.96136	1.0232	0	1.01156	0	3.15787	0.0266482	1	Tlr8
ENSMUSG00000022614	506.707	656.563	566.081	511.915	487.045	496.882	411.704	480.344	0.256573	0.0267501	0.514717	Lmf2
ENSMUSG00000027346	2781.26	2690.04	2633.55	2510.54	3036.87	2863.72	2996.24	2792.26	-0.13897	0.026805	0.514798	Gpcpd1
ENSMUSG00000006705	1253.63	1164.93	1195.82	1411.2	1231.94	1041.82	1020.66	1055.71	0.208236	0.0268067	0.514798	Pknox1
ENSMUSG00000026042	611.802	613.381	567.061	636.462	468.627	562.315	547.253	522.113	0.209551	0.0268487	0.515102	Col5a2
ENSMUSG00000045252	1247.06	1234.61	1319.22	1229.77	1072.32	1090.89	1039.88	1244.72	0.177814	0.0269154	0.515758	Zfp574
ENSMUSG00000048222	200.806	263.999	238.969	183.387	230.221	335.344	354.045	245.393	-0.393525	0.0269614	0.515758	Mfap1b
ENSMUSG00000111374	109.787	98.141	84.2266	83.3578	137.109	116.552	107.225	137.838	-0.408227	0.0269616	0.515758	Gm50490
ENSMUSG00000000627	470.112	495.612	582.731	492.302	547.414	686.024	636.27	555.528	-0.249321	0.0270409	0.516773	Sema4f
ENSMUSG00000097392	1105.37	1154.14	1016.6	1324.9	1033.44	1002.96	906.356	1024.39	0.213853	0.0271363	0.518005	Thoc2l
ENSMUSG00000017466	11359.6	10323.4	10261	10666.9	9292.73	10188.1	9746.36	9711.3	0.130052	0.0271581	0.518005	Timp2
ENSMUSG00000082908	556.44	373.917	318.298	332.451	65.485	370.105	67.7744	85.6265	1.42463	0.0272144	0.518577	Gm13736
ENSMUSG00000121070	0.938347	0.98141	1.95876	0.980681	4.09281	7.15673	6.06935	5.22113	-2.21602	0.0272384	1	ENSMUSG00000121070
ENSMUSG00000042751	2433.13	2298.46	2372.06	2417.38	2553.91	2622.43	2681.64	2529.12	-0.125599	0.0272637	0.519014	Nmnat2
ENSMUSG00000028593	0	0	0	0	12.2784	0	5.05779	0	-4.60322	0.0272768	1	Aadacl4fm1
ENSMUSG00000097745	7.50678	4.90705	3.91752	5.88408	5.11602	27.6045	12.1387	14.6192	-1.41861	0.0273408	0.519878	AI115009
ENSMUSG00000000562	21.582	28.4609	15.6701	16.6716	12.2784	13.2911	8.09247	6.26536	1.04427	0.0274137	0.519878	Adora3
ENSMUSG00000027108	1317.44	1498.61	1449.48	1391.59	1522.53	1673.65	1530.49	1592.44	-0.159779	0.027422	0.519878	Ola1
ENSMUSG00000029544	1165.43	1020.67	1305.51	1111.11	1144.96	1291.28	1524.42	1500.55	-0.246699	0.0274447	0.519878	Cabp1
ENSMUSG00000037692	1768.78	1497.63	1674.74	1809.36	1536.85	1492.69	1483.96	1485.93	0.170248	0.0274551	0.519878	Ahdc1
ENSMUSG00000030401	1878.57	1860.75	2042.01	1838.78	2082.22	2187.92	2137.42	2017.44	-0.144933	0.0274677	0.519878	Rtn2
ENSMUSG00000026478	1355.91	1364.16	1282.01	1587.72	1312.77	1172.68	1131.93	1255.16	0.198132	0.0275452	0.520412	Lamc1
ENSMUSG00000026764	4815.6	4034.58	4443.44	5179.95	4702.64	6045.39	5524.12	5179.36	-0.21561	0.0275595	0.520412	Kif5c
ENSMUSG00000084865	15.9519	18.6468	14.6907	17.6522	7.16242	11.2463	4.04623	8.35381	1.12047	0.0275753	0.520412	Gm15723
ENSMUSG00002075529	1.87669	6.86987	1.95876	2.94204	1.0232	0	0	0	3.45444	0.0276134	1	7SK
ENSMUSG00000087354	34.7188	33.3679	28.402	29.4204	63.4386	41.918	48.5548	40.7248	-0.628145	0.0276659	0.521619	4930404I05Rik
ENSMUSG00000077167	7.50678	11.7769	9.79379	10.7875	18.4177	18.403	15.1734	28.1941	-1.00884	0.0277581	0.522449	Gm24119
ENSMUSG00000073403	0	0	0	1.96136	10.232	0	3.03467	9.39803	-3.54039	0.0277643	1	Gm10499
ENSMUSG00000112056	0.938347	1.96282	1.95876	0.980681	14.3248	4.08956	5.05779	3.13268	-2.19122	0.0277813	1	Gm48181
ENSMUSG00000050288	482.31	675.21	540.617	517.799	392.91	460.076	522.976	436.486	0.28963	0.0277873	0.522449	Fzd2
ENSMUSG00000086308	587.405	417.099	614.071	508.973	709.08	614.457	615.027	640.111	-0.277211	0.0277896	0.522449	G630016G05Rik
ENSMUSG00000021750	5011.71	4610.66	4589.37	6136.12	3590.42	5330.74	3864.15	3949.26	0.282039	0.0278998	0.52402	Fam107a
ENSMUSG00000094925	0.938347	1.96282	0	2.94204	7.16242	13.2911	3.03467	4.1769	-2.24671	0.0279484	1	Gm5798
ENSMUSG00000021087	12523.2	11605.2	12053.2	12036.9	12464.7	14030.3	13460.8	12798	-0.129681	0.0279644	0.524048	Rtn1
ENSMUSG00000005107	61.9309	68.6987	67.5772	60.8022	39.9049	51.1195	53.6126	32.371	0.547955	0.0279959	0.524048	Slc2a9
ENSMUSG00000028763	667.165	904.86	576.854	658.037	726.474	438.605	526.01	474.079	0.374409	0.028025	0.524048	Hspg2
ENSMUSG00000004933	1821.33	1436.78	1778.55	1568.11	1743.54	2164.4	2096.96	1751.17	-0.231776	0.0280444	0.524048	Matk
ENSMUSG00000008763	3395.88	3715.62	3154.58	3473.57	3153.51	3097.84	3058.95	3117.01	0.14482	0.0280633	0.524048	Man1a2
ENSMUSG00000055980	797.595	782.184	817.782	905.168	833.911	601.165	619.074	717.383	0.253009	0.0280858	0.524048	Irs1
ENSMUSG00000026921	333.113	259.092	353.556	325.586	393.933	429.404	368.207	351.904	-0.279718	0.0280878	0.524048	Egfl7
ENSMUSG00000114585	0.938347	0.98141	0.979379	0	9.20883	3.06717	2.02312	5.22113	-2.74751	0.0281082	1	Gm32401
ENSMUSG00000030850	1912.35	2055.07	1850.05	2046.68	1803.91	1846.44	1670.08	1758.48	0.151735	0.0281418	0.524415	Ate1
ENSMUSG00000021908	200.806	235.538	519.071	251.054	217.942	214.702	213.439	178.563	0.548587	0.0281608	0.524415	Ncoa4-ps
ENSMUSG00000023048	465.42	497.575	564.122	539.374	604.713	638.994	674.709	523.157	-0.241089	0.0282566	0.524986	Prr13
ENSMUSG00000035824	822.93	766.481	849.122	728.646	833.911	982.517	953.899	866.708	-0.199544	0.0282853	0.524986	Tk2
ENSMUSG00000042428	4661.71	4622.44	5092.77	4814.16	4117.37	4713.22	4163.57	4331.45	0.147518	0.0282898	0.524986	Mgat3
ENSMUSG00000085025	3.75339	3.92564	3.91752	4.9034	14.3248	8.17912	18.208	5.22113	-1.47929	0.0282986	0.524986	Gm13715
ENSMUSG00000115529	48.794	352.326	48.969	89.2419	54.2298	23.515	19.2196	64.742	1.73794	0.0283596	0.524986	9630013A20Rik
ENSMUSG00000079414	23.4587	17.6654	10.7732	3.92272	4.09281	8.17912	3.03467	4.1769	1.52052	0.0283698	0.524986	Gm11110
ENSMUSG00000035048	460.728	507.389	480.875	512.896	504.439	573.561	658.524	564.926	-0.230604	0.0284085	0.524986	Anapc13
ENSMUSG00000030102	3439.04	3248.47	3329.89	3795.23	3575.07	4892.14	3933.95	3720.58	-0.223034	0.0284343	0.524986	Itpr1
ENSMUSG00000024691	32.8421	96.1782	21.5463	38.2465	30.6961	16.3582	27.3121	19.8403	1.00212	0.0284441	0.524986	Fam111a
ENSMUSG00000008489	966.497	965.707	894.173	1099.34	1036.5	1274.92	1159.25	1074.51	-0.211463	0.0284584	0.524986	Elavl2
ENSMUSG00000025220	4398.03	4093.46	4494.37	4541.53	5146.71	4851.24	5173.11	4393.06	-0.158636	0.0285288	0.525791	Oga
ENSMUSG00000079179	1434.73	1357.29	1771.7	1436.7	1708.75	1704.32	1945.23	1619.59	-0.21783	0.0285978	0.526352	Rab10os
ENSMUSG00000090553	286.196	277.739	252.68	255.958	292.636	295.471	371.242	335.197	-0.271191	0.0286229	0.526352	Snrpe
ENSMUSG00000015127	507.646	437.709	498.504	554.085	425.652	398.732	341.907	483.477	0.276605	0.0286396	0.526352	Unkl
ENSMUSG00000071856	340.62	369.01	387.834	438.364	300.822	356.814	299.421	322.666	0.262921	0.0286954	0.526885	Mcc
ENSMUSG00000103640	0	0	0.979379	0	1.0232	2.04478	6.06935	4.1769	-3.50077	0.0287149	1	Gm31406
ENSMUSG00000022894	553.625	455.374	474.999	409.924	678.384	501.994	589.738	530.467	-0.28035	0.0288092	0.526974	Adamts5
ENSMUSG00000035011	2842.25	2839.22	3010.61	3106.8	2643.96	2700.13	2653.32	2776.6	0.131074	0.0288247	0.526974	Zbtb7a
ENSMUSG00000001524	164.211	174.691	203.711	164.754	301.845	165.627	239.739	225.553	-0.399269	0.0288267	0.526974	Gtf2h4
ENSMUSG00000062127	1279.91	1577.13	1343.71	1631.85	1377.23	1126.67	1265.46	1230.1	0.222218	0.028835	0.526974	Cttnbp2nl
ENSMUSG00000094811	0	0	0	0	2.04641	2.04478	2.02312	4.1769	-3.84928	0.028855	1	Gm21103
ENSMUSG00000018076	2245.46	2260.19	2326.03	2637.05	2169.19	1858.71	1824.85	2326.54	0.211242	0.0288647	0.526974	Med13l
ENSMUSG00000050534	82.5745	52.9961	91.0823	76.4931	99.2507	108.373	101.156	106.511	-0.453563	0.0288944	0.526974	Htr5b
ENSMUSG00000097245	26.2737	20.6096	23.5051	18.6329	8.18562	9.20151	12.1387	16.7076	0.947378	0.0289268	0.526974	Gm5421
ENSMUSG00000094685	56.3008	86.3641	88.1441	71.5897	59.3458	41.918	52.601	55.344	0.530696	0.0289342	0.526974	Gm5900
ENSMUSG00000067071	332.175	417.099	375.102	362.852	311.054	284.225	337.86	314.312	0.253223	0.0289414	0.526974	Hes6
ENSMUSG00000028996	7.50678	6.86987	4.8969	5.88408	12.2784	14.3135	16.1849	13.5749	-1.16229	0.0291354	0.530017	Rbp7
ENSMUSG00000020484	1799.75	1930.43	1826.54	2479.16	1667.82	1580.62	1887.57	1670.76	0.239388	0.0292493	0.531413	Xbp1
ENSMUSG00000042686	66.6226	52.9961	43.0927	40.2079	54.2298	83.836	92.0518	72.0516	-0.573376	0.0292743	0.531413	Jph1
ENSMUSG00000007670	2902.31	3090.46	3150.66	3119.54	2857.81	2661.28	2755.48	2908.17	0.132999	0.0292932	0.531413	Khsrp
ENSMUSG00000104586	0.938347	0	0	0.980681	0	8.17912	5.05779	6.26536	-3.33359	0.0293325	1	4921539H07Rik
ENSMUSG00000024589	2075.62	1724.34	2145.82	2268.31	1912.37	1784.07	1622.54	1793.98	0.207693	0.0293621	0.53183	Nedd4l
ENSMUSG00000004961	2075.62	1983.43	2137.98	2039.82	2133.38	2547.8	2185.98	2359.95	-0.163742	0.0293883	0.53183	Syt5
ENSMUSG00000078796	4.69174	2.94423	5.87628	6.86476	13.3016	22.4926	6.06935	11.4865	-1.38877	0.0293973	0.53183	Zfp541
ENSMUSG00000047459	2668.66	2596.81	3154.58	2670.39	2880.32	3124.42	3398.84	3188.02	-0.183182	0.0294434	0.532053	Dynlrb1
ENSMUSG00000025202	53.4858	39.2564	38.1958	37.2659	70.601	65.433	67.7744	45.9459	-0.569478	0.0294938	0.532053	Scd3
ENSMUSG00000025461	3.75339	5.88846	1.95876	6.86476	0	0	2.02312	0	3.17388	0.029497	1	Scart1
ENSMUSG00000041923	2648.95	2494.74	2654.12	2797.88	2929.43	3058.99	2881.93	2792.26	-0.138436	0.0295123	0.532053	Nol4
ENSMUSG00000021990	789.15	836.161	714.947	724.723	722.381	584.807	682.802	654.73	0.212792	0.0295179	0.532053	Spata13
ENSMUSG00000038582	2057.8	1875.47	2253.55	2294.79	1816.19	1735	1742.91	2089.5	0.200076	0.0296698	0.534302	Pptc7
ENSMUSG00000063281	378.154	428.876	391.752	366.775	336.634	349.657	341.907	304.914	0.231541	0.0297843	0.535872	Zfp35
ENSMUSG00000074480	391.291	403.359	302.628	375.601	272.172	303.65	228.612	362.346	0.336606	0.0298291	0.535881	Mex3a
ENSMUSG00000098620	15.9519	17.6654	13.7113	22.5557	35.8121	16.3582	41.4739	33.4152	-0.863139	0.0298733	0.535881	Gm27209
ENSMUSG00000029192	2210.75	2670.42	2180.1	2161.42	1958.41	1996.73	2011.99	2150.06	0.184196	0.0298881	0.535881	Tbc1d14
ENSMUSG00000105957	64.7459	68.6987	58.7628	42.1693	90.0419	66.4554	99.1327	79.3612	-0.515073	0.0298938	0.535881	Gm43254
ENSMUSG00000061411	1372.8	1525.11	1186.03	1358.24	1175.66	1260.61	1171.38	1154.91	0.192431	0.0299563	0.536512	Nol4l
ENSMUSG00000001763	489.817	427.895	427.989	472.688	524.903	528.576	513.872	523.157	-0.200864	0.0299961	0.536736	Tspan33
ENSMUSG00000031441	2093.45	2137.51	1973.45	2432.09	1959.43	1650.14	1913.87	2012.22	0.196715	0.030161	0.538528	Atp11a
ENSMUSG00000032021	7.50678	6.86987	11.7526	0.980681	0	3.06717	1.01156	1.04423	2.40364	0.0302464	1	Crtam
ENSMUSG00000040842	825.745	1070.72	913.761	984.603	767.402	841.427	810.258	860.442	0.210361	0.0302474	0.538528	Szrd1
ENSMUSG00000072872	1278.03	1150.21	1137.06	1371.97	1118.36	1067.38	1116.76	1047.36	0.182758	0.0302753	0.538528	Rybp
ENSMUSG00000031274	160.457	160.951	148.866	146.121	118.692	130.866	133.526	104.423	0.338109	0.0302773	0.538528	Col4a5
ENSMUSG00000015542	278.689	226.706	282.061	301.069	297.752	344.546	352.022	321.622	-0.273716	0.0302822	0.538528	Nat9
ENSMUSG00000029195	10.3218	5.88846	5.87628	9.80681	8.18562	19.4254	21.2427	21.9287	-1.14806	0.0302864	0.538528	Klb
ENSMUSG00000041570	4319.21	4663.66	4427.77	4924.98	4303.59	4184.64	3469.64	4219.72	0.180656	0.0302879	0.538528	Camsap2
ENSMUSG00000042817	152.951	144.267	142.989	153.967	221.012	168.694	156.792	206.757	-0.341795	0.0303718	0.539532	Flt3
ENSMUSG00000025089	426.01	768.444	505.36	584.486	390.864	469.277	382.369	522.113	0.372293	0.0304359	0.540183	Gfra1
ENSMUSG00000056501	54.4241	55.9404	44.0721	49.034	49.1137	86.9032	98.1212	67.8747	-0.569939	0.0305216	0.541157	Cebpb
ENSMUSG00000024782	1873.88	2092.37	1796.18	2099.64	1830.51	1665.47	1645.81	1826.35	0.174127	0.0305458	0.541157	Ak3
ENSMUSG00000056917	518.906	513.277	522.988	570.756	481.929	442.695	485.548	439.619	0.2005	0.0306249	0.541975	Sipa1
ENSMUSG00000055452	156.704	143.286	144.948	145.141	283.427	131.888	224.566	172.297	-0.460916	0.0306471	0.541975	Gm7353
ENSMUSG00000066235	913.95	777.277	868.709	861.038	719.312	786.218	738.438	773.772	0.181181	0.030798	0.544036	Pomgnt2
ENSMUSG00000030867	43.164	129.546	47.9896	41.1886	34.7889	39.8732	27.3121	43.8575	0.844495	0.0308272	0.544036	Plk1
ENSMUSG00000027878	2696.81	2278.83	2149.74	2407.57	2398.39	1796.34	1845.08	2089.5	0.229895	0.0309751	0.544036	Notch2
ENSMUSG00000102729	14.0752	8.83269	12.7319	17.6522	30.6961	20.4478	31.3583	17.7518	-0.912114	0.030978	0.544036	Gm32444
ENSMUSG00000030259	2298.95	1936.32	2267.26	2430.13	1910.32	1823.94	1774.27	2222.11	0.20861	0.0309797	0.544036	Rassf8
ENSMUSG00000042821	36.5955	28.4609	35.2577	26.4784	21.4873	20.4478	18.208	15.6634	0.742344	0.030996	0.544036	Snai1
ENSMUSG00000028289	459.79	446.541	528.865	471.707	504.439	634.904	571.53	528.378	-0.231964	0.0309999	0.544036	Epha7
ENSMUSG00000060227	1441.3	1683.12	1516.08	1439.64	1792.65	1555.06	1775.28	1749.08	-0.176722	0.0310873	0.544036	Golm2
ENSMUSG00000009995	1394.38	1463.28	1543.5	1484.75	1671.91	1806.56	1521.38	1601.84	-0.165656	0.031106	0.544036	Tafazzin
ENSMUSG00000041930	363.14	460.281	428.968	453.074	401.096	297.516	367.196	344.595	0.27365	0.0311155	0.544036	Fam222a
ENSMUSG00000048706	493.571	517.203	453.453	409.924	388.817	383.396	435.982	382.187	0.236863	0.0311669	0.544036	Lurap1l
ENSMUSG00000046324	2006.19	2112.98	2002.83	2250.66	1902.13	1827.01	1818.78	1996.56	0.150262	0.0312042	0.544036	Ermp1
ENSMUSG00000094942	8.44512	25.5167	7.83503	4.9034	30.6961	16.3582	25.289	30.2826	-1.13705	0.0312486	0.544036	Gm3604
ENSMUSG00000039195	535.796	409.248	466.185	488.379	510.578	677.845	713.149	467.813	-0.318815	0.0312802	0.544036	Bbln
ENSMUSG00000001663	208.313	226.706	180.206	230.46	258.87	282.18	294.363	215.111	-0.313351	0.0312977	0.544036	Gstt1
ENSMUSG00000100417	94.7731	69.6801	85.206	73.551	116.645	89.9703	101.156	129.484	-0.434748	0.0313025	0.544036	Gm28578
ENSMUSG00000027765	187.669	286.572	179.226	197.117	151.434	184.03	164.884	151.413	0.383677	0.0313135	0.544036	P2ry1
ENSMUSG00000031925	584.59	579.032	508.298	553.104	469.65	487.68	513.872	465.725	0.200079	0.0313179	0.544036	Maml2
ENSMUSG00000031559	15.9519	14.7211	17.6288	13.7295	29.6729	28.6269	19.2196	31.3268	-0.810293	0.0313225	0.544036	4930555F03Rik
ENSMUSG00000041354	1172.93	1161.01	1212.47	1097.38	1486.71	1217.67	1374.71	1214.43	-0.188982	0.0313417	0.544036	Rgl2
ENSMUSG00000051652	139.814	118.751	90.1029	105.913	150.411	145.179	127.456	179.607	-0.40551	0.0313824	0.544036	Lrrc3
ENSMUSG00000032067	474.804	438.69	435.824	402.079	458.395	498.926	575.577	520.025	-0.228978	0.0313996	0.544036	Pts
ENSMUSG00000071573	25.3354	52.0147	27.4226	24.517	20.4641	22.4926	15.1734	12.5307	0.870305	0.0314	0.544036	Rnls
ENSMUSG00000117254	0	0	0	0	0	17.3806	1.01156	0	-4.68826	0.0314452	1	Gm34567
ENSMUSG00000053297	502.016	512.296	569.019	536.432	608.806	635.927	575.577	598.342	-0.190466	0.03145	0.544086	AI854703
ENSMUSG00000011589	417.564	381.768	404.484	394.234	470.673	480.523	460.259	429.177	-0.203818	0.0314717	0.544086	Fsd1
ENSMUSG00000050705	850.142	698.764	652.267	740.414	1135.76	693.181	942.772	861.487	-0.304507	0.0314859	0.544086	2310061I04Rik
ENSMUSG00000104671	11.2602	18.6468	18.6082	13.7295	17.3945	29.6493	41.4739	26.1057	-0.883027	0.0315393	0.544531	Gm43062
ENSMUSG00000039159	4450.58	4509.58	4550.2	4675.88	4078.49	4328.8	4221.23	4214.5	0.110668	0.0315695	0.544573	Ube2h
ENSMUSG00000039217	270.244	240.445	296.752	249.093	300.822	308.762	319.652	327.887	-0.250598	0.0316284	0.54502	Il18
ENSMUSG00000048578	3456.87	3982.56	3694.22	4114.94	3475.82	3212.35	3628.46	3299.75	0.163237	0.0316775	0.54502	Mlec
ENSMUSG00002075017	13.1369	4.90705	7.83503	9.80681	21.4873	14.3135	19.2196	18.7961	-1.04536	0.0316785	0.54502	ENSMUSG00002075017
ENSMUSG00000046318	113.54	108.936	97.9379	123.566	87.9955	99.1719	80.9247	59.5209	0.43797	0.0317102	0.545089	Ccbe1
ENSMUSG00000055254	14711.4	15855.7	14898.3	16068.5	13859.3	13702.1	12345.1	15234.2	0.158272	0.0318453	0.54643	Ntrk2
ENSMUSG00000037108	144.505	133.472	126.34	115.72	144.272	177.896	183.092	153.501	-0.340875	0.0318794	0.54643	Zcwpw1
ENSMUSG00000039004	1214.22	992.205	1399.53	1040.5	989.437	971.271	1037.86	939.803	0.238546	0.0318881	0.54643	Bmp6
ENSMUSG00000044258	79.7595	126.602	107.732	113.759	80.833	59.2986	73.8438	93.9803	0.474069	0.0318994	0.54643	Ctla2a
ENSMUSG00000029208	1321.19	1272.89	1162.52	1191.53	1482.62	1395.56	1260.4	1447.3	-0.174697	0.0319462	0.546579	Guf1
ENSMUSG00000032518	1474.14	1706.67	4075.2	992.449	7032.47	1608.22	7619.06	4359.64	-1.32181	0.0320068	0.546579	Rpsa
ENSMUSG00000026155	1795.06	1759.67	1878.45	1700.5	1655.54	1560.17	1360.55	1710.44	0.182465	0.0321011	0.546579	Smap1
ENSMUSG00000025889	4233.82	4347.65	4532.57	4234.58	4156.25	5838.87	5468.48	4673.96	-0.215096	0.0321017	0.546579	Snca
ENSMUSG00000040896	4079.93	3786.28	3941.02	4281.65	3864.64	3715.37	3393.78	3567.08	0.145973	0.0321113	0.546579	Kcnd3
ENSMUSG00000032053	12.1985	6.86987	17.6288	2.94204	2.04641	6.13434	0	2.08845	1.95022	0.0321201	0.546579	Pou2af1
ENSMUSG00000024376	623.062	646.749	700.256	668.824	624.154	557.203	546.241	585.811	0.189821	0.0321593	0.546579	Epb41l4a
ENSMUSG00000033906	263.676	271.851	235.051	243.209	236.36	214.702	193.208	191.093	0.279325	0.0321659	0.546579	Zdhhc15
ENSMUSG00000105963	18.7669	6.86987	1.95876	24.517	9.20883	1.02239	0	0	2.34822	0.0321728	0.546579	Gm43647
ENSMUSG00000061410	6086.12	5388.92	5872.36	6243.01	5695.15	4834.88	4884.81	5555.28	0.169903	0.032186	0.546579	Zcchc14
ENSMUSG00000055188	5.63008	4.90705	8.81441	0.980681	22.5105	11.2463	10.1156	10.4423	-1.41687	0.0322793	0.547252	Rbm3os
ENSMUSG00000001930	414.749	568.236	399.587	526.625	402.119	277.068	330.78	469.902	0.36758	0.0322813	0.547252	Vwf
ENSMUSG00000096826	20.6436	14.7211	3.91752	2.94204	13.3016	56.2315	11.1271	33.4152	-1.43058	0.0323371	0.547725	Ccl27b
ENSMUSG00000070460	0.938347	0	0	0	3.06961	0	17.1965	0	-4.10789	0.0323555	1	Olfr291
ENSMUSG00000040467	2.81504	6.86987	4.8969	3.92272	7.16242	11.2463	16.1849	12.5307	-1.35187	0.0324026	0.548363	4921522P10Rik
ENSMUSG00000006498	1287.41	1605.59	1160.56	1278.81	1197.15	1070.44	1052.02	1222.79	0.23135	0.0324706	0.548672	Ptbp1
ENSMUSG00000068009	3.75339	5.88846	5.87628	12.7488	6.13922	21.4702	133.526	2.08845	-2.5307	0.0324873	0.548672	Bpifb6
ENSMUSG00000030793	36.5955	52.9961	17.6288	22.5557	61.3922	64.4106	59.6819	36.5479	-0.774817	0.0325046	0.548672	Pycard
ENSMUSG00000035456	2.81504	15.7026	1.95876	5.88408	2.04641	67.4778	20.2312	7.30958	-1.88268	0.0326097	0.549974	Prdm8
ENSMUSG00000030980	1324.01	1243.45	1408.35	1375.89	1110.18	1233	1151.15	1271.87	0.167233	0.0326497	0.550176	Knop1
ENSMUSG00000076858	0.938347	12.7583	0.979379	0.980681	1.0232	0	0	0	3.65237	0.0326712	1	Trav3-4
ENSMUSG00000084817	12.1985	16.684	19.5876	9.80681	23.5337	25.5598	31.3583	24.0172	-0.843485	0.0328472	0.552476	Gm5526
ENSMUSG00000050721	817.3	848.919	673.813	671.766	600.62	723.852	651.444	549.263	0.254227	0.0328485	0.552476	Plekho2
ENSMUSG00000110086	410.996	354.289	443.659	405.021	349.935	304.672	266.04	394.717	0.295574	0.0328704	0.552476	Gm45623
ENSMUSG00000022416	5762.39	4991.45	5007.57	5730.12	5025.97	4778.65	3706.35	4965.29	0.218144	0.0329352	0.553092	Cacna1i
ENSMUSG00000109835	0	0.98141	0	1.96136	4.09281	0	20.2312	2.08845	-3.17536	0.0329402	1	Olfr730
ENSMUSG00000096964	0	3.92564	4.8969	0	21.4873	15.3359	11.1271	0	-2.44756	0.033058	0.553737	Gm6345
ENSMUSG00000001119	10329.3	7766.88	10017.1	8841.82	5759.61	9439.73	5330.91	5894.66	0.483879	0.033089	0.553737	Col6a1
ENSMUSG00000022209	2.81504	3.92564	2.93814	3.92272	11.2552	13.2911	4.04623	10.4423	-1.52165	0.0331358	0.553737	Dhrs2
ENSMUSG00000049571	104.157	49.0705	109.69	127.488	41.9513	88.948	66.7628	44.9017	0.686336	0.0331366	0.553737	Cfap46
ENSMUSG00000031304	23.4587	36.3122	23.5051	35.3045	8.18562	10.2239	24.2774	19.8403	0.922551	0.0331385	0.553737	Il2rg
ENSMUSG00000120630	21.582	17.6654	36.237	21.575	34.7889	38.8508	40.4623	43.8575	-0.702943	0.0331426	0.553737	ENSMUSG00000120630
ENSMUSG00000110105	15.0136	31.4051	25.4639	1.96136	56.2762	35.7837	28.3236	40.7248	-1.1259	0.0332154	0.554482	Gm45844
ENSMUSG00000118145	4.69174	1.96282	3.91752	0	4.09281	10.2239	14.1618	8.35381	-1.79562	0.0333245	0.554995	Gm6724
ENSMUSG00000030030	182.978	185.486	163.556	164.754	199.525	266.844	266.04	167.076	-0.368698	0.0333501	0.554995	1700003E16Rik
ENSMUSG00000029093	2508.2	2124.75	2296.64	2131.02	2185.56	1923.12	1573.98	2073.83	0.224337	0.0333543	0.554995	Sorcs2
ENSMUSG00000073968	172.656	156.044	181.185	164.754	245.569	200.388	189.161	198.403	-0.30497	0.0333589	0.554995	Trim68
ENSMUSG00000112153	5.63008	0.98141	1.95876	9.80681	1.0232	1.02239	0	0	3.16345	0.0333677	1	Gm47591
ENSMUSG00000035296	61.9309	87.3455	58.7628	37.2659	73.6706	97.1271	101.156	88.7592	-0.556383	0.0333876	0.555002	Sgcg
ENSMUSG00000078190	0	2.94423	0.979379	0	7.16242	1.02239	12.1387	4.1769	-2.65211	0.0333942	1	Dnm3os
ENSMUSG00000109147	164.211	110.899	101.855	104.933	155.527	139.045	151.734	205.713	-0.434708	0.0334958	0.555648	4930431P19Rik
ENSMUSG00000080242	4717.07	4722.54	4310.25	4328.72	2268.44	4153.97	3928.89	4126.78	0.320426	0.0335036	0.555648	Atp6v0c-ps2
ENSMUSG00000038910	843.574	867.566	869.689	827.694	876.885	1011.14	999.42	940.848	-0.167643	0.0335383	0.555648	Plcl2
ENSMUSG00000100252	2027.77	1870.57	1965.61	1923.11	2389.18	2157.24	2380.2	1902.58	-0.181244	0.0335395	0.555648	Mir124-2hg
ENSMUSG00000064354	4505	4962.01	6475.66	4693.54	5728.91	6645.54	6307.07	9392.81	-0.444072	0.0335783	0.555823	mt-Co2
ENSMUSG00000104264	4.69174	3.92564	1.95876	1.96136	0	1.02239	0	0	3.33504	0.0336545	1	Gm18529
ENSMUSG00000050671	1.87669	1.96282	0.979379	2.94204	5.11602	10.2239	3.03467	10.4423	-1.89165	0.0336814	1	Ism2
ENSMUSG00000073489	9.38347	7.85128	4.8969	7.84544	2.04641	4.08956	2.02312	0	1.87419	0.033695	1	Ifi204
ENSMUSG00000105632	40.3489	49.0705	42.1133	52.9567	119.715	48.0523	52.601	72.0516	-0.664765	0.0337082	0.557042	Gm43272
ENSMUSG00000036872	9.38347	5.88846	0.979379	3.92272	13.3016	5.11195	24.2774	14.6192	-1.50204	0.0337481	0.557042	Abcc12
ENSMUSG00000039007	513.276	569.218	516.133	533.49	458.395	495.859	477.456	419.779	0.203264	0.0337637	0.557042	Cpq
ENSMUSG00000050377	29.0888	17.6654	30.3608	30.4011	13.3016	18.403	10.1156	17.7518	0.85329	0.0337652	0.557042	Il31ra
ENSMUSG00000039058	1499.48	1325.88	1384.84	1373.93	1604.38	1776.91	1451.59	1495.33	-0.180356	0.0338117	0.557278	Ak5
ENSMUSG00000028243	1198.27	1158.06	1120.41	1286.65	1155.2	1069.42	987.281	999.324	0.177743	0.0338362	0.557278	Ubxn2b
ENSMUSG00000028475	18.7669	5.88846	8.81441	12.7488	30.6961	11.2463	25.289	29.2383	-1.05811	0.033886	0.55763	Spaar
ENSMUSG00000109320	0.938347	0	0	0	7.16242	1.02239	4.04623	1.04423	-3.49728	0.0338907	1	Gm44679
ENSMUSG00000086436	2.81504	2.94423	3.91752	4.9034	14.3248	3.06717	12.1387	12.5307	-1.52987	0.0339412	0.557826	Gm13690
ENSMUSG00000041734	607.111	497.575	650.308	554.085	551.506	445.762	500.721	444.84	0.249161	0.033958	0.557826	Kirrel
ENSMUSG00000021606	553.625	654.6	720.823	613.906	651.78	836.315	753.611	751.843	-0.235608	0.0340062	0.557826	Ndufs6
ENSMUSG00000028803	2789.71	2931.47	2826.49	2972.44	2530.38	2692.98	2561.27	2758.85	0.127806	0.0340113	0.557826	Nipal3
ENSMUSG00000022550	694.377	550.571	707.112	570.756	812.423	646.151	790.027	744.533	-0.246448	0.0340825	0.558526	Adck5
ENSMUSG00000028436	1648.68	2154.19	1720.77	1751.5	1601.31	1532.56	1653.9	1562.16	0.196109	0.0341263	0.558779	Dcaf12
ENSMUSG00000009575	4951.66	5926.73	4913.55	5399.63	4826.45	4738.78	4536.84	4890.11	0.158063	0.0342236	0.559554	Cbx5
ENSMUSG00000032942	52.5474	45.1449	61.7009	44.1306	53.2066	86.9032	73.8438	78.317	-0.521794	0.034251	0.559554	Ucp3
ENSMUSG00000064363	80151.7	79002.5	67251	70893.4	89125.1	78541	77846.5	88796.8	-0.169267	0.034259	0.559554	mt-Nd4
ENSMUSG00000046516	193.299	245.352	228.195	228.499	259.894	235.15	312.572	289.251	-0.293399	0.0343573	0.560433	Cox17
ENSMUSG00000063320	49.7324	33.3679	41.1339	38.2465	97.2043	39.8732	39.4508	95.0246	-0.739619	0.0343698	0.560433	1190007I07Rik
ENSMUSG00000033987	88.2046	71.6429	86.1854	95.126	63.4386	56.2315	49.5664	77.2727	0.469849	0.0345278	0.561679	Dnah17
ENSMUSG00000021062	1502.29	1161.01	1392.68	1450.43	1330.16	1930.27	1757.08	1556.94	-0.255718	0.0345565	0.561679	Rab15
ENSMUSG00000108533	0.938347	0	17.6288	0	0	0	0	0	4.62072	0.0345686	1	Gm44792
ENSMUSG00000042793	3378.05	3312.26	3603.14	4126.7	3514.7	3243.02	2185.98	2990.66	0.272971	0.0345924	0.561679	Lgr6
ENSMUSG00000031147	9.38347	9.8141	6.85565	17.6522	18.4177	12.2687	48.5548	17.7518	-1.15171	0.0346066	0.561679	Magix
ENSMUSG00000079575	118.232	27.4795	21.5463	101.991	84.9259	190.165	210.404	199.447	-1.34661	0.0346537	0.561679	Rbpj-ps3
ENSMUSG00000025597	270.244	252.222	239.948	302.05	314.123	345.568	283.236	335.197	-0.263675	0.0346843	0.561679	Klhl4
ENSMUSG00000037697	1724.68	1518.24	1685.51	1923.11	1986.04	1883.24	1863.29	2002.83	-0.175	0.0347073	0.561679	Ddhd1
ENSMUSG00000037984	56.3008	67.7173	58.7628	57.8602	45.0209	203.456	110.26	60.5651	-0.801487	0.0347215	0.561679	Neurod6
ENSMUSG00000013921	10615.5	10291.1	9654.72	10583.5	9867.77	9205.6	7937.7	9674.75	0.165513	0.0347315	0.561679	Clip3
ENSMUSG00000020272	125.739	252.222	169.433	154.948	305.938	218.792	182.08	264.189	-0.467677	0.0347318	0.561679	Stk10
ENSMUSG00000027669	1265.83	1240.5	1285.92	1213.1	1120.41	1110.32	896.241	1217.57	0.204457	0.0347851	0.562079	Gnb4
ENSMUSG00000071176	1147.6	1268.96	1112.57	1171.91	1152.13	960.024	823.408	1080.77	0.227192	0.0349213	0.563449	Arhgef10
ENSMUSG00000014550	1545.46	1718.45	1622.83	1657.35	1605.41	1322.97	1342.34	1515.17	0.177644	0.0349592	0.563449	Rbsn
ENSMUSG00000030978	820.115	1050.11	684.586	758.066	619.038	783.151	615.027	695.455	0.288393	0.0349832	0.563449	Rrm1
ENSMUSG00000098132	114.478	234.557	121.443	82.3772	82.8795	92.0151	114.306	69.9631	0.621638	0.0349845	0.563449	Rassf10
ENSMUSG00000036552	256.169	307.181	256.597	262.822	335.611	295.471	345.953	311.179	-0.251007	0.0350407	0.563593	Ermard
ENSMUSG00000059486	1350.28	1385.75	1360.36	1487.69	1269.8	1273.9	1256.36	1267.69	0.139897	0.0350508	0.563593	Kbtbd2
ENSMUSG00000072707	2.81504	0.98141	0	0	3.06961	4.08956	6.06935	8.35381	-2.48871	0.0351488	1	Olfr31
ENSMUSG00000068663	2828.18	2587	2916.59	2568.4	2446.48	2504.86	2430.77	2513.45	0.13957	0.0351971	0.565483	Clec16a
ENSMUSG00000036578	377.216	355.27	391.752	367.755	361.191	545.956	477.456	423.956	-0.277669	0.0353342	0.567159	Fxyd7
ENSMUSG00000032232	1310.87	1223.82	1474.95	1389.62	1244.21	1217.67	1226.01	1067.2	0.183146	0.035377	0.567159	Cgnl1
ENSMUSG00000027379	5.63008	45.1449	5.87628	7.84544	5.11602	5.11195	7.08091	3.13268	1.65511	0.0353916	0.567159	Bub1
ENSMUSG00000052062	178.286	179.598	143.969	181.426	149.388	132.911	128.468	136.794	0.319701	0.0354168	0.567159	Pard3b
ENSMUSG00000038271	1669.32	1662.51	1657.11	1651.47	1804.93	1702.28	1868.35	1926.6	-0.136993	0.0354545	0.567301	Iffo1
ENSMUSG00000038665	1075.35	941.172	1289.84	1456.31	1013.99	793.375	680.779	1215.48	0.362923	0.0356272	0.568119	Dgki
ENSMUSG00000054360	0	0	0.979379	0.980681	4.09281	0	7.08091	7.30958	-3.24718	0.035649	1	Bsx
ENSMUSG00000035439	122.923	157.026	163.556	182.407	235.337	210.612	211.416	153.501	-0.37451	0.0356554	0.568119	Haus8
ENSMUSG00000034674	179.224	200.208	235.051	199.078	701.917	176.874	182.08	764.373	-1.16574	0.0356798	0.568119	Tdg
ENSMUSG00000033191	279.627	307.181	338.865	318.721	417.467	327.165	331.791	430.221	-0.275921	0.0356957	0.568119	Tie1
ENSMUSG00000026034	3242.93	2902.03	3466.02	3840.34	4165.46	3441.37	4253.6	3701.78	-0.210333	0.035697	0.568119	Clk1
ENSMUSG00000032239	494.509	476.965	522.988	477.591	560.715	596.054	529.045	560.749	-0.187949	0.0356994	0.568119	Rp9
ENSMUSG00000001211	7766.7	7745.29	7699.88	7595.37	7438.69	7088.23	6509.38	7246.93	0.12335	0.0357078	0.568119	Agpat3
ENSMUSG00000031362	0.938347	3.92564	0.979379	0	5.11602	11.2463	1.01156	11.4865	-2.30594	0.0357285	1	Xlr4c
ENSMUSG00000021835	121.985	369.01	140.051	159.851	110.506	172.784	116.329	102.334	0.655495	0.0357559	0.568365	Bmp4
ENSMUSG00000054702	49.7324	56.9218	33.2989	64.7249	75.717	61.3434	72.8322	87.715	-0.539911	0.0357811	0.568365	Ap1s3
ENSMUSG00000109031	14.0752	5.88846	10.7732	10.7875	19.4409	20.4478	21.2427	18.7961	-0.942431	0.035826	0.568619	Gm45201
ENSMUSG00000051306	807.917	827.328	924.534	972.835	834.934	656.375	717.195	818.673	0.222735	0.0358892	0.569162	Usp42
ENSMUSG00000034075	1632.72	1689.01	1660.05	1787.78	1615.64	1389.43	1418.2	1614.37	0.16511	0.0359699	0.569982	Zdhhc5
ENSMUSG00000058571	216.758	168.802	181.185	174.561	154.504	150.291	125.433	161.855	0.325283	0.0360165	0.570262	Gpc6
ENSMUSG00000073102	115.417	68.6987	98.9173	127.488	123.808	141.09	180.057	121.13	-0.463506	0.0361426	0.571797	Drc1
ENSMUSG00000055024	2495.06	2231.73	2240.82	2767.48	2408.62	1958.9	1770.23	2187.65	0.225733	0.0362702	0.573355	Ep300
ENSMUSG00000045790	1322.13	1223.82	1297.68	1286.65	1428.39	1472.24	1362.57	1387.78	-0.139374	0.0364116	0.57341	Ccdc149
ENSMUSG00000020091	2688.36	3006.06	2556.18	2982.25	2551.87	2224.72	2482.36	2684.71	0.175876	0.0364327	0.57341	Eif4ebp2
ENSMUSG00000105239	0.938347	5.88846	0.979379	2.94204	0	0	0	0	3.83105	0.0364331	1	Gm43091
ENSMUSG00000024811	4834.36	4954.16	4854.78	5179.95	4680.13	4664.14	4338.57	4593.55	0.117204	0.036448	0.57341	Tnks2
ENSMUSG00000091844	0.938347	5.88846	2.93814	0.980681	0	0	0	0	3.83076	0.0364516	1	Gm8251
ENSMUSG00000019845	95.7114	82.4384	73.4534	75.5124	106.413	129.844	109.248	89.8034	-0.411776	0.0364958	0.57341	Tube1
ENSMUSG00000033732	2923.89	3212.15	3094.84	3064.63	2863.95	2719.56	2525.86	2981.27	0.148809	0.0365	0.57341	Sf3b3
ENSMUSG00000057691	987.141	962.763	1045.98	890.458	828.795	869.032	893.206	869.84	0.167306	0.0365004	0.57341	Zfp746
ENSMUSG00000008301	803.225	792.979	950.977	831.617	855.398	1059.2	948.842	1036.92	-0.207117	0.0365379	0.57341	Phax
ENSMUSG00000024787	570.515	522.11	564.122	558.007	666.105	615.479	586.704	645.332	-0.182392	0.0365391	0.57341	Snx15
ENSMUSG00000084799	113.54	111.881	97.9379	108.856	134.04	121.664	138.583	153.501	-0.341355	0.0365691	0.57341	Ino80dos
ENSMUSG00000062037	0	0	0.979379	0	7.16242	0	11.1271	0	-3.95968	0.0366093	1	Olfr285
ENSMUSG00000062376	526.413	430.839	463.246	381.485	517.741	598.098	522.976	502.273	-0.248392	0.0366151	0.57341	Borcs7
ENSMUSG00000002012	1445.05	1248.35	1293.76	1342.55	1426.35	1555.06	1526.44	1434.77	-0.156906	0.0366202	0.57341	Pnck
ENSMUSG00000021816	7046.99	6619.61	6774.37	6678.43	7150.14	7546.26	7225.56	7264.68	-0.105947	0.0366236	0.57341	Ppp3cb
ENSMUSG00000053332	1170.12	1298.41	1306.49	1262.14	1218.63	1528.47	1534.53	1465.05	-0.190244	0.0367473	0.573808	Gas5
ENSMUSG00000084323	2.81504	2.94423	11.7526	1.96136	16.3712	17.3806	7.08091	12.5307	-1.45633	0.0367485	0.573808	Gm14438
ENSMUSG00000048503	515.153	466.17	552.37	505.05	567.878	529.598	637.282	625.491	-0.211189	0.0367579	0.573808	Tlcd5
ENSMUSG00000026630	6.56843	9.8141	20.567	6.86476	16.3712	5.11195	36.4161	53.2555	-1.34376	0.0367657	0.573808	Batf3
ENSMUSG00000090016	0.938347	2.94423	2.93814	5.88408	0	1.02239	0	0	3.35053	0.0367712	1	Gm16578
ENSMUSG00000037119	2155.38	2462.36	2025.36	2222.22	1900.09	2048.87	1975.57	2016.4	0.158836	0.0369212	0.574241	Fam91a1
ENSMUSG00000020075	1191.7	1585.96	1231.08	1266.06	1063.11	1132.81	1094.51	1244.72	0.217929	0.0369424	0.574241	Ddx21
ENSMUSG00000041977	2106.59	1812.66	1760.92	1819.16	1837.67	1570.39	1614.45	1606.02	0.178208	0.0369742	0.574241	Arhgef11
ENSMUSG00000025903	936.47	1074.64	787.421	871.825	1141.89	1083.73	1140.03	937.715	-0.229625	0.0369907	0.574241	Lypla1
ENSMUSG00000025509	552.686	661.47	644.432	616.848	420.536	550.046	574.565	545.086	0.243799	0.0370035	0.574241	Pnpla2
ENSMUSG00000019772	517.968	733.113	604.277	559.969	673.268	709.539	843.64	669.349	-0.262099	0.0370062	0.574241	Vip
ENSMUSG00000049555	30.0271	36.3122	26.4432	31.3818	35.8121	52.1419	56.6473	43.8575	-0.602628	0.0370108	0.574241	Tmie
ENSMUSG00000033478	1092.24	969.633	1107.68	1136.61	993.53	941.621	860.836	1003.5	0.180748	0.0370271	0.574241	Fhip2a
ENSMUSG00000024516	936.47	892.102	856.957	813.965	1005.81	921.174	1203.75	930.405	-0.214755	0.0371327	0.575425	Sec11c
ENSMUSG00000023169	11386.8	10685.6	10560.6	11327.8	11000.5	8126.98	9247.67	10199	0.188605	0.037188	0.575579	Slc38a1
ENSMUSG00000019826	481.372	466.17	489.69	419.731	416.444	407.934	336.849	421.867	0.230543	0.0372253	0.575579	Zbtb24
ENSMUSG00000044217	10.3218	21.591	14.6907	27.4591	36.8353	8.17912	89.0171	33.4152	-1.17854	0.0372304	0.575579	Aqp5
ENSMUSG00000029119	902.69	939.209	928.451	837.501	807.307	876.188	777.888	698.587	0.191101	0.0372811	0.575726	Man2b2
ENSMUSG00000026199	633.384	613.381	707.112	589.389	780.704	649.218	793.062	716.339	-0.20887	0.0373862	0.575726	Ankzf1
ENSMUSG00000035933	694.377	707.596	734.534	761.989	654.85	626.725	581.646	690.233	0.182941	0.0374056	0.575726	Cog5
ENSMUSG00000022018	680.302	732.132	560.205	698.245	541.274	625.703	567.484	556.572	0.221312	0.0374246	0.575726	Rgcc
ENSMUSG00000055125	27.2121	18.6468	29.3814	35.3045	39.9049	39.8732	45.5201	45.9459	-0.631386	0.0374252	0.575726	M5C1000I18Rik
ENSMUSG00000038481	3066.52	3247.49	2840.2	2997.94	2830.18	2716.49	2496.53	2895.64	0.151816	0.0374661	0.575726	Cdk19
ENSMUSG00000027523	1887.02	1765.56	1984.22	1878	1687.26	1695.12	1690.31	1771.01	0.135017	0.03748	0.575726	Gnas
ENSMUSG00000074461	208.313	182.542	229.175	157.89	222.035	251.508	261.994	228.686	-0.309614	0.0374834	0.575726	Gm10699
ENSMUSG00000031860	217.697	242.408	185.103	202.02	266.033	238.217	265.028	253.747	-0.271973	0.0375428	0.575726	Pbx4
ENSMUSG00000021548	1271.46	1323.92	1057.73	1080.71	1417.14	1414.99	1287.71	1301.11	-0.195443	0.0375733	0.575726	Ccnh
ENSMUSG00000117003	30.9655	22.5724	19.5876	26.4784	40.9281	32.7165	40.4623	41.769	-0.644504	0.0376021	0.575726	Gm49937
ENSMUSG00000029723	1678.7	2024.65	1569.94	1458.27	1387.46	1511.09	1490.03	1423.28	0.211916	0.0376102	0.575726	Tsc22d4
ENSMUSG00000039263	502.016	553.515	475.978	428.557	380.632	460.076	398.554	425	0.236134	0.0376206	0.575726	Npepl1
ENSMUSG00000004341	4.69174	10.7955	1.95876	15.6909	4.09281	42.9404	196.242	1.04423	-2.88286	0.0377232	0.576849	Gpx6
ENSMUSG00000018604	106.033	103.048	129.278	116.701	90.0419	102.239	76.8784	78.317	0.38878	0.0377849	0.577107	Tbx3
ENSMUSG00000036744	0	0	0	0	2.04641	0	14.1618	0	-4.50679	0.0378265	1	Olfr701
ENSMUSG00000014767	770.383	715.448	774.689	712.955	671.221	685.001	653.467	640.111	0.166347	0.0378399	0.577107	Tbp
ENSMUSG00000001052	2263.29	2300.42	2197.73	2331.08	2227.51	1965.03	1903.75	2115.6	0.147011	0.0378539	0.577107	Sec24b
ENSMUSG00000095325	307.778	319.94	358.453	293.223	285.474	253.553	242.774	291.339	0.253775	0.0378575	0.577107	Zfp870
ENSMUSG00000041598	1430.98	1522.17	1484.74	1456.31	1305.61	1410.9	1350.43	1291.71	0.137298	0.037939	0.577205	Cdc42ep4
ENSMUSG00000040964	1266.77	1373.97	1193.86	1124.84	1054.92	1117.47	1149.13	1076.6	0.173279	0.0379495	0.577205	Arhgef10l
ENSMUSG00000023047	23.4587	29.4423	13.7113	27.4591	56.2762	25.5598	54.6241	28.1941	-0.808338	0.0379921	0.577205	Amhr2
ENSMUSG00000001089	2134.74	2156.16	2121.34	2650.78	2119.05	1744.2	1838	2139.62	0.208987	0.0380027	0.577205	Luzp1
ENSMUSG00000029086	448.53	495.612	435.824	508.973	450.209	633.882	595.808	569.103	-0.251855	0.0380334	0.577205	Prom1
ENSMUSG00000021196	14298.5	12308.8	15719	14790.6	10157.3	13660.2	8872.38	14261	0.282782	0.038066	0.577205	Pfkp
ENSMUSG00000022048	2547.61	2581.11	2391.64	2491.91	2597.91	3090.69	2890.02	2593.86	-0.158208	0.0380939	0.577205	Dpysl2
ENSMUSG00000096795	45.0407	69.6801	44.0721	28.4397	28.6497	24.5374	29.3352	33.4152	0.691673	0.038108	0.577205	Zfp433
ENSMUSG00000003644	391.291	401.397	353.556	363.832	299.799	334.322	252.89	365.479	0.270301	0.0381338	0.577205	Rps6ka1
ENSMUSG00000032093	0.938347	0	0	0	4.09281	0	8.09247	2.08845	-3.60202	0.0381522	1	Cd3e
ENSMUSG00000009035	2675.23	2365.2	2171.28	2297.73	2244.91	2056.03	2102.02	2083.23	0.16437	0.0381575	0.577205	Tmem184b
ENSMUSG00000028487	44.1023	60.8474	69.5359	88.2612	42.9745	42.9404	51.5895	39.6806	0.566856	0.0382106	0.577564	Bnc2
ENSMUSG00000115414	0.938347	0	0	0	9.20883	1.02239	2.02312	1.04423	-3.49933	0.038265	1	Gm49257
ENSMUSG00000028246	1228.3	1179.65	1283.97	1405.32	1181.8	971.271	909.391	1265.6	0.236105	0.0382733	0.577792	Faxc
ENSMUSG00000046062	1638.35	1940.25	1764.84	1956.46	1580.85	1596.97	1712.57	1627.95	0.163202	0.0382844	0.577792	Ppp1r15b
ENSMUSG00000032062	24.397	16.684	26.4432	22.5557	34.7889	51.1195	34.393	27.1499	-0.710903	0.0384098	0.578964	2310030G06Rik
ENSMUSG00000020042	261.799	350.363	290.876	324.605	259.894	235.15	238.728	280.897	0.274671	0.0384385	0.578964	Btbd11
ENSMUSG00000047153	518.906	484.816	560.205	484.456	578.11	575.606	565.461	618.182	-0.190208	0.0384504	0.578964	Khnyn
ENSMUSG00000002983	160.457	138.379	134.175	152.005	109.483	112.463	112.283	131.572	0.329578	0.0386363	0.581318	Relb
ENSMUSG00000038702	162.334	208.059	202.731	233.402	212.826	255.598	267.051	262.101	-0.307378	0.0387095	0.581808	Dsel
ENSMUSG00000032375	1678.7	1527.07	1466.13	1564.19	1498.99	1394.54	1283.67	1402.4	0.160656	0.0387419	0.581808	Aph1b
ENSMUSG00000027469	75.0678	267.925	86.1854	59.8215	64.4618	67.4778	72.8322	75.1843	0.804305	0.0387746	0.581808	Tpx2
ENSMUSG00000037578	5.63008	31.4051	27.4226	26.4784	19.4409	5.11195	8.09247	4.1769	1.30191	0.0387872	0.581808	Pkd2l1
ENSMUSG00000036138	947.731	862.659	1571.9	870.844	2112.91	1001.94	2094.94	1543.37	-0.667058	0.0388756	0.582351	Acaa1a
ENSMUSG00000032478	139.814	123.658	114.587	131.411	109.483	103.261	85.9825	100.246	0.353344	0.0388826	0.582351	Nme6
ENSMUSG00000027341	760.999	715.448	683.607	661.959	611.875	657.397	611.993	617.138	0.17596	0.0389249	0.582464	Tmem230
ENSMUSG00000003154	1372.8	1349.44	1303.55	1392.57	1285.14	1157.35	1187.57	1270.82	0.144918	0.0389494	0.582464	Foxj2
ENSMUSG00000103445	0	0.98141	0	0.980681	4.09281	3.06717	2.02312	6.26536	-2.98824	0.0389968	1	Gm36948
ENSMUSG00000027598	1903.91	1877.44	1926.44	2059.43	1944.09	1645.03	1645.81	1717.75	0.159818	0.0390165	0.583025	Itch
ENSMUSG00000021149	863.279	1007.91	908.864	937.531	700.894	998.875	608.958	752.887	0.28005	0.0390589	0.583215	Gtpbp4
ENSMUSG00000043456	286.196	325.828	284.02	304.011	378.585	302.628	368.207	370.7	-0.243052	0.0391331	0.583879	Zfp536
ENSMUSG00000040867	1894.52	1429.91	1899.02	1626.95	1881.67	2109.19	1916.9	1984.03	-0.204051	0.0392944	0.58473	Begain
ENSMUSG00000116812	58.1775	14.7211	51.9071	12.7488	15.348	28.6269	6.06935	8.35381	1.23679	0.0393011	0.58473	Gm2792
ENSMUSG00000052557	747.863	786.109	663.04	966.951	691.685	535.733	626.155	752.887	0.279695	0.0393411	0.58473	Gan
ENSMUSG00000026469	5008.9	5170.07	4680.45	5578.11	4757.89	4286.88	4191.9	4968.43	0.166903	0.0393445	0.58473	Xpr1
ENSMUSG00000120094	1.87669	6.86987	0.979379	0.980681	0	0	0	0	3.82631	0.0393456	1	ENSMUSG00000120094
ENSMUSG00000027508	1375.62	1362.2	1227.16	1443.56	1262.63	1110.32	1097.54	1297.97	0.18185	0.0393652	0.58473	Pag1
ENSMUSG00000117234	206.436	168.802	194.896	196.136	203.617	235.15	256.936	234.951	-0.280125	0.0393685	0.58473	Gm7818
ENSMUSG00000006445	206.436	240.445	232.113	271.649	196.455	193.232	152.745	221.376	0.315766	0.0394046	0.584792	Epha2
ENSMUSG00000047617	535.796	463.225	507.318	484.456	567.878	642.061	558.38	527.334	-0.205407	0.0394322	0.584792	Paxx
ENSMUSG00000027835	642.768	517.203	408.401	352.064	611.875	488.703	674.709	691.278	-0.36068	0.0394836	0.584996	Pdcd10
ENSMUSG00000038611	1696.53	1929.45	1621.85	1670.1	1509.22	1500.87	1508.23	1659.28	0.163332	0.0395054	0.584996	Phrf1
ENSMUSG00000041890	1172.93	1334.72	1170.36	1269	1176.68	1015.23	1093.49	1118.37	0.167732	0.0395465	0.585163	Git2
ENSMUSG00000063137	0	0	0	0.980681	4.09281	0	14.1618	0	-3.95711	0.0395667	1	Olfr177
ENSMUSG00000061517	343.435	432.802	306.546	320.683	222.035	272.978	243.786	362.346	0.350311	0.0395963	0.585166	Sox21
ENSMUSG00000036777	474.804	551.552	462.267	542.316	443.047	369.083	464.305	452.15	0.232397	0.0396062	0.585166	Anln
ENSMUSG00000085666	358.449	471.077	356.494	331.47	173.945	351.702	356.069	250.614	0.422156	0.0396565	0.585469	Tdg-ps2
ENSMUSG00000120220	4.69174	0.98141	0.979379	1.96136	4.09281	8.17912	8.09247	9.39803	-1.77886	0.0396881	1	ENSMUSG00000120220
ENSMUSG00000111722	16.8902	9.8141	11.7526	12.7488	30.6961	8.17912	37.4277	27.1499	-1.0133	0.0397275	0.585927	Gm47270
ENSMUSG00000104693	0.938347	0	0	0.980681	5.11602	1.02239	8.09247	2.08845	-3.07802	0.0397341	1	Gm42941
ENSMUSG00000051920	13.1369	3.92564	27.4226	13.7295	12.2784	69.5225	33.3814	20.8845	-1.22532	0.0397471	0.585927	Rspo2
ENSMUSG00000039747	1029.37	1066.79	1085.15	962.048	899.396	971.271	905.345	941.892	0.156335	0.0398104	0.586421	Orai2
ENSMUSG00000034342	2132.86	1788.13	1754.07	2624.3	1963.53	1555.06	1406.07	1876.47	0.287285	0.0398549	0.586637	Cbl
ENSMUSG00000021830	2910.75	2854.92	2870.56	2848.88	2701.26	2322.87	2695.8	2694.1	0.141264	0.0399504	0.587508	Txndc16
ENSMUSG00000027954	61.9309	73.6057	77.371	45.1113	82.8795	90.9927	82.9478	98.1573	-0.460163	0.0399986	0.587508	Efna1
ENSMUSG00000032356	11141	10152.7	10883.8	10762	10252.5	9586.95	8733.79	10309.6	0.143202	0.0401126	0.587508	Rasgrf1
ENSMUSG00000117942	47.8557	37.2936	43.0927	49.034	62.4154	71.5673	70.8091	48.0344	-0.512351	0.0401405	0.587508	Maskbp3
ENSMUSG00000114535	5.63008	4.90705	5.87628	13.7295	12.2784	18.403	17.1965	16.7076	-1.10108	0.0401987	0.587508	Gm47246
ENSMUSG00000107976	2.81504	2.94423	3.91752	0	8.18562	5.11195	10.1156	8.35381	-1.71367	0.0402004	0.587508	Gm44043
ENSMUSG00000085553	9.38347	8.83269	6.85565	10.7875	2.04641	3.06717	6.06935	1.04423	1.54791	0.0402128	0.587508	Gm14808
ENSMUSG00000095105	27.2121	14.7211	27.4226	26.4784	4.09281	15.3359	11.1271	17.7518	0.990033	0.0402381	0.587508	Edaradd
ENSMUSG00000070327	335.928	358.215	300.669	540.355	379.608	231.06	301.444	239.128	0.414948	0.0402692	0.587508	Rnf213
ENSMUSG00000025352	1393.45	1574.18	1653.19	1606.35	1461.13	1344.44	1369.65	1405.53	0.157955	0.0402811	0.587508	Gdf11
ENSMUSG00000022477	12552.3	12277.4	13111.9	11810.3	11311.5	11761.6	10752.9	11879.1	0.122417	0.0403169	0.587508	Aco2
ENSMUSG00000063659	1279.91	1303.31	1343.71	1328.82	1214.54	1966.06	1651.87	1446.25	-0.256633	0.0403719	0.587508	Zbtb18
ENSMUSG00000064317	106.033	115.806	98.9173	84.3385	85.9491	168.694	146.676	154.545	-0.456251	0.0403917	0.587508	Gm10146
ENSMUSG00000035666	1693.72	1646.81	1771.7	1919.19	1618.71	1574.48	1482.94	1643.61	0.153956	0.0403996	0.587508	Gtf3c4
ENSMUSG00000033249	257.107	242.408	273.247	246.151	278.311	303.65	303.467	310.135	-0.23054	0.0404158	0.587508	Hsf4
ENSMUSG00000048988	1065.02	864.622	1007.78	1212.12	810.377	960.024	634.247	982.617	0.292988	0.0404198	0.587508	Elfn1
ENSMUSG00000047583	266.491	286.572	305.566	262.822	240.453	233.105	231.647	245.393	0.238366	0.040422	0.587508	Tyw3
ENSMUSG00000073924	0	2.94423	0.979379	8.82612	0	0	0	0	4.0774	0.0404516	1	Olfr656
ENSMUSG00000018470	5441.47	5006.17	5295.5	5131.9	4594.18	5008.69	4202.01	5010.2	0.149953	0.040495	0.588135	Kcnab3
ENSMUSG00000034126	977.758	924.488	900.049	937.531	904.512	872.099	766.761	762.285	0.178088	0.040539	0.58834	Pomt2
ENSMUSG00000001240	504.831	504.445	470.102	480.533	398.026	444.74	473.409	365.479	0.220668	0.040569	0.58834	Ramp2
ENSMUSG00000045658	1560.47	1323.92	1541.54	1289.59	1517.41	1787.14	1644.79	1562.16	-0.188006	0.0407031	0.589751	Pid1
ENSMUSG00000021725	477.619	549.589	482.834	542.316	547.414	559.247	597.831	675.614	-0.213782	0.0407499	0.589751	Parp8
ENSMUSG00000050132	1243.31	1207.13	1189.95	1195.45	1139.85	1117.47	1038.87	1094.35	0.139488	0.0408254	0.589751	Sarm1
ENSMUSG00000027293	751.616	790.035	788.4	813.965	715.219	709.539	739.449	594.165	0.188448	0.0408591	0.589751	Ehd4
ENSMUSG00000055489	46.9174	41.2192	47.0102	65.7056	35.8121	31.6941	28.3236	38.6364	0.579266	0.0409279	0.589751	Ano5
ENSMUSG00000041471	191.423	199.226	186.082	164.754	157.573	179.941	127.456	119.042	0.344293	0.040962	0.589751	Shld2
ENSMUSG00000086386	106.033	33.3679	72.4741	69.6283	1.0232	35.7837	20.2312	32.371	1.65509	0.040963	0.589751	Gm12108
ENSMUSG00000027201	1707.79	1783.22	2009.69	1900.56	2078.13	1992.64	2059.53	2053.99	-0.145211	0.0409876	0.589751	Myef2
ENSMUSG00000064210	1327.76	1531.98	1388.76	1567.13	1438.62	1238.11	1180.49	1260.38	0.184367	0.0409917	0.589751	Ano6
ENSMUSG00000036617	2803.78	2358.33	2986.13	2737.08	2191.7	2271.75	1932.08	2841.34	0.237004	0.0410159	0.589751	Etl4
ENSMUSG00000038342	1043.44	1000.06	920.616	1176.82	997.623	872.099	743.495	926.229	0.226536	0.041019	0.589751	Mlxip
ENSMUSG00000041231	915.827	565.292	826.596	661.959	605.736	732.031	492.629	532.555	0.329906	0.0410262	0.589751	Ublcp1
ENSMUSG00000039480	40.3489	51.0333	38.1958	54.9181	86.9723	56.2315	61.7051	60.5651	-0.525722	0.0411003	0.590385	Nt5dc1
ENSMUSG00000024900	1215.16	1263.07	1209.53	1164.07	1114.27	1150.19	1101.59	994.103	0.154036	0.0411493	0.590576	Cpt1a
ENSMUSG00000053347	382.846	459.3	362.37	406.002	464.534	462.12	501.733	445.885	-0.219121	0.0412205	0.590576	Zfp943
ENSMUSG00000047909	846.389	852.845	1246.75	1016.97	1306.63	1006.03	1254.33	1209.21	-0.269419	0.0412497	0.590576	Ankrd16
ENSMUSG00000037727	0.938347	0.98141	1.95876	3.92272	15.348	3.06717	13.1503	1.04423	-2.06835	0.0412551	0.590576	Avp
ENSMUSG00000040040	346.25	387.657	383.917	406.002	490.114	395.665	489.594	414.558	-0.232664	0.0412638	0.590576	Ift88
ENSMUSG00000044730	388.476	529.961	441.7	551.142	411.328	260.71	423.843	413.514	0.340367	0.0413731	0.59171	9930104L06Rik
ENSMUSG00000072595	6.56843	3.92564	2.93814	4.9034	17.3945	20.4478	5.05779	6.26536	-1.4206	0.0415632	0.593997	4930503E14Rik
ENSMUSG00000015023	866.094	902.897	787.421	827.694	738.753	735.099	689.883	822.85	0.18052	0.0416616	0.594049	Ddx19a
ENSMUSG00000020096	0	0	1.95876	0	0	12.2687	8.09247	1.04423	-3.45889	0.0417721	1	Tbata
ENSMUSG00000085007	162.334	128.565	147.886	123.566	181.107	187.097	170.953	159.767	-0.313073	0.0417915	0.594049	Smim43
ENSMUSG00000034931	1365.29	1334.72	1498.45	1397.47	1258.54	1290.26	1245.23	1286.49	0.139383	0.0418742	0.594049	Dhx8
ENSMUSG00000054737	287.134	234.557	255.618	245.17	366.307	267.866	318.641	286.118	-0.276731	0.0418851	0.594049	Zfp182
ENSMUSG00000020216	28.1504	32.3865	24.4845	17.6522	22.5105	63.3882	46.5317	40.7248	-0.753775	0.0419121	0.594049	Jsrp1
ENSMUSG00000021007	445.715	446.541	442.679	427.577	498.3	539.822	492.629	474.079	-0.185887	0.0419146	0.594049	Spata7
ENSMUSG00000024097	2867.59	2903.99	3183.96	3254.88	3387.83	3138.74	3549.56	3422.97	-0.144815	0.0419204	0.594049	Srsf7
ENSMUSG00000030341	463.543	559.404	516.133	444.248	449.186	428.382	434.97	387.408	0.222098	0.0419363	0.594049	Tnfrsf1a
ENSMUSG00000040524	2366.51	2068.81	2113.5	2397.76	2239.79	1730.91	1811.7	2029.98	0.195657	0.041974	0.594049	Zfp609
ENSMUSG00000041073	1564.22	1365.14	1394.64	1528.88	1364.95	1205.4	1333.23	1333.48	0.160522	0.0419861	0.594049	Nacad
ENSMUSG00000033083	760.061	719.373	701.236	782.583	653.827	641.039	685.837	663.084	0.16463	0.0419955	0.594049	Tbc1d4
ENSMUSG00000070644	45.0407	35.3308	37.2164	44.1306	45.0209	70.5449	66.7628	52.2113	-0.536127	0.0420067	0.594049	Etnk2
ENSMUSG00000097640	153.889	157.026	193.917	105.913	125.854	90.9927	111.271	127.396	0.42333	0.0420193	0.594049	Gm20033
ENSMUSG00000102577	3.75339	7.85128	3.91752	2.94204	1.0232	2.04478	0	0	2.58638	0.0420435	1	Gm37969
ENSMUSG00000020723	2228.57	2597.79	1850.05	2079.04	1692.38	1985.48	1731.79	2079.05	0.225524	0.0420644	0.594049	Cacng4
ENSMUSG00000030067	565.823	475.984	530.824	560.949	622.107	691.136	606.935	550.307	-0.211471	0.0420916	0.594049	Foxp1
ENSMUSG00000008734	16124.6	14433.6	15887.5	14955.4	14593.9	13112.2	13172.5	14872.9	0.139275	0.0420995	0.594049	Gprc5b
ENSMUSG00000040860	984.326	894.064	1186.03	1556.34	659.966	748.39	561.415	1134.03	0.574147	0.04219	0.594049	Crocc
ENSMUSG00000074166	119.17	122.676	106.752	184.368	104.367	104.284	108.237	74.1401	0.446002	0.0422042	0.594049	AW146154
ENSMUSG00000035572	623.062	635.954	611.133	706.09	578.11	523.464	557.369	603.563	0.18737	0.0422123	0.594049	Dcaf10
ENSMUSG00000063550	1506.99	1391.64	1270.25	1491.62	1325.05	1171.66	1074.27	1362.72	0.198451	0.0422186	0.594049	Nup98
ENSMUSG00000039717	1493.85	1425.01	1384.84	1396.49	1537.87	1758.51	1769.22	1401.35	-0.182126	0.0422211	0.594049	Ralyl
ENSMUSG00000078153	140.752	158.988	131.237	155.928	147.341	110.418	98.1212	97.113	0.373353	0.0422314	0.594049	Psme2b
ENSMUSG00000008730	4124.04	3946.25	3540.46	4067.86	3788.92	3416.83	3242.04	3630.77	0.15536	0.04232	0.59487	Hipk1
ENSMUSG00000019055	879.231	1264.06	862.833	770.815	821.632	732.031	773.842	781.081	0.280894	0.0423888	0.595126	Plod1
ENSMUSG00000008200	1985.54	1759.67	1938.19	1908.4	2127.24	1986.5	2139.45	2085.32	-0.135266	0.0423987	0.595126	Fnbp4
ENSMUSG00000024325	548.933	600.623	659.122	558.988	797.075	586.852	910.402	602.518	-0.29127	0.0424684	0.595635	Ring1
ENSMUSG00000047371	403.489	373.917	420.154	373.639	331.518	345.568	356.069	328.931	0.20604	0.0425177	0.595635	Zfp768
ENSMUSG00000049680	1664.63	1531	1699.22	1603.41	1532.76	1461	1384.82	1512.04	0.141755	0.0425413	0.595635	Urgcp
ENSMUSG00000014498	2630.19	2378.94	2547.37	2854.76	2584.61	1973.21	2122.25	2403.81	0.196806	0.0425835	0.595635	Ankrd52
ENSMUSG00000043257	279.627	259.092	245.824	274.591	227.151	220.836	241.762	202.58	0.247147	0.0425912	0.595635	Pigv
ENSMUSG00000015879	604.295	329.754	424.071	355.987	646.664	466.21	577.6	512.715	-0.361697	0.0426167	0.595635	Fam184b
ENSMUSG00000032601	1856.05	1934.36	1891.18	2078.06	1696.47	1823.94	1718.64	1818	0.136889	0.0427247	0.596338	Prkar2a
ENSMUSG00000016503	142.629	172.728	172.371	131.411	111.529	93.0375	124.422	147.236	0.378788	0.0427282	0.596338	Gtf3a
ENSMUSG00000104286	0.938347	0	0	0	3.06961	0	6.06935	4.1769	-3.50086	0.0427614	1	Gm37457
ENSMUSG00000043430	0	1.96282	2.93814	0.980681	26.6033	2.04478	6.06935	0	-2.56757	0.0427824	0.596338	Psapl1
ENSMUSG00000041258	1785.67	1456.41	1530.77	1984.9	1647.36	1272.88	1318.06	1496.38	0.23691	0.0427883	0.596338	Zfp236
ENSMUSG00000022508	1022.8	976.503	1003.86	1067.96	928.045	901.748	857.801	971.13	0.154243	0.0428954	0.597406	Bcl6
ENSMUSG00000030109	174.533	134.453	209.587	156.909	248.638	218.792	260.982	156.634	-0.390105	0.0430154	0.59857	Slc6a12
ENSMUSG00000037876	2815.98	3137.57	2581.64	2944.98	2765.72	2198.14	2247.68	2769.29	0.201954	0.0430398	0.59857	Jmjd1c
ENSMUSG00000020262	13746.8	12902.6	14591.8	14915.2	13424.4	12360.7	11584.4	13317	0.147854	0.0430885	0.598824	Adarb1
ENSMUSG00000040373	6722.32	5922.81	6456.07	5959.6	5841.47	5334.83	4747.24	6190.17	0.18055	0.0431369	0.599072	Cacng5
ENSMUSG00000028248	6407.03	5873.74	6812.56	7555.16	8135.49	6744.71	7835.53	7513.21	-0.181889	0.0432163	0.599089	Pnisr
ENSMUSG00000028990	418.503	500.519	495.566	436.403	367.33	422.247	390.461	413.514	0.215837	0.043229	0.599089	Lzic
ENSMUSG00000005716	116.355	135.435	132.216	125.527	125.854	198.344	205.346	137.838	-0.390023	0.0432431	0.599089	Pvalb
ENSMUSG00000021567	318.1	359.196	280.102	332.451	263.986	282.18	263.005	282.985	0.240062	0.0432599	0.599089	Nkd2
ENSMUSG00000026171	994.648	1024.59	987.214	1046.39	1107.11	1116.45	1166.33	1075.55	-0.140021	0.0433592	0.600042	Rnf25
ENSMUSG00000006720	61.9309	105.992	47.0102	59.8215	43.9977	48.0523	48.5548	42.8133	0.582465	0.0434193	0.600451	Zfp184
ENSMUSG00000032114	454.16	462.244	481.855	456.016	513.648	571.516	550.288	481.388	-0.191323	0.0434604	0.600596	Slc37a4
ENSMUSG00000097493	51.6091	91.2711	46.0308	53.9374	32.7425	50.0971	44.5086	30.2826	0.622398	0.043622	0.602153	9930014A18Rik
ENSMUSG00000028719	1775.35	2026.61	1789.33	1695.6	1813.12	2338.21	2174.85	1992.38	-0.191088	0.0436343	0.602153	Cmpk1
ENSMUSG00000069793	9.38347	88.3269	15.6701	13.7295	7.16242	12.2687	15.1734	15.6634	1.33763	0.0436661	0.60217	Slfn9
ENSMUSG00000036908	355.634	426.913	297.731	319.702	312.077	299.56	284.248	258.968	0.277581	0.0438083	0.603707	Unc93b1
ENSMUSG00000023348	213.943	250.26	231.133	208.885	198.501	166.65	199.277	184.828	0.270895	0.0439211	0.604297	Trip6
ENSMUSG00000092335	6.56843	8.83269	4.8969	9.80681	13.3016	17.3806	13.1503	17.7518	-1.03308	0.0439316	0.604297	Zfp977
ENSMUSG00000112980	26.2737	23.5538	11.7526	18.6329	43.9977	30.6717	24.2774	36.5479	-0.754332	0.0439643	0.604297	D430020J02Rik
ENSMUSG00000048001	486.064	325.828	294.793	305.972	274.218	334.322	216.473	269.41	0.368826	0.0439889	0.604297	Hes5
ENSMUSG00000036875	79.7595	86.3641	74.4328	65.7056	62.4154	37.8284	43.497	71.0074	0.513195	0.0440048	0.604297	Dna2
ENSMUSG00000057058	15.9519	12.7583	17.6288	11.7682	28.6497	25.5598	18.208	28.1941	-0.790697	0.0440808	0.604412	Skap1
ENSMUSG00000037593	46.9174	56.9218	49.9483	67.667	79.8098	77.7017	90.0287	59.5209	-0.472923	0.044085	0.604412	Rskr
ENSMUSG00000041202	12.1985	11.7769	10.7732	3.92272	3.06961	3.06717	4.04623	4.1769	1.43063	0.0441304	0.604412	Pla2g2d
ENSMUSG00000021337	1019.04	1051.09	1214.43	1200.35	1216.59	1324	1178.47	1370.02	-0.182384	0.044136	0.604412	Scgn
ENSMUSG00000115329	0	0	0	0	3.06961	1.02239	2.02312	3.13268	-3.69546	0.0441696	1	Gm49272
ENSMUSG00000101249	2537.29	2273.93	1705.1	1627.93	2728.88	2321.85	2219.36	2559.4	-0.271215	0.0442081	0.604977	Gm29216
ENSMUSG00000022217	424.133	430.839	608.194	480.533	542.298	559.247	655.49	572.236	-0.261368	0.0444258	0.607534	Emc9
ENSMUSG00000104378	0.938347	0	0	0	2.04641	5.11195	2.02312	2.08845	-3.26022	0.0445348	1	Gm37510
ENSMUSG00000075168	0	0	0.979379	0	1.0232	0	18.208	0	-4.0323	0.0445449	1	Olfr1099
ENSMUSG00000066809	1.87669	2.94423	0	0.980681	10.232	10.2239	8.09247	0	-2.29832	0.0445961	1	Gm10180
ENSMUSG00000050030	3.75339	0	0	0.980681	1.0232	3.06717	24.2774	2.08845	-2.67342	0.0446634	1	Olfr728
ENSMUSG00000111020	0	0	0.979379	0	5.11602	6.13434	0	2.08845	-3.503	0.0447002	1	Gm1715
ENSMUSG00000020994	2554.18	2653.73	3002.78	2853.78	3009.24	2874.96	3228.89	3157.74	-0.149374	0.0447758	0.611358	Pnn
ENSMUSG00000089791	30.9655	40.2378	41.1339	45.1113	13.3016	32.7165	23.2658	28.1941	0.691369	0.0447977	0.611358	Gm3555
ENSMUSG00000033060	669.98	518.184	567.061	642.346	696.801	754.524	640.316	688.145	-0.213093	0.0448407	0.611358	Lmo7
ENSMUSG00000097182	39.4106	23.5538	33.2989	31.3818	50.137	64.4106	53.6126	30.2826	-0.636183	0.0448485	0.611358	A830009L08Rik
ENSMUSG00000091423	5.63008	9.8141	2.93814	0.980681	12.2784	10.2239	9.10402	18.7961	-1.37837	0.0448609	0.611358	Gm17509
ENSMUSG00000029134	1.87669	0	0	4.9034	9.20883	12.2687	9.10402	1.04423	-2.22208	0.0448994	1	Plb1
ENSMUSG00000009216	6818.03	5956.18	6641.17	6135.14	6350	5304.16	5116.46	5952.09	0.169262	0.0449015	0.611412	Fam163b
ENSMUSG00000104876	27.2121	11.7769	0.979379	10.7875	9.20883	0	2.02312	1.04423	2.04831	0.0449271	0.611412	Trdc
ENSMUSG00000022194	1835.41	1685.08	1777.57	1992.74	1875.53	1495.76	1511.27	1508.91	0.189926	0.0450097	0.611611	Pabpn1
ENSMUSG00000111481	0	0	0	0	2.04641	0	2.02312	7.30958	-3.99369	0.0450186	1	Gm47652
ENSMUSG00000018102	513.276	689.931	860.874	649.211	525.926	618.546	565.461	511.671	0.288109	0.0450293	0.611611	H2bc4
ENSMUSG00000037239	774.136	695.82	758.04	812.003	902.465	754.524	838.582	1041.09	-0.218123	0.0450476	0.611611	Spred3
ENSMUSG00000045594	450.407	470.095	511.236	469.746	377.562	509.15	359.103	312.224	0.287149	0.0451152	0.611611	Glb1
ENSMUSG00000039518	24.397	10.7955	20.567	8.82612	46.0441	13.2911	31.3583	34.4595	-0.952103	0.0451234	0.611611	Cdsn
ENSMUSG00000047307	178.286	150.156	155.721	189.271	165.759	105.306	113.295	138.882	0.364486	0.0451283	0.611611	Pcdhb13
ENSMUSG00000036466	349.065	407.285	294.793	292.243	374.492	453.941	432.947	365.479	-0.276283	0.0451856	0.611825	Megf11
ENSMUSG00000022307	6882.78	6685.36	6942.82	6950.08	8417.89	7418.46	7285.24	7054.79	-0.136042	0.045226	0.611825	Oxr1
ENSMUSG00000027134	1661.81	1569.27	1709.02	1649.5	1758.89	1827.01	1811.7	1778.32	-0.12296	0.0452555	0.611825	Lpcat4
ENSMUSG00000021147	2028.71	1986.37	1885.3	1965.28	1761.96	1895.51	1573.98	1846.19	0.152421	0.0452861	0.611825	Wdr37
ENSMUSG00000040543	7520.85	5972.86	7405.09	6825.54	6236.42	6007.57	5441.17	6731.08	0.183361	0.0452996	0.611825	Pitpnm3
ENSMUSG00000028587	21.582	20.6096	8.81441	20.5943	31.7193	29.6493	26.3005	33.4152	-0.756533	0.045354	0.611881	Orc1
ENSMUSG00000060376	308.716	359.196	300.669	324.605	251.708	289.336	274.132	286.118	0.231626	0.045366	0.611881	Bckdha
ENSMUSG00000037458	5559.71	5473.32	5558.96	6151.81	5253.12	5357.33	5133.66	5204.42	0.118608	0.0454154	0.612128	Azin1
ENSMUSG00000031565	3823.76	3906.01	3920.45	3988.43	3687.62	3428.07	3730.63	3641.22	0.110268	0.0454695	0.612436	Fgfr1
ENSMUSG00000025794	3028.05	3227.86	3225.1	2951.85	3046.08	3968.92	3694.21	3339.43	-0.176314	0.0455764	0.613456	Rpl14
ENSMUSG00000070574	1.87669	3.92564	2.93814	2.94204	6.13922	6.13434	17.1965	5.22113	-1.57461	0.0456341	0.613812	2310016G11Rik
ENSMUSG00000062310	15.9519	9.8141	7.83503	4.9034	5.11602	2.04478	5.05779	1.04423	1.53662	0.0456939	0.613859	Glrp1
ENSMUSG00000028086	3284.21	3046.3	3145.77	3461.8	3288.57	3647.89	3619.36	3666.28	-0.136485	0.0457	0.613859	Fbxw7
ENSMUSG00000052133	646.521	791.998	910.823	754.143	654.85	541.867	542.195	803.01	0.288016	0.0458592	0.614943	Sema5b
ENSMUSG00000059422	60.0542	113.844	63.6596	91.2033	108.46	110.418	96.098	145.147	-0.485467	0.0458636	0.614943	Gm8116
ENSMUSG00000060198	51.6091	42.2006	57.7834	34.3238	61.3922	66.4554	68.786	64.742	-0.490898	0.0459123	0.614943	Gm11353
ENSMUSG00000033237	2226.7	2060.96	1894.12	2266.35	2134.4	1688.99	1571.96	1917.2	0.208344	0.0459226	0.614943	Arid2
ENSMUSG00000006784	30.0271	27.4795	29.3814	35.3045	35.8121	46.0076	54.6241	44.9017	-0.569968	0.0459503	0.614943	Odad4
ENSMUSG00000032128	99.4648	69.6801	47.9896	43.1499	60.369	85.8808	127.456	129.484	-0.630012	0.0459761	0.614943	Robo3
ENSMUSG00000024146	767.568	919.581	852.06	743.356	823.678	1037.73	1101.59	882.371	-0.228497	0.0459996	0.614943	Cript
ENSMUSG00000112999	1.87669	5.88846	1.95876	1.96136	1.0232	0	0	0	3.23074	0.0460213	1	9530050K03Rik
ENSMUSG00000014554	396.921	339.568	419.174	373.639	480.905	414.068	458.236	423.956	-0.216646	0.0460568	0.61529	Dguok
ENSMUSG00000027353	121.047	82.4384	101.855	95.126	115.622	113.485	138.583	154.545	-0.381859	0.046124	0.615602	Mcm8
ENSMUSG00000091476	64.7459	67.7173	45.0514	269.687	43.9977	46.0076	48.5548	55.344	1.20547	0.0462733	0.615602	Catspere2
ENSMUSG00000039795	372.524	332.698	418.195	346.18	433.838	464.165	458.236	373.833	-0.235577	0.0462782	0.615602	Zfand1
ENSMUSG00000038025	2313.96	2588.96	2442.57	2428.16	2294.02	1990.59	2109.1	2388.15	0.154381	0.046282	0.615602	Phf2
ENSMUSG00000007892	4809.97	5045.43	4913.55	4706.29	5108.85	5447.3	5781.06	4989.31	-0.131056	0.0462865	0.615602	Rplp1
ENSMUSG00000000126	88.2046	59.866	83.2472	68.6476	74.6938	151.314	128.468	78.317	-0.52876	0.0462961	0.615602	Wnt9a
ENSMUSG00000023737	0	0	0	0	0	2.04478	7.08091	2.08845	-3.97517	0.0463134	1	1700082M22Rik
ENSMUSG00000033364	920.518	926.451	801.132	895.361	825.725	790.308	752.599	793.612	0.164351	0.0463686	0.615602	Usp37
ENSMUSG00000034612	3051.5	3336.79	3122.26	3143.08	2887.48	2549.84	2615.89	3216.22	0.167185	0.0463786	0.615602	Chst11
ENSMUSG00000051242	472.927	452.43	430.927	470.727	562.762	417.135	546.241	682.924	-0.273695	0.0464171	0.615602	Pcdhb9
ENSMUSG00000033981	14281.6	12563	13912.1	14959.3	16949.4	13299.3	15553.7	17544	-0.185158	0.0464427	0.615602	Gria2
ENSMUSG00000001909	1520.12	1419.12	1549.38	1622.05	1774.23	1649.12	1626.59	1685.38	-0.140404	0.0464473	0.615602	Trmt1
ENSMUSG00000006270	60.9926	83.4198	82.2679	61.7829	71.6242	47.03	29.3352	45.9459	0.572699	0.0464558	0.615602	Vax1
ENSMUSG00000046480	61.9309	45.1449	32.3195	105.913	59.3458	73.6121	370.23	131.572	-1.37171	0.0465898	0.616666	Scn4b
ENSMUSG00000038300	69.4377	35.3308	47.0102	52.9567	33.7657	38.8508	38.4392	20.8845	0.634023	0.0466292	0.616666	Pth2
ENSMUSG00000042594	574.268	666.377	498.504	588.408	534.112	472.344	504.768	493.919	0.215043	0.0466302	0.616666	Sh2b3
ENSMUSG00000022847	37.5339	26.4981	37.2164	30.4011	47.0673	43.9628	48.5548	52.2113	-0.541758	0.0467122	0.616942	Thpo
ENSMUSG00000110634	2.81504	8.83269	7.83503	4.9034	12.2784	13.2911	13.1503	14.6192	-1.13277	0.0467321	0.616942	Gm45895
ENSMUSG00000057880	11463.8	11710.2	11239.4	12423.3	11553	10390.6	8942.18	10910.1	0.164288	0.0467592	0.616942	Abat
ENSMUSG00000042246	528.289	464.207	442.679	578.602	443.047	477.456	396.531	388.452	0.239757	0.0467765	0.616942	Tmc7
ENSMUSG00000096962	0	0.98141	0.979379	0.980681	7.16242	1.02239	6.06935	3.13268	-2.57396	0.0467809	1	Gm26622
ENSMUSG00000110020	19.7053	22.5724	33.2989	11.7682	30.6961	41.918	44.5086	29.2383	-0.745674	0.0468222	0.616971	Gm45441
ENSMUSG00000032216	14045.2	14578.8	14399.8	15264.3	13641.3	14120.2	13326.3	13035.1	0.106943	0.0468458	0.616971	Nedd4
ENSMUSG00000026176	938.347	1007.91	831.493	864.96	788.89	799.509	807.224	838.514	0.171742	0.0469156	0.616971	Ctdsp1
ENSMUSG00000073678	2826.3	2621.35	2319.17	3072.47	2685.91	2089.77	1773.26	2531.2	0.255548	0.0469202	0.616971	Pgap1
ENSMUSG00000111873	5.63008	17.6654	8.81441	7.84544	2.04641	2.04478	4.04623	6.26536	1.47275	0.0469881	0.616971	Gm39463
ENSMUSG00000117869	118.232	134.453	156.701	152.986	194.409	132.911	210.404	182.74	-0.358026	0.0470484	0.616971	Snhg4
ENSMUSG00000027007	2341.18	2452.54	2351.49	2789.06	2246.95	2185.87	2127.31	2365.17	0.1545	0.0470706	0.616971	Itprid2
ENSMUSG00000045092	2330.85	2440.77	2564.01	2447.78	2751.39	3046.72	2514.73	2571.93	-0.15396	0.0470904	0.616971	S1pr1
ENSMUSG00000063018	117.293	97.1596	125.361	106.894	122.784	145.179	170.953	130.528	-0.350331	0.0470926	0.616971	2010204K13Rik
ENSMUSG00000041313	1227.36	1355.33	1238.91	1357.26	1200.22	967.181	864.882	1327.21	0.248586	0.0470957	0.616971	Slc7a1
ENSMUSG00000025138	848.266	876.399	921.596	900.265	1000.69	865.965	1083.38	1068.24	-0.180239	0.0471239	0.616971	Sirt7
ENSMUSG00000055652	434.455	444.579	439.741	500.147	451.233	336.366	396.531	363.391	0.232907	0.0471972	0.61752	Klhl25
ENSMUSG00000002396	334.052	355.27	353.556	379.523	399.049	405.889	405.635	415.602	-0.19339	0.0472338	0.617569	Ocel1
ENSMUSG00000029361	2816.92	2235.65	2202.62	2461.51	2290.95	1633.78	1764.16	2433.05	0.258767	0.0472714	0.617569	Nos1
ENSMUSG00000056493	1293.04	1383.79	1401.49	1396.49	1280.03	1134.85	1195.66	1319.9	0.151079	0.0473466	0.617569	Foxk1
ENSMUSG00000049985	117.293	127.583	115.567	125.527	94.1347	93.0375	93.0634	106.511	0.329642	0.0473468	0.617569	Ankrd55
ENSMUSG00000057836	34.7188	21.591	45.0514	18.6329	43.9977	95.0823	17.1965	69.9631	-0.914053	0.047358	0.617569	Xlr3a
ENSMUSG00000026301	0.938347	0	0	1.96136	2.04641	3.06717	6.06935	6.26536	-2.58599	0.0473845	1	Iqca
ENSMUSG00000013878	484.187	610.437	463.246	580.563	648.711	668.643	640.316	552.396	-0.231514	0.0474307	0.617657	Rnf170
ENSMUSG00000039954	206.436	315.033	247.783	313.818	223.058	186.075	261.994	173.342	0.358218	0.0474552	0.617657	Stk32a
ENSMUSG00000024079	280.566	279.702	219.381	274.591	240.453	198.344	242.774	174.386	0.30035	0.0475605	0.617657	Eif2ak2
ENSMUSG00000030889	26.2737	21.591	14.6907	63.7442	40.9281	51.1195	112.283	36.5479	-0.932379	0.0476197	0.617657	Vwa3a
ENSMUSG00000033031	159.519	255.167	137.113	149.063	124.831	137	148.699	112.776	0.420979	0.0476209	0.617657	Cip2a
ENSMUSG00000039985	32.8421	71.6429	30.3608	46.092	23.5337	18.403	36.4161	30.2826	0.735073	0.0477033	0.617657	Sinhcaf
ENSMUSG00000022812	5313.86	5084.68	4868.49	5501.62	4991.18	4616.09	4460.97	4894.29	0.131296	0.0477715	0.617657	Gsk3b
ENSMUSG00000066090	22.5203	9.8141	22.5257	16.6716	34.7889	39.8732	23.2658	25.0614	-0.78051	0.0477722	0.617657	Insl5
ENSMUSG00000033446	105.095	122.676	117.526	132.392	98.2275	85.8808	80.9247	107.555	0.358539	0.047777	0.617657	Lpar6
ENSMUSG00000032977	1126.95	1151.19	1130.2	1155.24	1358.81	1119.52	1508.23	1223.83	-0.191335	0.0477832	0.617657	Fam207a
ENSMUSG00000028456	639.014	666.377	698.297	754.143	845.166	755.546	836.559	706.941	-0.189493	0.0477844	0.617657	Unc13b
ENSMUSG00000037486	1056.58	906.823	892.214	1017.95	956.695	772.927	674.709	893.858	0.232224	0.0477994	0.617657	Asxl2
ENSMUSG00000033228	2241.71	2518.3	2325.05	2455.62	2168.17	2170.53	2059.53	2293.12	0.134486	0.0479055	0.617657	Scaf11
ENSMUSG00000044017	52.5474	19.6282	33.2989	51.9761	52.1834	57.2539	80.9247	56.3882	-0.647236	0.047913	0.617657	Adgrd1
ENSMUSG00000030519	1570.79	1565.35	1576.8	1491.62	1655.54	1899.6	1766.18	1573.65	-0.152275	0.0479294	0.617657	Apba2
ENSMUSG00000100053	2.81504	2.94423	1.95876	1.96136	6.13922	6.13434	9.10402	7.30958	-1.56635	0.0479491	1	Gm28154
ENSMUSG00000120774	42.2256	31.4051	47.9896	54.9181	27.6265	16.3582	33.3814	34.4595	0.658938	0.0479614	0.617657	ENSMUSG00000120774
ENSMUSG00000120772	0	0	0	0	6.13922	0	4.04623	1.04423	-3.97692	0.048093	1	ENSMUSG00000120772
ENSMUSG00000117914	0	0	0	0	0	6.13434	4.04623	1.04423	-3.97637	0.0481373	1	Gm29863
ENSMUSG00000007035	62.8693	68.6987	73.4534	77.4738	43.9977	68.5001	32.3699	52.2113	0.519595	0.0481906	0.617657	Msh5
ENSMUSG00000027931	1339.02	898.971	908.864	1171.91	937.254	848.584	920.518	921.007	0.251922	0.0481913	0.617657	Npr1
ENSMUSG00000100158	24.397	12.7583	30.3608	33.3431	16.3712	10.2239	16.1849	12.5307	0.866163	0.0482132	0.617657	Gm28119
ENSMUSG00000021282	5890.94	5807.98	6412	6230.26	6312.14	6917.49	6467.9	6758.23	-0.120193	0.0482377	0.617657	Eif5
ENSMUSG00000095217	2.81504	9.8141	12.7319	8.82612	4.09281	4.08956	0	2.08845	1.73409	0.0482775	0.617657	H2bc15
ENSMUSG00000039037	1202.02	1060.9	1064.59	1082.67	1152.13	1475.31	1277.6	1143.43	-0.194942	0.0482839	0.617657	St6galnac5
ENSMUSG00000087698	72.2527	46.1263	53.8659	55.8988	36.8353	29.6493	38.4392	51.1671	0.549394	0.0483828	0.617657	Gm13031
ENSMUSG00000041378	949.607	1063.85	1457.32	841.424	1861.21	1164.5	1776.3	1245.76	-0.488029	0.0483923	0.617657	Cldn5
ENSMUSG00000087555	3.75339	0.98141	1.95876	4.9034	0	0	0	1.04423	3.2219	0.0484164	1	Gm13997
ENSMUSG00000025278	2038.09	2027.59	1651.23	2139.84	1842.79	1567.32	1448.55	1899.45	0.217415	0.0484344	0.617657	Flnb
ENSMUSG00000020122	383.784	408.266	386.855	405.021	341.75	373.172	332.803	334.152	0.196708	0.0484703	0.617657	Egfr
ENSMUSG00000075470	1926.43	2184.62	1792.26	1976.07	1982.97	1704.32	1577.02	1678.07	0.182635	0.0485194	0.617657	Alg10b
ENSMUSG00000030711	195.176	183.524	242.886	220.653	177.014	198.344	159.826	144.103	0.30977	0.0485335	0.617657	Sult1a1
ENSMUSG00000019785	980.573	989.261	1043.04	948.318	1128.59	1034.66	1144.07	1075.55	-0.146022	0.0485341	0.617657	Clvs2
ENSMUSG00000025277	1094.11	1075.63	1149.79	1203.3	939.3	1061.24	1034.82	1032.74	0.152798	0.04857	0.617657	Abhd6
ENSMUSG00000028082	605.234	2006.98	609.174	666.863	514.671	489.725	562.426	541.953	0.882682	0.0485817	0.617657	Sh3d19
ENSMUSG00000050122	10.3218	10.7955	8.81441	10.7875	12.2784	17.3806	32.3699	16.7076	-0.952228	0.048606	0.617657	Vwa3b
ENSMUSG00000028106	1713.42	1530.02	1547.42	1632.83	1573.69	1351.6	1306.93	1499.51	0.164604	0.0486088	0.617657	Rprd2
ENSMUSG00000054889	97.5881	86.3641	151.804	135.334	74.6938	94.0599	104.191	67.8747	0.466071	0.0486423	0.617657	Dsp
ENSMUSG00000029442	16.8902	24.5352	21.5463	36.2852	46.0441	41.918	50.5779	24.0172	-0.714066	0.0486715	0.617657	Wdr66
ENSMUSG00000072969	396.921	353.308	332.01	332.451	420.536	483.591	389.45	373.833	-0.236848	0.0486753	0.617657	Armcx5
ENSMUSG00000107043	30.0271	32.3865	42.1133	21.575	52.1834	40.8956	48.5548	46.9902	-0.581163	0.0486818	0.617657	Gm42849
ENSMUSG00000040424	198.93	161.933	259.535	215.75	206.687	351.702	294.363	234.951	-0.379684	0.0487114	0.617657	Hipk4
ENSMUSG00000028294	7.50678	14.7211	5.87628	16.6716	15.348	23.515	47.5432	10.4423	-1.11567	0.0487512	0.617657	Cfap206
ENSMUSG00000035376	736.602	814.57	663.04	787.486	653.827	701.36	650.432	639.066	0.182588	0.048755	0.617657	Hacd2
ENSMUSG00000106209	23.4587	13.7397	26.4432	14.7102	27.6265	37.8284	25.289	39.6806	-0.73337	0.048772	0.617657	Gm42918
ENSMUSG00000043811	410.058	329.754	377.061	331.47	349.935	586.852	468.351	394.717	-0.313356	0.048774	0.617657	Rtn4r
ENSMUSG00000079386	7.50678	1.96282	5.87628	3.92272	9.20883	19.4254	13.1503	6.26536	-1.31545	0.0487888	0.617657	Gm3173
ENSMUSG00000040675	244.909	316.014	301.649	308.914	248.638	270.933	235.693	224.509	0.257157	0.0488224	0.617657	Mthfd1l
ENSMUSG00000024174	106.033	155.063	206.649	170.638	254.778	184.03	198.265	201.536	-0.39438	0.048829	0.617657	Pot1b
ENSMUSG00000085218	3.75339	12.7583	11.7526	8.82612	27.6265	14.3135	12.1387	21.9287	-1.03787	0.0488793	0.617657	BB218582
ENSMUSG00000020176	1265.83	1146.29	1220.31	1140.53	1076.41	1044.88	1161.27	1003.5	0.155238	0.0488851	0.617657	Grb10
ENSMUSG00000028273	941.162	1174.75	784.483	964.009	866.653	863.92	806.212	744.533	0.235872	0.0488971	0.617657	Pdlim5
ENSMUSG00000000817	0.938347	0.98141	0	0.980681	3.06961	5.11195	6.06935	2.08845	-2.49279	0.0489208	1	Fasl
ENSMUSG00000034165	557.378	1039.31	685.565	774.738	585.272	591.964	567.484	703.808	0.320069	0.0489213	0.617657	Ccnd3
ENSMUSG00000024907	172.656	187.449	179.226	187.31	211.803	245.374	182.08	244.349	-0.282019	0.0489351	0.617657	Gal
ENSMUSG00000113002	0.938347	0.98141	0	1.96136	4.09281	5.11195	6.06935	3.13268	-2.24726	0.0489733	1	Gm48620
ENSMUSG00000034667	2471.61	2745	2527.78	2425.22	2352.34	2279.93	2257.8	2411.12	0.128776	0.0491302	0.619721	Xpot
ENSMUSG00000014959	2146	2185.6	2172.26	2124.15	1811.07	2094.88	2013	1962.1	0.130616	0.0491905	0.620058	Gorasp2
ENSMUSG00000019295	806.978	632.028	668.916	705.109	593.458	619.569	577.6	659.951	0.199468	0.0492576	0.620058	Tmem129
ENSMUSG00000037225	169.841	224.743	173.35	185.349	129.947	177.896	144.653	151.413	0.318552	0.0492794	0.620058	Fgf2
ENSMUSG00000075270	70.376	60.8474	62.6803	89.2419	49.1137	54.1867	58.6704	41.769	0.474118	0.049283	0.620058	Pde11a
ENSMUSG00000066262	0.938347	5.88846	5.87628	5.88408	0	2.04478	0	1.04423	2.59044	0.0493085	1	Olfr640
ENSMUSG00000120908	43.164	37.2936	50.9277	49.034	31.7193	24.5374	24.2774	39.6806	0.586774	0.0493345	0.620309	ENSMUSG00000120908
ENSMUSG00000044566	59.1159	39.2564	31.3401	44.1306	57.2994	52.1419	74.8553	67.8747	-0.534976	0.0493761	0.620435	Cage1
ENSMUSG00000053581	1220.79	1190.45	1154.69	1322.94	1103.01	1059.2	1045.95	1183.11	0.154977	0.0494472	0.620598	Zfand2a
ENSMUSG00000025511	608.987	934.302	483.813	467.785	434.861	544.934	509.825	430.221	0.377897	0.0494522	0.620598	Tspan4
ENSMUSG00000086606	4.69174	3.92564	8.81441	2.94204	4.09281	16.3582	24.2774	8.35381	-1.38295	0.0494988	0.620787	Gm13205
ENSMUSG00000022947	260.86	190.394	244.845	183.387	263.986	291.381	240.751	284.029	-0.295749	0.0496583	0.622391	Cbr3
ENSMUSG00000033295	3003.65	2743.04	2991.02	3054.82	2614.28	2838.16	2179.91	2795.39	0.177519	0.0497548	0.622872	Ptprf
ENSMUSG00000029063	1884.2	1980.48	1924.48	1884.87	1672.94	1886.31	1666.04	1773.1	0.132967	0.0497601	0.622872	Nadk
ENSMUSG00000031796	995.586	1028.52	956.853	996.371	1098.92	1065.33	1092.48	1104.79	-0.133014	0.0498291	0.623339	Cfap20
ENSMUSG00000035671	820.115	811.626	852.06	884.574	785.82	716.696	581.646	816.585	0.215799	0.0499521	0.624293	Zswim4
ENSMUSG00000056158	1609.27	1599.7	2015.56	1683.83	1903.16	1825.99	2068.64	2018.49	-0.178206	0.0499688	0.624293	Car10
ENSMUSG00000102151	8.44512	3.92564	2.93814	1.96136	0	1.02239	1.01156	1.04423	2.49227	0.0500076	1	Gm37472
ENSMUSG00000050069	97.5881	77.5314	133.196	123.566	155.527	154.381	132.514	124.263	-0.392346	0.0500377	0.624651	Grem2
ENSMUSG00000053819	3411.83	3213.14	3217.26	3324.51	3641.58	3464.88	3572.82	3496.07	-0.106441	0.050061	0.624651	Camk2d
ENSMUSG00000076434	15.0136	14.7211	10.7732	20.5943	25.5801	35.7837	32.3699	14.6192	-0.827601	0.0501452	0.625304	Wfdc3
ENSMUSG00000094612	0	0	0	0	1.0232	3.06717	7.08091	0	-3.97027	0.0501468	1	Olfr491
ENSMUSG00000043391	1953.64	2062.92	1798.14	1895.66	1727.17	1815.77	1737.86	1755.34	0.132037	0.0501854	0.625368	2510009E07Rik
ENSMUSG00000006216	1.87669	0.98141	0.979379	3.92272	6.13922	11.2463	4.04623	5.22113	-1.78049	0.0502044	1	Clcnkb
ENSMUSG00000026564	13.1369	19.6282	15.6701	8.82612	16.3712	17.3806	41.4739	31.3268	-0.896545	0.0502139	0.625368	Dusp27
ENSMUSG00000026728	2103.77	2857.87	2425.92	2291.85	1930.78	2342.3	2210.25	1879.61	0.210788	0.0503449	0.626254	Vim
ENSMUSG00000061099	76.9445	116.788	140.051	111.798	226.128	68.5001	165.896	215.111	-0.600853	0.0503487	0.626254	Gapdhs
ENSMUSG00000097084	3.75339	3.92564	5.87628	7.84544	2.04641	1.02239	0	2.08845	2.05697	0.0503554	1	Foxl1
ENSMUSG00000021010	310.593	356.252	221.34	289.301	208.733	274.001	219.508	243.305	0.316659	0.0504021	0.626273	Npas3
ENSMUSG00000040919	11.2602	6.86987	14.6907	9.80681	7.16242	3.06717	3.03467	4.1769	1.29009	0.050418	0.626273	4930505A04Rik
ENSMUSG00000118239	246.785	294.423	270.309	263.803	337.657	294.448	368.207	279.853	-0.252168	0.0504458	0.626273	Gm50107
ENSMUSG00000061904	9381.59	8397.92	10403.9	9624.4	9879.03	10530.6	10608.2	10777.5	-0.144653	0.0505023	0.626579	Slc25a3
ENSMUSG00000043850	22.5203	7.85128	6.85565	9.80681	5.11602	4.08956	7.08091	2.08845	1.35638	0.050586	0.62678	Clrn1
ENSMUSG00000045671	3096.55	2751.87	3257.42	3467.69	2836.32	2450.67	2128.32	3245.45	0.23814	0.0506667	0.62678	Spred2
ENSMUSG00000030738	4887.85	5113.15	5276.9	4781.8	4352.71	4860.44	4712.85	4484.95	0.123698	0.0506699	0.62678	Eif3c
ENSMUSG00000005886	4258.22	3823.57	3902.83	4438.56	4003.79	3290.05	3279.47	3953.44	0.177076	0.0507035	0.62678	Ncoa2
ENSMUSG00000020982	2512.89	2311.22	2495.46	2425.22	2602.01	2697.07	2764.59	2534.34	-0.121085	0.0507814	0.62678	Nemf
ENSMUSG00000021388	33.7805	32.3865	40.1545	26.4784	68.5546	36.8061	61.7051	36.5479	-0.6171	0.0508209	0.62678	Aspn
ENSMUSG00000024798	313.408	345.456	306.546	382.465	281.381	317.963	288.294	247.482	0.247383	0.0508382	0.62678	Htr7
ENSMUSG00000103921	11.2602	17.6654	7.83503	12.7488	8.18562	7.15673	3.03467	0	1.42717	0.0508391	0.62678	Gm5841
ENSMUSG00000052298	6470.84	6528.34	5879.21	5784.05	5682.87	5914.53	5405.77	5563.64	0.128145	0.05087	0.62678	Cdc42se2
ENSMUSG00000031897	616.494	593.753	662.06	518.78	605.736	740.211	758.669	669.349	-0.214291	0.0508873	0.62678	Psmb10
ENSMUSG00000027544	385.661	366.066	327.113	320.683	285.474	275.023	277.167	345.639	0.242762	0.0509223	0.62678	Nfatc2
ENSMUSG00000024537	343.435	366.066	369.226	323.625	364.26	383.396	511.848	408.292	-0.250317	0.0509481	0.62678	Psmg2
ENSMUSG00000026972	158.581	126.602	150.824	114.74	193.385	163.582	163.872	164.988	-0.315801	0.0509623	0.62678	Arrdc1
ENSMUSG00000025086	555.501	656.563	704.174	648.23	605.736	535.733	476.444	586.855	0.217927	0.0509648	0.62678	Trub1
ENSMUSG00000027217	547.056	346.438	515.153	371.678	411.328	304.672	405.635	271.499	0.35386	0.0510382	0.627291	Tspan18
ENSMUSG00000109713	1.87669	0	2.93814	8.82612	0	0	0	1.04423	3.45428	0.0510535	1	Pvrig
ENSMUSG00000048215	0	0	0.979379	0	1.0232	0	7.08091	5.22113	-3.50171	0.0512097	1	A630023P12Rik
ENSMUSG00000037236	6428.62	6785.47	6029.06	6298.91	7195.16	7300.89	7231.63	6322.79	-0.135176	0.0512471	0.629465	Matr3
ENSMUSG00000022462	6776.74	6848.28	7431.53	7667.94	6421.62	6972.7	6320.22	6571.31	0.127972	0.051404	0.630999	Slc38a2
ENSMUSG00000030019	759.123	744.89	791.338	724.723	599.597	720.785	678.756	683.968	0.170715	0.0515036	0.631149	Fbxl14
ENSMUSG00000021403	0	0	0	0	1.0232	5.11195	1.01156	2.08845	-3.69388	0.0515494	1	Serpinb9b
ENSMUSG00000079110	11.2602	7.85128	11.7526	14.7102	18.4177	20.4478	25.289	17.7518	-0.846387	0.0515852	0.631149	Capn3
ENSMUSG00000113288	80.6978	88.3269	57.7834	70.609	117.668	95.0823	91.0402	90.8477	-0.407751	0.0515932	0.631149	Gm47982
ENSMUSG00000024050	1734.07	1531.98	1477.88	1527.9	1489.78	1394.54	1197.69	1464	0.177652	0.0515937	0.631149	Wiz
ENSMUSG00000033075	610.864	733.113	590.566	644.307	608.806	495.859	551.299	579.545	0.206056	0.0516004	0.631149	Senp1
ENSMUSG00000021090	218.635	205.115	176.288	211.827	193.385	144.157	145.664	176.474	0.299993	0.0516194	0.631149	Lrrc9
ENSMUSG00000026303	23.4587	32.3865	42.1133	26.4784	42.9745	34.7613	59.6819	52.2113	-0.609004	0.0517121	0.631149	Mlph
ENSMUSG00000072115	22.5203	26.4981	14.6907	15.6909	21.4873	3.06717	5.05779	5.22113	1.18865	0.0517519	0.631149	Ang
ENSMUSG00000020926	3347.08	2728.32	3487.57	3280.38	2627.59	2986.4	2907.22	2898.77	0.169494	0.0518302	0.631149	Adam11
ENSMUSG00000044576	585.529	648.712	444.638	553.104	456.349	481.546	457.224	500.184	0.236059	0.0518408	0.631149	Garem2
ENSMUSG00000033983	448.53	449.486	485.772	467.785	444.07	367.038	365.173	429.177	0.205885	0.051867	0.631149	Coil
ENSMUSG00000001419	7131.44	6354.63	7052.51	6930.47	6776.67	5723.34	5256.06	6606.82	0.17316	0.0518704	0.631149	Mef2d
ENSMUSG00000045438	799.472	729.187	737.473	761.008	810.377	857.785	852.744	833.292	-0.147836	0.051908	0.631149	Cox19
ENSMUSG00000098021	0.938347	0	14.6907	0	0	0	0	0	4.37217	0.0519086	1	Gm9522
ENSMUSG00000063698	243.97	271.851	210.567	254.977	314.123	282.18	349.999	245.393	-0.28054	0.0519246	0.631149	Sfxn4
ENSMUSG00000038793	0	8.83269	9.79379	19.6136	28.6497	11.2463	34.393	20.8845	-1.31915	0.0519651	0.631149	Lefty1
ENSMUSG00000036529	4651.39	4536.08	4377.83	4394.43	4018.12	4233.72	3650.71	4408.72	0.138971	0.0519872	0.631149	Sbf1
ENSMUSG00000108358	391.291	386.675	285.979	317.74	453.279	469.277	414.739	339.373	-0.279064	0.0520101	0.631149	Gm44509
ENSMUSG00000006586	719.712	642.823	667.937	699.225	586.295	641.039	563.438	633.845	0.171288	0.0520241	0.631149	Runx1t1
ENSMUSG00000032299	954.299	889.157	936.287	924.782	1090.73	1039.77	976.154	989.926	-0.145048	0.0520261	0.631149	Commd4
ENSMUSG00000059173	575.207	430.839	423.092	437.384	424.629	858.808	718.206	451.106	-0.393975	0.0521741	0.632237	Pde1a
ENSMUSG00000050936	58.1775	0	0	75.5124	0	1.02239	2.02312	4.1769	4.21142	0.0521801	0.632237	Gm42743
ENSMUSG00000094634	15.0136	30.4237	19.5876	22.5557	5.11602	12.2687	12.1387	16.7076	0.921712	0.0522419	0.632596	Gm3468
ENSMUSG00000096220	0	0	0	0	2.04641	0	12.1387	0	-4.31451	0.0522925	1	Olfr775
ENSMUSG00000079020	1281.78	1351.4	1154.69	1161.13	1118.36	1089.87	988.292	1193.55	0.173072	0.0523173	0.633119	Slc45a4
ENSMUSG00000028066	153.889	251.241	139.072	152.986	127.9	153.359	129.479	115.909	0.40427	0.0523738	0.633327	Pmf1
ENSMUSG00000026458	3258.88	3020.78	3302.47	3457.88	2978.54	3023.21	2770.66	3120.15	0.132935	0.0524419	0.633327	Ppfia4
ENSMUSG00000027718	5.63008	0.98141	0.979379	1.96136	0	0	0	0	3.66578	0.0524517	1	Il21
ENSMUSG00000103567	112.602	101.085	107.732	104.933	160.643	70.5449	147.688	249.57	-0.559248	0.0524558	0.633327	Pcdhga5
ENSMUSG00000104925	6.56843	4.90705	14.6907	4.9034	4.09281	0	2.02312	3.13268	1.74942	0.052467	0.633327	Gm43061
ENSMUSG00000034088	5399.25	5633.29	5581.48	5536.92	5374.89	5228.5	4750.28	5116.71	0.113827	0.0525114	0.633327	Hdlbp
ENSMUSG00000040721	1601.76	1157.08	1398.55	1819.16	1581.87	966.159	919.506	1285.44	0.330558	0.0525983	0.633327	Zfhx2
ENSMUSG00000098243	28.1504	15.7026	21.5463	17.6522	23.5337	36.8061	40.4623	33.4152	-0.690681	0.0526056	0.633327	Gm4258
ENSMUSG00000028128	1065.96	1102.12	933.348	1224.87	1003.76	922.196	1015.6	790.479	0.213007	0.0526081	0.633327	F3
ENSMUSG00000061527	0	1.96282	0	0	0	4.08956	20.2312	0	-3.64213	0.0526195	1	Krt5
ENSMUSG00000021268	41230	31126.4	40922.4	59845	61968.2	49728	56917.4	61670.9	-0.411614	0.0526328	0.633327	Meg3
ENSMUSG00000040415	5968.83	5530.24	6146.58	5665.39	6507.57	6186.48	6357.64	6147.36	-0.112345	0.0526868	0.633327	Dtx3
ENSMUSG00000020993	1244.25	1406.36	1433.81	1412.18	1469.32	1664.45	1529.48	1452.52	-0.154208	0.0526887	0.633327	Trappc6b
ENSMUSG00000092219	4.69174	2.94423	5.87628	1.96136	0	0	0	2.08845	2.91336	0.0527008	1	Gm20443
ENSMUSG00000114271	2.81504	0	1.95876	4.9034	9.20883	10.2239	9.10402	3.13268	-1.71026	0.0527358	0.633506	Gm32224
ENSMUSG00000020393	819.177	734.095	770.771	777.68	740.799	676.822	646.386	707.985	0.162411	0.0529131	0.635248	Kremen1
ENSMUSG00000008435	1036.87	873.455	952.936	988.526	860.514	848.584	870.952	879.238	0.155276	0.0530576	0.635943	Rdh13
ENSMUSG00000120465	3.75339	4.90705	4.8969	3.92272	7.16242	13.2911	9.10402	11.4865	-1.23217	0.053072	0.635943	ENSMUSG00000120465
ENSMUSG00000032377	180.163	160.951	115.567	149.063	188.269	173.806	214.45	181.695	-0.323408	0.0530997	0.635943	Plscr4
ENSMUSG00000054435	21.582	25.5167	21.5463	26.4784	14.3248	22.4926	7.08091	7.30958	0.892549	0.0531003	0.635943	Gimap4
ENSMUSG00000092397	9.38347	7.85128	8.81441	23.5363	5.11602	9.20151	3.03467	2.08845	1.34894	0.0531683	0.63637	C130080G10Rik
ENSMUSG00000024084	846.389	828.31	664.998	754.143	571.971	724.875	679.767	693.366	0.212748	0.0532796	0.637313	Qpct
ENSMUSG00000047220	33.7805	22.5724	33.2989	24.517	41.9513	43.9628	43.497	39.6806	-0.565633	0.0533464	0.637724	Iho1
ENSMUSG00000033953	7732.92	7614.76	7549.05	7197.21	7640.26	9533.79	9015.01	7539.31	-0.1645	0.0535246	0.639432	Ppp3r1
ENSMUSG00000031491	0	0	0	5.88408	6.13922	6.13434	4.04623	12.5307	-2.29935	0.0535382	1	Chrna6
ENSMUSG00000032481	1379.37	1404.4	1413.24	1457.29	1253.42	1400.67	1120.81	1292.75	0.158063	0.0535542	0.639432	Smarcc1
ENSMUSG00000000127	368.77	410.229	359.432	461.901	359.144	337.389	318.641	353.993	0.224949	0.0536735	0.640266	Fer
ENSMUSG00000086770	14.0752	4.90705	6.85565	2.94204	20.4641	14.3135	15.1734	12.5307	-1.1129	0.0537337	0.640266	Gm15351
ENSMUSG00000025475	990.894	921.544	892.214	898.303	1163.38	970.248	939.738	1124.63	-0.180775	0.0537727	0.640266	Adgra1
ENSMUSG00000114317	7.50678	3.92564	5.87628	7.84544	17.3945	9.20151	12.1387	14.6192	-1.08304	0.0537747	0.640266	Gm49873
ENSMUSG00000034620	557.378	562.348	508.298	574.679	622.107	592.986	608.958	650.553	-0.167783	0.0537937	0.640266	Rxylt1
ENSMUSG00000024065	3189.44	2967.78	3222.16	3120.53	2653.17	2824.86	2578.46	3186.98	0.152928	0.0538423	0.640266	Ehd3
ENSMUSG00000004849	2202.3	2350.48	2294.69	2213.4	2272.53	2772.72	2846.53	2310.87	-0.171313	0.053852	0.640266	Ap1s1
ENSMUSG00000050875	540.488	394.527	486.751	534.471	405.188	549.024	260.982	251.658	0.415354	0.0539145	0.640374	Minar2
ENSMUSG00000036106	153.889	150.156	124.381	183.387	95.1579	141.09	97.1096	136.794	0.38039	0.0539326	0.640374	Prr5
ENSMUSG00000050395	17.8286	10.7955	17.6288	17.6522	12.2784	6.13434	2.02312	9.39803	1.10135	0.0539588	0.640374	Tnfsf15
ENSMUSG00000023017	2722.14	2701.82	2866.64	2384.03	3094.17	2692.98	3099.41	2984.4	-0.153234	0.0540568	0.640831	Asic1
ENSMUSG00000030284	1647.74	1630.12	1821.65	1771.11	1759.91	1892.44	2038.29	1896.31	-0.143178	0.0540942	0.640831	Creld1
ENSMUSG00000108414	208.313	276.758	216.443	211.827	260.917	266.844	268.063	297.604	-0.259825	0.0541194	0.640831	Snhg1
ENSMUSG00000027198	1176.69	1353.36	1228.14	1128.76	1081.53	1149.17	1045.95	1106.88	0.156804	0.0541582	0.640831	Ext2
ENSMUSG00000097452	84.4512	52.9961	54.8452	63.7442	71.6242	59.2986	139.595	107.555	-0.561521	0.0541603	0.640831	Gm2824
ENSMUSG00000090015	192.361	3.92564	279.123	212.808	693.732	357.837	680.779	671.437	-1.80436	0.0542632	0.641663	Gm15446
ENSMUSG00000120979	182.039	152.119	190	215.75	162.689	107.351	136.56	172.297	0.354365	0.0543025	0.641742	ENSMUSG00000120979
ENSMUSG00000034327	379.092	313.07	360.412	408.944	412.351	432.471	409.681	439.619	-0.212846	0.0543461	0.641871	Kctd9
ENSMUSG00000120105	0.938347	0.98141	5.87628	2.94204	20.4641	7.15673	4.04623	4.1769	-1.74308	0.0544063	0.642197	ENSMUSG00000120105
ENSMUSG00000025855	9608.67	8775.77	9776.16	8902.62	9300.92	12114.3	10417	9799.02	-0.167677	0.0545442	0.643438	Prkar1b
ENSMUSG00000083341	0	0	0	0	2.04641	0	4.04623	4.1769	-3.84691	0.0546743	1	Gm14238
ENSMUSG00000110237	0	0	0.979379	0	9.20883	3.06717	1.01156	0	-3.4982	0.0546976	1	Gm18258
ENSMUSG00000037364	3189.44	3161.12	3585.51	3546.14	3709.11	3604.95	3554.62	3938.82	-0.135281	0.0547098	0.64468	Srrt
ENSMUSG00000028392	12.1985	11.7769	46.0308	9.80681	33.7657	25.5598	31.3583	69.9631	-1.00949	0.054715	0.64468	Bspry
ENSMUSG00000036862	1187.95	1089.36	1007.78	1191.53	1069.25	847.562	836.559	1101.66	0.215878	0.0547671	0.644759	Dchs1
ENSMUSG00000042046	1952.7	2008.95	2132.11	2174.17	1906.23	1886.31	1851.15	1945.39	0.123537	0.0547873	0.644759	Dstyk
ENSMUSG00000087115	3.75339	2.94423	2.93814	5.88408	21.4873	2.04478	4.04623	18.7961	-1.57824	0.0548651	0.645281	Pcsk2os2
ENSMUSG00000032174	4653.26	4129.77	4734.32	4212.02	4622.83	5431.96	4762.42	4823.28	-0.147658	0.0549019	0.645281	Icam5
ENSMUSG00000027188	166.087	196.282	242.886	232.421	210.78	302.628	278.179	250.614	-0.315818	0.0549301	0.645281	Pamr1
ENSMUSG00000041449	2.81504	8.83269	6.85565	0	0	2.04478	0	0	3.17196	0.0550574	1	Serpina3h
ENSMUSG00000119127	0.938347	0	0	0	5.11602	0	2.02312	5.22113	-3.3922	0.0551014	1	Gm29163
ENSMUSG00000117785	0	0	0	0	2.04641	0	3.03467	5.22113	-3.8509	0.0551554	1	Gm5827
ENSMUSG00000118667	92.8964	71.6429	62.6803	58.8408	45.0209	53.1643	46.5317	61.6093	0.473124	0.0551833	0.647869	Ahnak2
ENSMUSG00000038077	539.55	564.311	403.504	498.186	548.437	615.479	571.53	605.651	-0.222982	0.0553065	0.648621	Kcna6
ENSMUSG00000090024	1.87669	4.90705	8.81441	17.6522	3.06961	2.04478	2.02312	3.13268	1.69373	0.0553198	0.648621	Gm16350
ENSMUSG00000035051	841.697	832.236	928.451	778.66	952.602	914.017	947.83	949.201	-0.154659	0.0553463	0.648621	Dhx57
ENSMUSG00000120237	48.794	26.4981	49.9483	73.551	78.7866	62.3658	75.8669	75.1843	-0.555738	0.0553951	0.648805	ENSMUSG00000120237
ENSMUSG00000029061	41.2873	29.4423	49.9483	29.4204	72.6474	28.6269	86.994	52.2113	-0.680024	0.055443	0.64898	Mmp23
ENSMUSG00000081597	0.938347	0	0	0	4.09281	0	2.02312	6.26536	-3.39429	0.0555019	1	Gm14506
ENSMUSG00000086922	419.441	417.099	414.277	399.137	403.142	521.419	538.149	455.283	-0.217277	0.0557749	0.652477	Gm13835
ENSMUSG00000005514	2353.37	2559.52	2564.99	2383.05	1814.14	2294.24	2526.87	1975.68	0.195465	0.0558514	0.652983	Por
ENSMUSG00000039114	716.897	883.269	876.544	844.366	807.307	1049.99	1092.48	913.698	-0.218531	0.0560055	0.654395	Nrn1
ENSMUSG00000040220	511.399	439.672	514.174	475.63	611.875	510.173	541.184	554.484	-0.192159	0.0562512	0.656151	Gas8
ENSMUSG00000040653	554.563	587.864	593.504	526.625	635.409	683.979	601.877	624.447	-0.170168	0.0563122	0.656151	Ppp1r14c
ENSMUSG00000071654	361.264	308.163	386.855	375.601	343.796	460.076	494.652	412.469	-0.257016	0.0563144	0.656151	Uqcc3
ENSMUSG00000116498	0	0.98141	0.979379	0	2.04641	6.13434	8.09247	0	-3.06517	0.0563205	1	Gm38563
ENSMUSG00000069171	1266.77	1294.48	1295.72	1122.88	1347.56	1390.45	1337.28	1422.24	-0.142589	0.0563455	0.656151	Nr2f1
ENSMUSG00000022999	440.085	368.029	414.277	450.132	520.81	457.008	441.039	513.759	-0.2082	0.056367	0.656151	Lmbr1l
ENSMUSG00000027332	2023.08	1529.04	2469.99	1667.16	2295.04	1882.22	3119.65	2221.07	-0.307819	0.0563796	0.656151	Ivd
ENSMUSG00000027350	7961.87	7898.39	9595.96	9336.08	9113.67	10320	10150	9303.01	-0.160536	0.0564668	0.656151	Chgb
ENSMUSG00000013846	1326.82	1217.93	1327.06	1306.27	1279	976.383	988.292	1260.38	0.20134	0.0564701	0.656151	St3gal1
ENSMUSG00000037266	12244.5	10509.9	11645.8	11653.4	12605.9	12368.9	12350.1	12563.1	-0.115349	0.0565033	0.656151	Rsrp1
ENSMUSG00000054263	1233.93	1277.8	1176.23	1567.13	1214.54	1117.47	1097.54	1177.89	0.189703	0.0565352	0.656151	Lifr
ENSMUSG00000005357	174.533	162.914	154.742	137.295	169.852	181.985	225.577	193.182	-0.291507	0.0565448	0.656151	Slc1a6
ENSMUSG00000106188	0.938347	6.86987	0.979379	0.980681	0	0	0	0	3.69328	0.056548	1	Gm9710
ENSMUSG00000022309	211.128	253.204	279.123	196.136	178.037	215.724	186.127	187.961	0.290905	0.0565605	0.656151	Angpt1
ENSMUSG00000104273	10.3218	2.94423	9.79379	3.92272	0	2.04478	1.01156	4.1769	1.90652	0.0565703	1	A530064N14Rik
ENSMUSG00000043621	35.6572	41.2192	38.1958	22.5557	18.4177	20.4478	27.3121	20.8845	0.660307	0.0566004	0.656151	Ubxn10
ENSMUSG00000020475	123.862	98.141	97.9379	95.126	147.341	134.956	111.271	131.572	-0.338273	0.0566657	0.656151	Pgam2
ENSMUSG00000002870	164.211	391.583	136.134	149.063	124.831	143.135	147.688	157.678	0.55255	0.0566827	0.656151	Mcm2
ENSMUSG00000059013	796.657	555.478	379.999	445.229	754.101	652.285	654.478	714.251	-0.349552	0.0567365	0.656151	Sh2d3c
ENSMUSG00000020211	978.696	1003.98	935.307	833.578	929.068	795.42	749.565	825.983	0.185141	0.056737	0.656151	Sf3a2
ENSMUSG00000027186	6.56843	5.88846	0	8.82612	11.2552	8.17912	41.4739	4.1769	-1.61302	0.0567867	0.656151	Elf5
ENSMUSG00000026617	1143.85	1019.68	1341.75	887.516	1362.91	1084.76	1406.07	1352.27	-0.244993	0.0567897	0.656151	Bpnt1
ENSMUSG00000038422	101.341	81.457	151.804	73.551	146.318	137	102.167	185.872	-0.484857	0.0568905	0.65693	Hdhd3
ENSMUSG00000040158	182.978	235.538	250.721	189.271	175.991	181.985	192.196	143.059	0.307673	0.0570492	0.658262	Tax1bp3
ENSMUSG00000079539	2.81504	2.94423	4.8969	30.4011	4.09281	0	5.05779	0	2.16087	0.0570728	0.658262	Obp2b
ENSMUSG00000079658	1686.21	1691.95	1599.33	1609.3	1732.28	1997.75	1964.45	1642.57	-0.155688	0.0572626	0.658972	Eloc
ENSMUSG00000032300	320.915	408.266	334.948	322.644	274.218	276.045	316.618	310.135	0.236381	0.0572632	0.658972	1700017B05Rik
ENSMUSG00000022244	205.498	173.71	187.061	208.885	237.383	254.575	205.346	228.686	-0.256151	0.0572822	0.658972	Amacr
ENSMUSG00000029345	1186.07	1306.26	1330	1262.14	1183.85	1193.13	1068.21	1160.14	0.142701	0.0573067	0.658972	Tfip11
ENSMUSG00000029359	418.503	416.118	470.102	371.678	406.212	518.352	570.519	484.521	-0.239947	0.0573184	0.658972	Tesc
ENSMUSG00000101316	80.6978	236.52	80.3091	141.218	208.733	150.291	209.393	228.686	-0.565668	0.0573354	0.658972	Gm12663
ENSMUSG00000067889	11605.5	9779.75	11448.9	11413.2	11262.4	15132.4	11804.9	12175.7	-0.187121	0.0574099	0.659373	Sptbn2
ENSMUSG00000016349	20398.7	18257.2	22739.2	19644	21270.3	23193.9	23051.4	21959	-0.142862	0.057503	0.659373	Eef1a2
ENSMUSG00000113031	0	0.98141	2.93814	0	4.09281	10.2239	9.10402	0	-2.58707	0.0575342	1	Gm34552
ENSMUSG00000103181	0	0	0.979379	0	1.0232	7.15673	2.02312	1.04423	-3.25782	0.0575393	1	A330069K06Rik
ENSMUSG00000042198	639.953	580.013	599.38	571.737	678.384	682.957	644.363	662.039	-0.157663	0.057578	0.659373	Chchd7
ENSMUSG00000104467	7.50678	10.7955	15.6701	7.84544	5.11602	7.15673	1.01156	3.13268	1.34847	0.0575931	0.659373	Gm37660
ENSMUSG00000085767	107.91	112.862	98.9173	114.74	175.991	106.329	127.456	148.28	-0.361137	0.0576124	0.659373	Gm13563
ENSMUSG00000033186	1514.49	1563.39	1434.79	1524.96	1678.05	1794.29	1793.49	1466.09	-0.157153	0.0576267	0.659373	Mzt1
ENSMUSG00000029869	809.793	717.411	885.359	699.225	765.356	1078.62	977.165	839.558	-0.234386	0.0576703	0.659373	Ephb6
ENSMUSG00000097180	125.739	124.639	144.948	124.546	180.084	137	153.757	169.165	-0.299894	0.0577139	0.659373	2700038G22Rik
ENSMUSG00000039704	2051.23	2180.69	1859.84	2121.21	1889.86	1892.44	1881.5	1825.31	0.133079	0.0577187	0.659373	Lmbrd2
ENSMUSG00000039959	2340.24	2667.47	2206.54	2598.8	2249	2031.49	1864.3	2459.15	0.189751	0.0578129	0.659373	Hip1
ENSMUSG00000103329	8.44512	7.85128	6.85565	6.86476	5.11602	3.06717	1.01156	1.04423	1.55121	0.0578148	0.659373	Gm42492
ENSMUSG00000018849	1729.37	1833.27	1924.48	1944.69	2019.8	2061.14	2153.61	1917.2	-0.133583	0.0578152	0.659373	Wwc1
ENSMUSG00000055760	54.4241	49.0705	56.804	27.4591	59.3458	89.9703	60.6935	62.6536	-0.537622	0.057821	0.659373	Gemin6
ENSMUSG00000021374	1751.89	2012.87	1680.61	1946.65	1862.23	1487.58	1449.56	1685.38	0.18892	0.0578421	0.659373	Nup153
ENSMUSG00000085860	0	0	0	0.980681	2.04641	2.04478	4.04623	2.08845	-3.12058	0.0578501	1	2410003L11Rik
ENSMUSG00000109122	164.211	114.825	101.855	99.0487	199.525	150.291	150.722	131.572	-0.396398	0.0578733	0.659373	A230103L15Rik
ENSMUSG00000032035	449.468	580.995	492.628	416.789	383.701	403.844	426.878	438.575	0.230766	0.0579199	0.65939	Ets1
ENSMUSG00000030087	641.829	583.939	570.978	828.675	568.901	621.613	504.768	508.538	0.252481	0.057948	0.65939	Klf15
ENSMUSG00000046562	1151.35	1232.65	1260.46	1321.96	1090.73	1031.59	1175.43	1172.67	0.151675	0.0579754	0.65939	Unc119b
ENSMUSG00000090083	211.128	201.189	183.144	199.078	231.244	232.083	263.005	215.111	-0.244775	0.0580815	0.660215	Rnf8
ENSMUSG00000063171	81.6362	71.6429	62.6803	88.2612	131.993	104.284	64.7397	117.998	-0.461202	0.0582036	0.661221	Rps4l
ENSMUSG00000035455	47.8557	96.1782	28.402	21.575	24.5569	17.3806	29.3352	35.5037	0.861865	0.0582415	0.661269	Fignl1
ENSMUSG00000120346	6.56843	2.94423	4.8969	3.92272	2.04641	0	1.01156	1.04423	2.16192	0.0582655	1	ENSMUSG00000120346
ENSMUSG00000102862	2.81504	2.94423	0.979379	1.96136	0	0	0	0	3.52843	0.0583195	1	Gm37640
ENSMUSG00000041632	381.907	419.062	440.721	348.142	423.606	473.367	499.71	443.796	-0.211441	0.05838	0.662459	Mrps27
ENSMUSG00000022811	3045.87	3061.02	2848.03	3204.86	2877.25	2590.74	2607.8	2977.09	0.137757	0.0585717	0.664244	Zfp148
ENSMUSG00000100337	0.938347	3.92564	2.93814	2.94204	1.0232	0	0	0	3.10869	0.0585772	1	Gm5066
ENSMUSG00000074627	53.4858	30.4237	44.0721	47.0727	65.485	54.1867	59.6819	65.7862	-0.4844	0.0586255	0.664244	Mroh8
ENSMUSG00000041548	236.463	223.761	237.01	278.513	164.736	248.441	211.416	159.767	0.314583	0.0586386	0.664244	Hspb8
ENSMUSG00000038298	0.938347	0.98141	1.95876	1.96136	10.232	7.15673	0	7.30958	-2.08198	0.0586389	1	Pdzk1
ENSMUSG00000000365	20.6436	31.4051	7.83503	29.4204	62.4154	39.8732	29.3352	27.1499	-0.830717	0.058682	0.664354	Rnf17
ENSMUSG00000038648	644.644	896.027	614.071	747.279	698.848	554.136	605.923	585.811	0.24721	0.05874	0.664627	Creb3l2
ENSMUSG00000097207	24.397	15.7026	18.6082	22.5557	11.2552	7.15673	8.09247	17.7518	0.879817	0.0588789	0.665048	6030443J06Rik
ENSMUSG00000110227	5.63008	2.94423	0.979379	3.92272	12.2784	9.20151	9.10402	5.22113	-1.40574	0.0588972	0.665048	Gm45634
ENSMUSG00000105127	2.81504	4.90705	0.979379	6.86476	14.3248	10.2239	9.10402	6.26536	-1.3613	0.0589197	0.665048	Gm42470
ENSMUSG00000030084	1193.58	1086.42	1045	1324.9	937.254	1086.8	936.703	1108.97	0.192397	0.0589527	0.665048	Plxna1
ENSMUSG00000105741	15.9519	17.6654	17.6288	31.3818	13.3016	8.17912	7.08091	15.6634	0.902664	0.0589801	0.665048	C79130
ENSMUSG00000090693	22.5203	22.5724	13.7113	16.6716	38.8817	18.403	38.4392	29.2383	-0.726754	0.0590296	0.665048	Trim43a
ENSMUSG00000109153	9.38347	2.94423	4.8969	8.82612	4.09281	2.04478	1.01156	0	1.86413	0.0590433	1	Gm38584
ENSMUSG00000018334	3111.56	2734.21	2907.78	3009.71	2869.06	2748.19	2566.32	2533.29	0.134449	0.0590591	0.665048	Ksr1
ENSMUSG00000091275	3.75339	18.6468	10.7732	45.1113	0	9.20151	6.06935	11.4865	1.54893	0.0590899	0.665048	Gm3248
ENSMUSG00000022240	3812.5	3412.36	3872.47	3408.85	3946.49	4054.8	3805.48	4042.2	-0.127652	0.0590933	0.665048	Ctnnd2
ENSMUSG00000020023	1289.29	1733.17	1226.18	1449.45	1212.5	1189.04	1168.35	1353.32	0.210854	0.0591154	0.665048	Tmcc3
ENSMUSG00000090176	0	0	0	0	0	2.04478	6.06935	2.08845	-3.83868	0.0592031	1	Cd200r2
ENSMUSG00000033581	83.5129	93.2339	131.237	186.329	92.0883	50.0971	88.0056	107.555	0.549273	0.0592444	0.666	Igf2bp2
ENSMUSG00000006307	2526.03	2184.62	2496.44	2765.52	2296.07	2032.51	1937.13	2486.3	0.188438	0.0592677	0.666	Kmt2b
ENSMUSG00000004319	6036.39	6075.91	5898.8	6232.22	5631.71	5803.09	5420.94	5789.19	0.0984176	0.0593924	0.66702	Clcn3
ENSMUSG00000086750	3.75339	1.96282	6.85565	1.96136	6.13922	8.17912	8.09247	15.6634	-1.38766	0.0594717	0.667529	Gm11770
ENSMUSG00000039813	38.4722	33.3679	46.0308	33.3431	52.1834	43.9628	58.6704	58.4767	-0.495986	0.0595728	0.667829	Tbc1d2
ENSMUSG00000019986	5725.79	5327.09	5512.93	6154.75	6344.88	5712.09	6203.89	6747.79	-0.138404	0.0595978	0.667829	Ahi1
ENSMUSG00000059195	581.775	592.772	477.937	415.809	455.325	455.986	412.716	428.133	0.239547	0.0596056	0.667829	Gm12715
ENSMUSG00000034855	15.0136	10.7955	10.7732	15.6909	1.0232	5.11195	11.1271	5.22113	1.21589	0.0596342	0.667829	Cxcl10
ENSMUSG00000028943	15.9519	23.5538	18.6082	22.5557	25.5801	46.0076	39.4508	20.8845	-0.711595	0.0597062	0.668086	Espn
ENSMUSG00000073982	423.195	551.552	380.979	364.813	339.703	314.896	393.496	373.833	0.274964	0.0597299	0.668086	Rhog
ENSMUSG00000113361	16.8902	12.7583	15.6701	6.86476	23.5337	11.2463	26.3005	36.5479	-0.901491	0.0597591	0.668086	B930059L03Rik
ENSMUSG00000120339	0	5.88846	3.91752	0.980681	0	0	0	0	3.83604	0.0598278	1	ENSMUSG00000120339
ENSMUSG00000085037	174.533	201.189	215.463	193.194	250.685	203.456	239.739	241.216	-0.253994	0.0598346	0.668363	4933421O10Rik
ENSMUSG00000069307	1.87669	8.83269	14.6907	9.80681	23.5337	14.3135	20.2312	14.6192	-1.05055	0.0598519	0.668363	H2bc23
ENSMUSG00000078201	136.06	168.802	136.134	256.938	266.033	193.232	232.658	223.464	-0.391782	0.0599563	0.668855	Tmem203
ENSMUSG00000046886	0.938347	0.98141	0	0.980681	3.06961	2.04478	14.1618	0	-2.73255	0.0599709	1	Zfp474
ENSMUSG00000040209	2237.96	2086.48	1941.13	2575.27	2074.03	1716.59	1714.59	2157.37	0.20642	0.059977	0.668855	Zfp704
ENSMUSG00000041688	1217.04	1128.62	1106.7	1378.84	1140.87	1055.11	939.738	1115.23	0.18469	0.059998	0.668855	Amot
ENSMUSG00000042202	1287.41	1288.59	1235	1290.58	1232.96	1106.23	1084.39	1211.3	0.138533	0.0600943	0.66955	Slc35e2
ENSMUSG00000037089	929.902	1296.44	889.276	746.298	800.145	796.442	786.992	825.983	0.266924	0.0602538	0.670836	Slc35b2
ENSMUSG00000109570	1.87669	2.94423	2.93814	8.82612	1.0232	0	1.01156	1.04423	2.42842	0.0603035	1	Gm44624
ENSMUSG00000047694	1330.58	1673.3	1382.88	1468.08	1301.51	1330.13	1328.18	1279.18	0.16017	0.0603351	0.670836	Yipf6
ENSMUSG00000062456	477.619	592.772	642.473	595.273	580.156	743.278	707.079	659.951	-0.221505	0.0603382	0.670836	Rpl9-ps6
ENSMUSG00000050144	2198.55	2220.93	2377.93	2312.44	2055.62	2248.24	2067.63	1973.59	0.126411	0.0603463	0.670836	Slc25a44
ENSMUSG00000041530	3215.72	3394.7	3219.22	3380.41	3226.16	2809.53	2718.06	3213.08	0.142628	0.0603882	0.670923	2001-08-01
ENSMUSG00000049760	601.48	632.028	712.009	596.254	633.363	767.815	793.062	713.206	-0.194107	0.0604702	0.671019	Micos13
ENSMUSG00000050271	1007.78	997.112	810.926	831.617	790.936	839.382	737.426	832.248	0.189069	0.0605121	0.671019	Prag1
ENSMUSG00000076612	63.8076	4.90705	47.0102	56.8795	100.274	58.2762	100.144	62.6536	-0.896035	0.0605416	0.671019	Ighg2c
ENSMUSG00000022562	622.124	627.121	561.184	598.215	698.848	756.569	616.039	654.73	-0.178561	0.0605543	0.671019	Oplah
ENSMUSG00000026039	11.2602	42.2006	12.7319	5.88408	10.232	8.17912	7.08091	5.22113	1.22914	0.060619	0.671019	Sgo2a
ENSMUSG00000059714	1213.28	1086.42	1127.27	1061.1	1184.87	1601.06	1314.01	1105.84	-0.214009	0.0606259	0.671019	Flot1
ENSMUSG00000027187	1165.43	1128.62	1087.11	1018.93	961.811	1061.24	1017.63	912.654	0.154478	0.060648	0.671019	Cat
ENSMUSG00000115923	3.75339	0.98141	1.95876	1.96136	0	0	0	0	3.52219	0.0606528	1	Gm49521
ENSMUSG00000054072	29.0888	57.9032	62.6803	105.913	42.9745	54.1867	33.3814	25.0614	0.714562	0.0607036	0.671019	Iigp1
ENSMUSG00000034040	633.384	586.883	673.813	721.781	659.966	882.323	703.033	784.214	-0.211809	0.0607176	0.671019	Galnt17
ENSMUSG00000039202	3036.49	3495.78	2866.64	3151.91	3061.42	2717.51	2269.94	2950.98	0.190326	0.0607381	0.671019	Abhd2
ENSMUSG00000027177	2785.95	2483.95	2577.73	2852.8	2511.96	2259.48	2267.91	2618.92	0.147933	0.0608167	0.671445	Hipk3
ENSMUSG00000038379	11.2602	41.2192	15.6701	15.6909	5.11602	14.3135	5.05779	14.6192	1.10066	0.0608449	0.671445	Ttk
ENSMUSG00000052676	354.695	416.118	348.659	345.2	476.813	385.441	467.34	384.275	-0.226972	0.0609251	0.671953	Zmat1
ENSMUSG00000040725	3321.75	3760.76	3508.14	3476.51	3284.48	3186.79	3089.3	3382.25	0.120158	0.0610066	0.672475	Hnrnpul1
ENSMUSG00000062931	413.811	446.541	440.721	488.379	526.95	506.083	527.022	469.902	-0.18237	0.0610647	0.672738	Zfp938
ENSMUSG00000020444	1211.41	1261.11	1190.93	1183.68	1221.7	1458.95	1403.03	1288.57	-0.148468	0.0611438	0.672851	Guk1
ENSMUSG00000026456	371.585	298.349	337.886	351.084	325.379	439.628	456.213	392.629	-0.247924	0.061165	0.672851	Cyb5r1
ENSMUSG00000004626	1253.63	1298.41	1239.89	1255.27	1443.74	1367.96	1306.93	1383.6	-0.12451	0.0611776	0.672851	Stxbp2
ENSMUSG00000049521	456.037	571.181	383.917	377.562	339.703	396.687	354.045	393.673	0.269414	0.0613886	0.674477	Cdc42ep1
ENSMUSG00000036062	2729.65	2447.64	2614.94	2953.81	3225.14	3048.77	2866.76	2781.82	-0.149883	0.061394	0.674477	Phf24
ENSMUSG00000114028	0.938347	2.94423	0	0.980681	5.11602	9.20151	3.03467	3.13268	-2.0773	0.061418	1	9630002D21Rik
ENSMUSG00000035606	56.3008	139.36	77.371	70.609	53.2066	41.918	62.7166	73.0958	0.572988	0.0614484	0.674697	Ky
ENSMUSG00002076149	0	0.98141	2.93814	6.86476	0	0	0	0	3.83579	0.0615213	1	7SK
ENSMUSG00000060424	154.827	211.003	167.474	212.808	195.432	260.71	258.959	207.801	-0.307551	0.0615915	0.675401	Pantr1
ENSMUSG00000037275	644.644	781.202	628.761	682.554	652.804	581.74	513.872	626.536	0.204802	0.0616225	0.675401	Gemin5
ENSMUSG00000062995	496.386	582.957	572.937	498.186	667.128	532.665	642.34	627.58	-0.199891	0.061638	0.675401	Ica1
ENSMUSG00000027079	192.361	243.39	239.948	209.866	180.084	179.941	192.196	190.049	0.25414	0.0616863	0.675401	Clp1
ENSMUSG00000111313	3.75339	2.94423	0	16.6716	1.0232	0	2.02312	1.04423	2.51181	0.0616895	1	Gm18942
ENSMUSG00000082127	65.6843	85.3827	77.371	89.2419	106.413	99.1719	101.156	98.1573	-0.351022	0.0617121	0.675401	Gm13577
ENSMUSG00000071379	275.874	242.408	232.113	274.591	243.522	430.426	300.433	301.781	-0.316079	0.0618715	0.675401	Hpcal1
ENSMUSG00000026187	439.146	479.909	393.71	449.152	362.214	434.516	389.45	319.533	0.226435	0.0620206	0.675401	Xrcc5
ENSMUSG00000101874	0	0	0	0	2.04641	0	11.1271	0	-4.20781	0.0620607	1	Olfr1391
ENSMUSG00000046591	20.6436	52.0147	19.5876	7.84544	7.16242	15.3359	8.09247	16.7076	1.08211	0.0620909	0.675401	Ticrr
ENSMUSG00000041684	471.989	492.668	494.587	503.089	589.365	516.307	547.253	548.219	-0.165836	0.0621636	0.675401	Bivm
ENSMUSG00000026918	1916.1	1935.34	1958.76	2278.12	1837.67	1835.19	1793.49	1870.21	0.140687	0.0621776	0.675401	Brd3
ENSMUSG00000027475	2272.68	2118.86	2201.64	2232.03	2017.76	2036.6	2065.6	2074.88	0.106994	0.062225	0.675401	Kif3b
ENSMUSG00000020919	2173.21	2154.19	2259.43	2329.12	2084.26	2147.02	1958.38	2026.84	0.117831	0.0622984	0.675401	Stat5b
ENSMUSG00000040723	159.519	173.71	202.731	201.04	159.62	170.739	137.572	133.661	0.292262	0.0623219	0.675401	Rcsd1
ENSMUSG00000059089	0	0	0.979379	0.980681	2.04641	2.04478	5.05779	4.1769	-2.77624	0.0623221	1	Fcgr4
ENSMUSG00000107859	22.5203	19.6282	25.4639	26.4784	36.8353	30.6717	30.3467	44.9017	-0.600867	0.0623252	0.675401	Gm30731
ENSMUSG00000059058	105.095	118.751	94.0204	145.141	109.483	162.56	156.792	171.253	-0.374319	0.0623968	0.675401	Tma7-ps
ENSMUSG00000045980	568.638	486.779	514.174	478.572	468.627	427.359	405.635	486.609	0.196338	0.062405	0.675401	Tmem104
ENSMUSG00000036594	3.75339	9.8141	8.81441	3.92272	23.5337	4.08956	51.5895	1.04423	-1.61162	0.0624754	0.675401	H2-Aa
ENSMUSG00000029076	5116.81	4590.05	4045.82	4039.42	4789.61	5243.84	5057.79	4802.4	-0.16101	0.0625556	0.675401	Sdf4
ENSMUSG00000030588	526.413	484.816	537.679	471.707	429.745	459.053	427.889	469.902	0.177886	0.0625591	0.675401	Yif1b
ENSMUSG00000022329	270.244	320.921	284.02	196.136	177.014	243.329	231.647	207.801	0.317248	0.0626179	0.675401	Stk3
ENSMUSG00000084946	648.398	502.482	585.669	563.891	794.006	572.539	624.131	706.941	-0.229466	0.0626481	0.675401	Dlx1as
ENSMUSG00000081648	4.69174	15.7026	6.85565	5.88408	18.4177	16.3582	26.3005	8.35381	-1.07089	0.0627226	0.675401	Gm13423
ENSMUSG00000038141	628.693	779.239	695.359	880.651	599.597	517.329	654.478	739.312	0.249039	0.0627441	0.675401	Tmem181a
ENSMUSG00000074102	1757.52	1682.14	1716.85	1725.02	1619.73	1562.21	1570.95	1622.73	0.110259	0.0627694	0.675401	Rbm15b
ENSMUSG00000017978	542.365	477.947	447.576	489.36	464.534	663.531	646.386	535.688	-0.239066	0.0627776	0.675401	Cadps2
ENSMUSG00000051721	289.949	303.256	276.185	307.934	230.221	244.351	237.716	292.383	0.229115	0.0627776	0.675401	Wdcp
ENSMUSG00000039167	588.344	650.675	651.287	759.047	564.808	630.815	524.999	589.988	0.197205	0.0628083	0.675401	Adgrl4
ENSMUSG00000070304	2559.81	2316.13	2640.41	2797.88	2636.79	2903.59	3225.86	2760.93	-0.160448	0.0628172	0.675401	Scn2b
ENSMUSG00000024816	479.495	645.768	558.246	561.93	496.254	474.389	514.883	464.681	0.202907	0.0628773	0.675401	Frmd8
ENSMUSG00000048911	1112.88	1062.87	1101.8	1116.01	1099.94	950.823	853.755	1009.77	0.166769	0.0629044	0.675401	Rnf24
ENSMUSG00000031924	3790.92	4215.16	3908.7	3888.4	4298.48	4121.26	4308.23	4301.17	-0.107837	0.0629191	0.675401	Cyb5b
ENSMUSG00000109864	1.87669	3.92564	2.93814	4.9034	1.0232	0	1.01156	0	2.73384	0.0629332	1	Eid3
ENSMUSG00000087095	71.3144	91.2711	105.773	90.2226	59.3458	67.4778	85.9825	54.2998	0.423415	0.0629386	0.675401	Emx2os
ENSMUSG00000052331	585.529	669.321	504.38	499.166	499.323	462.12	444.074	529.423	0.223229	0.0629721	0.675401	Ankrd44
ENSMUSG00000108035	5.63008	3.92564	4.8969	5.88408	17.3945	11.2463	8.09247	8.35381	-1.14804	0.0629752	0.675401	Gm44021
ENSMUSG00000038773	2113.16	2058.02	2245.72	2572.33	2147.7	1859.73	1964.45	2055.04	0.163315	0.0630202	0.675401	Kdm3b
ENSMUSG00000028496	1043.44	1003	1043.04	1013.04	969.997	894.592	894.218	976.351	0.135508	0.0630289	0.675401	Mllt3
ENSMUSG00000043924	27.2121	43.182	29.3814	33.3431	11.2552	19.4254	29.3352	21.9287	0.698862	0.0630689	0.675401	Ncmap
ENSMUSG00000079426	1451.62	1552.59	1539.58	1536.73	1545.04	1881.2	1652.89	1646.74	-0.145613	0.0631089	0.675401	Arpc4
ENSMUSG00000034868	100.403	107.955	82.2679	96.1067	116.645	126.776	162.861	96.0688	-0.377856	0.0631162	0.675401	Myl12b
ENSMUSG00000018865	5519.36	5080.76	5863.54	5320.19	5325.77	6838.77	6077.44	6042.94	-0.156797	0.0631531	0.675401	Sult4a1
ENSMUSG00000021981	590.22	655.582	589.586	600.176	692.708	731.009	711.125	608.784	-0.17211	0.0632054	0.675401	Cab39l
ENSMUSG00000091337	2053.1	2780.33	2386.75	2348.73	2625.54	2635.72	3076.15	2548.96	-0.18623	0.063224	0.675401	Eid1
ENSMUSG00000025359	27.2121	124.639	59.7421	26.4784	41.9513	41.918	22.2543	22.973	0.88212	0.0632369	0.675401	Pmel
ENSMUSG00000059743	12.1985	15.7026	33.2989	15.6909	24.5569	32.7165	48.5548	26.1057	-0.781119	0.0632497	0.675401	Fdps
ENSMUSG00000058147	15.9519	0	2.93814	0	33.7657	10.2239	8.09247	14.6192	-1.81221	0.0632753	0.675401	Xlr3c
ENSMUSG00000116165	1445.05	1431.88	1495.51	1388.64	1528.67	1830.08	1612.42	1453.56	-0.157358	0.0632946	0.675401	Pdxp
ENSMUSG00000086719	3.75339	5.88846	15.6701	14.7102	17.3945	22.4926	20.2312	17.7518	-0.963759	0.063306	0.675401	Gm16275
ENSMUSG00000029005	54.4241	134.453	61.7009	68.6476	54.2298	28.6269	39.4508	78.317	0.670359	0.0633094	0.675401	Draxin
ENSMUSG00000042804	2366.51	2062.92	2325.05	1937.82	1726.14	2044.78	1712.57	2149.02	0.18772	0.0633127	0.675401	Gpr153
ENSMUSG00000090777	72.2527	44.1634	72.4741	66.6863	63.4386	19.4254	41.4739	41.769	0.622012	0.0633625	0.675401	Ccdc188
ENSMUSG00000031125	4.69174	10.7955	0	0	0	0	1.01156	0	3.63854	0.0633859	1	3830403N18Rik
ENSMUSG00000027860	140.752	170.765	142.989	148.083	102.32	122.687	121.387	140.971	0.306255	0.0634997	0.675401	Vangl1
ENSMUSG00000054720	495.447	619.27	440.721	635.481	453.279	511.195	385.404	479.3	0.260299	0.0635195	0.675401	Lrrc8c
ENSMUSG00000032436	41.2873	37.2936	46.0308	30.4011	8.18562	47.03	15.1734	13.5749	0.884297	0.0635256	0.675401	Cmtm7
ENSMUSG00000044071	518.906	432.802	469.123	494.263	474.766	598.098	553.322	573.28	-0.199452	0.0635473	0.675401	Tafa2
[truncated: 29,313 more rows]
