# Supplementary material for: Loss of DIAPH3 accelerates glioma genesis in mice
Source: Cell Death Dis. 2026 Mar 23;17(1):342. doi: 10.1038/s41419-026-08652-x (PMC13040077; doi:10.1038/s41419-026-08652-x)
Supplement: Supplementary file 5 — Supplementary Table S4 [file 41419_2026_8652_MOESM5_ESM.xlsx]

## Sheet: Significant UP genes
The list of significantly upregulated genes in dcKO compared to Trp53 cKO high-grade diffuse gliomas.
ID	Gene name	log2FoldChange	pvalue	padj	C19	C23	C46	G13	G37	G38
ENSMUSG00000030849	Fgfr2	7.23437798784593	8.40796337076884e-25	8.09897071689308e-21	2035.00633184676	11747.5834905512	13535.5405768522	1174647.98545352	1028638.6655444	1910180.43339059
ENSMUSG00000094344	Gm11942	5.03632591975787	1.87195256197943e-20	1.20210553688445e-16	103.797018362873	37.0770907509091	38.7188420882536	1772.79716970831	2492.17484153205	1653.03725621725
ENSMUSG00000047676	Rpsa-ps10	5.9098606997623	5.23742742735017e-19	2.52247598469753e-15	665.909040342096	232.219673650431	135.043766307811	17923.2136761259	29513.7164761643	14720.0858221851
ENSMUSG00000050550	Gm11868	5.10750186386539	9.88909897913467e-17	3.81026983666059e-13	19.0050878692585	5.85427748698565	10.3879820236778	246.004893593884	498.750134268033	485.172187729655
ENSMUSG00000034460	Six4	1.67212516492553	1.96160784051949e-09	1.45347596336954e-06	1084.75193838383	1197.19974608857	1137.01185059164	4121.55817759278	3102.02097727211	3674.26842565225
ENSMUSG00000030450	Oca2	4.26848139786528	1.4899485980391e-08	9.8978826693873e-06	7.30964918048403	23.4171099479426	56.6617201291516	659.917889164547	338.015493840421	679.81636581092
ENSMUSG00000092014	Gm4468	7.76533540463945	9.42302595197367e-08	4.53836487411932e-05	2.92385967219361	16.5871195464593	9.44362002152526	220.623436318325	14.9703831770816	6039.72255041324
ENSMUSG00000019718	L3hypdh	2.07269790351298	7.29391535519562e-07	0.000250923713067578	410.802283943203	687.877604720814	926.419124111628	2622.09977854434	3145.35629699524	2748.03061271382
ENSMUSG00000102428	Pcdhga12	3.17518534531904	1.31251111407649e-06	0.000428568247672602	120.609211477987	83.9113106467943	123.711422281981	1124.59379928633	1554.55610570431	286.692656385706
ENSMUSG00000036111	Lmo1	1.50511043420399	1.89520457804604e-06	0.000558773633357788	1453.88922199827	1383.56091275761	1053.90799440222	3209.77813546306	4283.8933333575	3550.57828293066
ENSMUSG00000046636	Gm7729	1.8954850169434	1.98697469582518e-06	0.000562927463456942	998.498078054119	678.120475575838	784.764823788749	2053.94561952989	3894.66337075338	3207.31416592035
ENSMUSG00000056427	Slit3	2.45413947877236	2.34036862577889e-06	0.000644102879651862	89.9086849199536	44.88279406689	75.5489601722021	560.344479852737	338.803408744478	257.927506915568
ENSMUSG00000000247	Lhx2	1.39835767193861	2.63216506472144e-06	0.000705358652593868	1460.46790626071	1325.01813788775	1691.35234585517	3336.68542184086	4465.11376129059	3996.43809971779
ENSMUSG00000034601	2700049A03Rik	1.28786890532235	7.48733927143253e-06	0.00155100635552847	877.888866576133	747.396092505168	1026.5214963398	2255.04485794394	2086.39866594274	2134.37409068422
ENSMUSG00000090101	Snhg9	1.74872541861623	1.08312341640283e-05	0.00202586141912626	201.015352463311	163.919769635598	147.320472335794	615.012233984711	705.183839130947	402.712092581927
ENSMUSG00000034165	Ccnd3	1.34856824047153	2.1687812268796e-05	0.00342471887998652	33696.0207921953	41420.9646462525	32278.2932335733	110130.143118653	88815.3438151047	74548.7202051245
ENSMUSG00000029193	Cckar	7.14510316969866	2.77990119500044e-05	0.00418299551436042	2.19289475414521	0	1.88872400430505	540.82028194846	46.4869793393586	0.958838315671256
ENSMUSG00000061330	Gm6436	2.50318087414972	2.98430439440001e-05	0.00432275369609896	164.467106560891	135.624095115168	80.2707701829647	1159.73735551403	679.182647297069	321.210835749871
ENSMUSG00000031737	Irx5	1.69235686859285	3.43567122295053e-05	0.00474456218235898	1224.36623773108	1339.65383160522	2166.36643293789	3731.07421950725	5913.30135494722	5639.88697277833
ENSMUSG00000043091	Tuba1c	1.35122699393638	4.62877274701013e-05	0.00594488713141002	6254.13583882214	7233.93554808527	4802.08078094559	18223.8863238517	15263.4875213907	13178.2738105857
ENSMUSG00000079507	H2-Q1	3.73306241296029	4.78896598297932e-05	0.00607729528376443	72.3655268867919	5.85427748698565	38.7188420882536	634.536431888988	153.6434062911	771.864844115361
ENSMUSG00000073184	Gm10479	4.26057974444631	5.22618986670467e-05	0.00641290113261564	2.19289475414521	1.95142582899522	0.944362002152526	21.4766176947042	26.7891067379354	49.8595924149053
ENSMUSG00000029363	Rfc5	1.13955163407234	5.60973933591293e-05	0.00679161469357803	3860.22573221362	3138.86844593881	2944.52072271158	7542.19765042203	7768.84095400128	6597.76645013391
ENSMUSG00000092805	Gm26461	4.43293720324944	5.64058318698409e-05	0.00679161469357803	4.38578950829042	7.80570331598087	0.944362002152526	199.146818623621	65.3969370367247	20.1356046290964
ENSMUSG00000097346	Gm26619	2.6222164868287	5.67960282033626e-05	0.00679612101452037	56.2842986897271	25.3685357769378	21.7203260495081	283.10086961201	249.769024586045	107.389891355181
ENSMUSG00000063696	Gm8730	1.6298209011123	5.90641984173088e-05	0.00702389989203366	136.690439675051	149.284075918134	120.878336275523	495.914626768624	282.861450556436	482.295672782642
ENSMUSG00000030361	Klrb1a	3.57145046191433	6.01683558634083e-05	0.00711130905342675	32.8934213121782	5.85427748698565	4.72181001076263	246.004893593884	91.3981288706033	186.014633240224
ENSMUSG00000086583	Gm15500	1.58579861646197	7.3654295158077e-05	0.00810828569268773	953.909218053166	860.57879058689	827.261113885613	3822.83794965735	1979.24223899099	2132.45641405287
ENSMUSG00000083798	Gm14584	1.90635517576074	7.91363644979562e-05	0.00866228444348368	46.0507898370494	27.319961605933	50.9955481162364	187.432299881055	146.552172154588	134.237364193976
ENSMUSG00000014846	Tppp3	1.9767328426038	8.67168972400405e-05	0.00917912651279879	470.010442305123	207.826850787991	273.864980624233	1776.70200928917	1101.50503587158	872.542867260843
ENSMUSG00000050473	Slc35d3	2.73855758698449	9.20050901304313e-05	0.00958096249385275	244.142282628167	174.652611695072	387.188420882536	1210.50027006515	3522.76753603851	644.339348131084
ENSMUSG00000082127	Gm13577	2.79620506959363	9.68402121794474e-05	0.00992354621083539	385.218511811509	240.025376966412	278.586790634995	1005.49619207024	821.795244931372	4450.92746134597
ENSMUSG00000051627	Hist1h1e	1.47127672226316	0.000103387019968754	0.0105121538532159	141.076229183342	112.206985167225	104.82418223893	372.912179971682	363.228770770242	258.886345231239
ENSMUSG00000022155	Mroh2b	3.37415434230421	0.000107684278909766	0.0106618673139451	29.2385967219361	5.85427748698565	24.5534120559657	421.722674732373	98.4893630071156	102.595699776824
ENSMUSG00000063851	Rnf183	4.48145757757164	0.000112789427135369	0.0110298899175781	54.0914039355819	82.9355977322967	36.8301180839485	1942.65769147552	15.7582980811385	1925.34733786788
ENSMUSG00000045382	Cxcr4	1.30209357586394	0.00011351800592072	0.0110450726467811	1674.64062724889	1414.78372602153	2081.37385274417	5175.86486442371	3846.60056160591	3730.83988627686
ENSMUSG00000072692	Rpl37rt	1.82457614867908	0.000120710732356151	0.0114478037881647	432.731231484655	519.079270512728	306.917650699571	2133.99483093743	886.40426706404	1441.1339884539
ENSMUSG00000060639	Hist1h4i	2.01406517526705	0.000144893262819522	0.013229235583972	1110.33571051552	333.693816758182	526.953997201109	2307.76019228549	2918.43680462685	2737.48339124144
ENSMUSG00000049882	Vcpkmt	1.42644283163804	0.000152696587910767	0.0137462605892566	547.492723618254	697.63473386579	418.352366953569	1540.45921464742	1171.62946233265	1759.46830925675
ENSMUSG00000034883	Lrr1	1.80434819558628	0.000160012610118797	0.0142714950645306	393.990090828089	402.969433687512	174.706970398217	1263.21560440669	835.977713204397	1296.34940278754
ENSMUSG00000041453	Rpl21	1.74050440182016	0.000161699100060863	0.0142896016636354	41969.8126995852	35136.3977639734	35789.4311575764	197807.458647387	102558.155571666	76881.5738271526
ENSMUSG00000025128	Bhlhe22	1.67166932828204	0.000167940298111108	0.0147733782790434	648.365882308934	1024.49856022249	598.725509364701	2809.53207842539	2906.61808106599	1520.71756865461
ENSMUSG00000083394	Gm11703	4.82752034773281	0.000170478289103989	0.0149284738163107	8.04061409853244	4.87856457248804	1.88872400430505	31.2387166468425	11.0308086567969	380.658811321489
ENSMUSG00000023104	Rfc2	1.27486069195182	0.000178090731885196	0.0151141759901687	5406.94749880404	3675.51054891249	3870.9398468232	12636.0608836478	9274.54633565406	9437.84554115217
ENSMUSG00000061991	Hist1h2af	2.65633900613271	0.000178058150219846	0.0151141759901687	17.5431580331617	7.80570331598087	6.61053401506768	89.8113103596721	57.5177879961555	57.5302989402754
ENSMUSG00000066407	Gm10263	2.91875219568049	0.000176757058477615	0.0151141759901687	99.4112288545829	30.2471003494259	15.1097920344404	499.819466349479	395.533281836576	204.232561237978
ENSMUSG00000021103	Mnat1	1.56538513697709	0.000188073636517871	0.0156174077910207	1397.60492330855	2247.06684208799	1889.6683663072	7514.86377335604	3783.56736928135	5082.80191137333
ENSMUSG00000092563	Gm3617	6.32501637440108	0.000186526619693867	0.0156174077910207	2.19289475414521	0	0	76.1443718266785	3.1516596162277	110.266406302194
ENSMUSG00000083306	Gm13868	5.0415711411722	0.000204619024819859	0.0164690707716356	0.730964918048403	7.80570331598087	0.944362002152526	113.240347844804	5.51540432839847	188.891148187237
ENSMUSG00000042589	Cux2	1.28175864593997	0.000212167306672296	0.016615460012365	1706.07211872497	1259.64537261641	1714.96139590899	4779.5236469669	3140.6288075709	3464.28283452025
ENSMUSG00000024114	Prss41	3.38898421806937	0.000213831767469616	0.0166780121469723	102.335088526776	38.0528036654067	67.0497021528293	1696.65279788163	356.13753663373	124.648981037263
ENSMUSG00000034402	Kcnh5	1.70206502293117	0.000224240901763695	0.0172800038899103	192.974738364779	349.305223390144	421.185452960027	1118.73653991505	749.307073758135	1265.66657668606
ENSMUSG00000002565	Scin	5.16760650850836	0.000235246952014344	0.017772676590417	162.274211806746	7.80570331598087	38.7188420882536	1722.03425515719	5773.84041692914	16.3002513664113
ENSMUSG00000059033	Rpl18a-ps1	3.1454881512082	0.000244260460749334	0.0183100302581164	4.38578950829042	5.85427748698565	1.88872400430505	39.0483958085531	28.3649365460493	40.2712092581927
ENSMUSG00000021068	Nin	1.1722909092755	0.000264871874850357	0.0193639505620313	4008.61161057744	4533.16220075589	4226.96432163471	12075.716403795	7621.50086694263	9083.07536435381
ENSMUSG00000100755	Rps23-ps1	1.43196811788906	0.000290727489296685	0.0202395681240515	309.929125252523	219.535405761962	161.485902368082	671.632407907113	572.026220345327	623.244905186316
ENSMUSG00000066551	Hmgb1	1.11545080929052	0.000294232435942602	0.0203898844547994	39676.0447867493	28688.8868249732	28747.323707525	78258.8424597117	69498.034112341	62652.4132225912
ENSMUSG00000097906	Gm9625	1.99607725003395	0.000314504285619983	0.0211850526659754	91.3706147560504	70.2513298438278	94.4362002152526	287.005709192865	181.220427933093	553.249708142315
ENSMUSG00000096006	Gm21596	1.35479963026759	0.000317782478614456	0.0212572203142622	128.649825576519	92.6927268772728	104.82418223893	333.863784163129	251.344854394159	252.17447702154
ENSMUSG00000101335	Gm28229	1.64702421826007	0.000323017396050324	0.0215326302246003	105.25894819897	61.4699136133493	56.6617201291516	253.814572755595	254.496514010387	193.685339765594
ENSMUSG00000056904	Gm5620	1.69902055423826	0.000330449783599227	0.0218536281707823	42.3959652468074	32.1985261784211	37.774480086101	158.14600302464	100.065192815229	109.307567986523
ENSMUSG00000105814	Mir703	1.91265230472586	0.000360530772718538	0.0232295161753266	236.832633447683	210.753989531483	139.765576318574	712.633223506094	375.047494331096	1124.71734428238
ENSMUSG00000005374	Tbl2	1.10777133098592	0.000385469786317526	0.0245084997802216	3747.65713483416	2674.42909863794	3546.07931808273	8286.06959057496	6441.20434066536	6758.85128716668
ENSMUSG00000104292	Gm38042	4.8906458668804	0.000390035850418839	0.0246361988797342	2.19289475414521	0.975712914497608	2.83308600645758	160.098422815068	8.66706394462617	11.5060597880551
ENSMUSG00000091705	H2-Q2	3.82027890446654	0.000393289075031113	0.0247605033675634	73.8274567228887	1.95142582899522	17.942878040898	425.627514313229	148.128001962702	755.56459274895
ENSMUSG00000107182	Gm43268	2.70034459946105	0.000414243184003757	0.0256604338901363	178.35544000381	128.794104713684	403.242574919129	1677.12859997735	2560.723438185	378.741134690146
ENSMUSG00000076137	Gm26384	2.45347998244816	0.000422741529520897	0.0261029345071157	307.736230498378	241.976802795407	169.985160387455	952.780857728695	423.898218382625	2565.85133273628
ENSMUSG00000051716	Apon	2.19103824340137	0.000439838543618841	0.0268148403253702	17.5431580331617	22.441397033445	10.3879820236778	103.478248892666	59.8815327083263	68.0775204126592
ENSMUSG00000063897	CAAA01118383.1	1.39200499126228	0.000477019080277972	0.0284513083020283	2654.8645823518	2135.83556983526	2974.74030678046	4590.13892729541	9174.48114283883	6612.14902486898
ENSMUSG00000104394	Gm37254	1.46751605912852	0.000482187042379624	0.0284948876424646	160.812281970649	142.454085516651	147.320472335794	470.533169493065	512.932602541058	263.680536809595
ENSMUSG00000108722	Gm34225	7.54848905971691	0.000479329232436442	0.0284948876424646	0	0	0	31.2387166468425	58.3057029002124	0.958838315671256
ENSMUSG00000015452	Ager	1.97536796910253	0.00050133304598689	0.029293865177318	98.6802639365345	92.6927268772728	101.991096232473	585.725937128296	163.098385139783	407.506284160284
ENSMUSG00000032860	P2ry2	4.10280537059491	0.000523808315830041	0.0303950819411618	908.589393134165	1073.28420594737	814.98440785763	44503.4567030079	3068.92855130172	484.213349413984
ENSMUSG00000058558	Rpl5	1.31434019927841	0.000549684234216678	0.031330375065634	43005.5899884598	37787.4097526634	34250.1210940678	132916.834492734	81947.8775113445	71238.8103394273
ENSMUSG00000074800	Gm4149	1.37132962958267	0.000572593787349692	0.0322544424365258	613.27956624261	816.671709434498	502.400585145144	1999.27786539792	1177.9327815651	1823.71047640673
ENSMUSG00000111481	Gm47652	4.32311118126317	0.000606045357305766	0.033387222602595	92.1015796740988	74.1541815018182	282.364238643605	572.058998595303	8329.83636568981	75.7482269380292
ENSMUSG00000083061	Gm12191	1.87572462386002	0.000654388691846104	0.0351164293827721	333.320002630072	304.422429323254	254.033378579029	1917.27623419996	743.00375452568	616.533036976617
ENSMUSG00000035364	4930524J08Rik	1.0626183830486	0.000673570041288651	0.0355315933609408	283.614388202781	246.855367367895	302.195840688808	597.440455870862	644.514391518564	497.637085833382
ENSMUSG00000084416	Rpl10a-ps1	1.69536862493942	0.000676880081155737	0.0355315933609408	374.985002958831	478.099328103828	328.637976749079	1948.5149508468	1197.63065416653	683.651719073605
ENSMUSG00000091269	Gm6682	2.16708749482354	0.000694996507561679	0.0363527102561332	18.2741229512101	28.2956745204306	67.0497021528293	201.099238414048	138.673023114019	169.714381873812
ENSMUSG00000020973	Dnaaf2	1.35459904726425	0.000714556070898656	0.0371049129538076	1356.67088789784	1450.88510385794	903.754436059967	4084.46220157465	2290.46862609348	3119.1010408786
ENSMUSG00000001285	Myg1	1.10187872770697	0.000732648547680379	0.0373521868778404	4421.60678927479	3760.39757247378	3174.00068923464	9703.52635842544	8009.9429146427	6663.92629391523
ENSMUSG00000108980	Gm45155	4.29305986238672	0.000732890040997855	0.0373521868778404	2.92385967219361	0.975712914497608	1.88872400430505	66.3822728745402	4.72748942434155	45.065400836549
ENSMUSG00000073406	H2-Bl	2.23605838280944	0.00076089591519463	0.0383734549901166	14.6192983609681	7.80570331598087	19.831602045203	87.8588905692444	59.8815327083263	52.7361073619191
ENSMUSG00000039191	Rbpj	3.02090511593819	0.000781921658197713	0.0391265473900752	3868.26634631215	6186.01987791484	14735.824681588	89567.2578858686	104234.050572595	7412.77901845448
ENSMUSG00000046352	Gjb2	2.34329488882929	0.000901036681359197	0.0436809460817289	114.761492133599	180.506889182058	94.4362002152526	1341.3123960238	294.68017411729	344.222955325981
ENSMUSG00000005078	Jkamp	1.60952721763667	0.00094971015291728	0.0453994047435438	1998.45808594433	2412.93803755259	3210.83080731859	12146.0035162504	4692.03325365899	6424.21671499741
ENSMUSG00000102467	Gm37167	2.65746926402243	0.000966729230756884	0.0456471535062043	29.9695616399845	23.4171099479426	29.2752220667283	247.957313384312	241.101960641419	33.559341048494
ENSMUSG00000075276	Gm13653	4.54550739692476	0.000982583430735666	0.0462823222325736	1.46192983609681	1.95142582899522	2.83308600645758	9.76209895213827	7.09123413651232	127.525495984277

## Sheet: Significant DOWN genes
The list of significantly downregulated genes in dcKO compared to Trp53 cKO high-grade diffuse gliomas.
ID	Gene name	log2FoldChange	pvalue	padj	C19	C23	C46	G13	G37	G38
ENSMUSG00000033676	Gabrb3	-3.35754926731758	4.4483907941181e-27	8.56982486486852e-23	3787.86020532683	3086.17994855593	3090.89683304522	337.768623743984	266.315237571241	369.152751533434
ENSMUSG00000061911	Myt1l	-5.15324411555268	1.18604242248199e-14	3.80818454485258e-11	616.203425914804	510.297854282249	163.374626372387	9.76209895213827	12.6066384649108	13.4237364193976
ENSMUSG00000056296	Synpr	-7.11463633090464	1.5223238031896e-14	4.18965258120681e-11	357.441844925669	2854.93598782	746.045981700496	5.85725937128296	18.1220427933093	3.83535326268502
ENSMUSG00000094724	Rnaset2b	-5.05929809879654	6.92811910421874e-14	1.66837768178467e-10	679.066408866967	1159.14694242316	1642.24552174324	68.3346926649679	14.9703831770816	23.9709578917814
ENSMUSG00000034570	Inpp5j	-4.00407463802145	2.71098291765218e-13	5.80300954539658e-10	187.127019020391	356.135213791627	420.241090957874	15.6193583234212	25.2132769298216	18.2179279977539
ENSMUSG00000022021	Diaph3	-2.18596834886007	4.77509286485626e-12	9.19921640414559e-09	2143.92010463597	1974.84293894316	1520.42282346557	466.628329912209	398.684941452804	375.864619743132
ENSMUSG00000069045	Ddx3y	-26.7657856577979	7.33063611809416e-12	1.2838609528644e-08	0	4582.92355939527	479.735897093483	0	0	0
ENSMUSG00000069049	Eif2s3y	-26.6223285621678	9.47100805422619e-12	1.5204914180389e-08	0	3880.41026095699	338.081596770604	0	0	0
ENSMUSG00000027894	Slc6a17	-2.57285044568749	1.10659382880285e-11	1.6398869316836e-08	2500.63098464359	2158.27696686871	3135.28184714639	341.673463324839	389.229962604121	577.220666034096
ENSMUSG00000062773	Tex101	-7.39386961803294	4.4338275007299e-11	5.69451245343743e-08	1437.07702888316	38.0528036654067	1179.5081406885	3.90483958085531	8.66706394462617	2.87651494701377
ENSMUSG00000055732	Gm9979	-6.79729792321209	4.36762486322338e-11	5.69451245343743e-08	152.040702954068	278.078180631818	265.36572260486	0	0	5.75302989402754
ENSMUSG00000046709	Mapk10	-2.61644514094152	5.16939415847169e-11	6.22427365393482e-08	2588.3467748094	2685.16194069742	2112.5377988152	275.291190450299	553.904177552018	372.029266480447
ENSMUSG00000048709	Gm8666	-2.63256355642479	6.70737631884603e-11	7.60103557544523e-08	230.984914103295	238.073951137416	203.982192464946	29.2862968564148	38.6078302987893	39.3123709425215
ENSMUSG00000069755	Zfp125	-4.08428761992753	8.08934117953594e-11	8.65784210131999e-08	787.24921673813	522.982122170718	331.471062755537	58.5725937128296	18.9099576973662	22.0532812604389
ENSMUSG00000029816	Gpnmb	-5.02168864743181	1.61885033322063e-10	1.6414290352366e-07	17006.6297833142	187162.226971846	105925.30833344	3518.26046235063	1981.60598370317	4046.2976921327
ENSMUSG00000036131	Frmd7	-5.65209353986838	2.37904899090769e-10	2.29161894049183e-07	193.705703282827	390.285165799043	254.033378579029	1.95241979042765	12.6066384649108	0.958838315671256
ENSMUSG00000039552	Rsph4a	-4.2796188580284	5.05755975535781e-10	4.63970898509373e-07	111.106667543357	242.952515709904	126.544508288438	7.80967916171062	11.8187235608539	4.79419157835628
ENSMUSG00000003657	Calb2	-4.26521381483882	8.23913948822733e-10	7.21486464730452e-07	399.837810172477	370.770907509091	833.87164790068	7.80967916171062	45.6990644353016	27.8063111544664
ENSMUSG00000067889	Sptbn2	-2.4857784540769	9.93999193584944e-10	8.32582368017998e-07	1052.5894819897	1470.3993621479	742.268533691885	167.908101976778	209.585364479142	204.232561237978
ENSMUSG00000030302	Atp2b2	-4.93184439584055	1.48714875284349e-09	1.19374669681374e-06	290.193072465216	594.209164929043	1602.58231765284	13.6669385329936	51.2144687637001	15.3414130507401
ENSMUSG00000025475	Adgra1	-3.79487810516163	1.896994781272e-09	1.45347596336954e-06	636.670443620159	1897.76161869785	1560.08602755597	130.812125958653	122.91472503288	42.1888858895353
ENSMUSG00000023885	Thbs2	-2.08423365240148	2.88997460103874e-09	2.06205039588931e-06	7512.12646278344	8311.12260569063	5144.88418772696	1563.88825213255	1944.57398321249	1435.38095855987
ENSMUSG00000085402	Gm12111	-9.92999987983594	1.34127210165354e-08	9.22843108512693e-06	15.3502632790165	111.231272252727	486.346431108551	0	0	0
ENSMUSG00000027220	Syt13	-4.43908022271717	1.77584270077189e-08	1.14038698767902e-05	986.802639365345	687.877604720814	135.988128309964	13.6669385329936	37.0320004906755	31.6416644171514
ENSMUSG00000031344	Gabrq	-4.46009400157954	2.41263940890904e-08	1.49933865202041e-05	132.304650166761	262.466773999857	308.806374703876	7.80967916171062	20.48578750548	2.87651494701377
ENSMUSG00000041141	Pnmal1	-3.73943389353095	2.74076288272089e-08	1.65002490423806e-05	926.863516085376	2778.83038048919	539.230703229092	109.335508263949	81.1552351178632	127.525495984277
ENSMUSG00000045813	Gm9801	-6.19406905674051	4.58750836962217e-08	2.61232361513552e-05	50.4365793453398	75.1298944163158	111.434716253998	1.95241979042765	1.57582980811385	0
ENSMUSG00000037034	Pax1	-4.78966867753578	4.74598113312968e-08	2.61232361513552e-05	170.314825905278	611.77199739	950.972536167594	5.85725937128296	12.6066384649108	43.1477242052065
ENSMUSG00000025551	Fgf14	-3.84019370465711	4.66713677253525e-08	2.61232361513552e-05	305.543335744233	207.826850787991	179.42878040898	33.1911364372701	11.0308086567969	6.71186820969879
ENSMUSG00000032281	Acsbg1	-2.18241353407952	5.2604341701612e-08	2.81506289689321e-05	5200.81539191439	9593.20937534048	9217.91750301081	1616.6035864741	2175.43305010117	1496.74661076283
ENSMUSG00000032561	Acpp	-6.03884846521124	5.56581056358147e-08	2.89798217587559e-05	226.599124595005	580.549184126077	50.0511861140839	1.95241979042765	9.4549788486831	0.958838315671256
ENSMUSG00000045589	Frrs1l	-2.2945444889223	7.83053801185053e-08	3.96987670521843e-05	8342.50260968643	4217.03121645866	6291.33965834013	1026.97280976495	1690.86538410616	1122.79966765104
ENSMUSG00000047786	Lix1	-3.72006555689485	8.48895302623909e-08	4.1933251294999e-05	456.853073780252	120.988401397703	191.705486436963	25.3814572755595	21.273702409537	12.4648981037263
ENSMUSG00000109006	B230209E15Rik	-7.92447412436869	1.10061238160559e-07	5.17153598332479e-05	25.5837721316941	710.319001754259	66.1053401506768	1.95241979042765	1.57582980811385	0
ENSMUSG00000026163	Sphkap	-4.0816731766603	1.19166225415568e-07	5.46604126816887e-05	104.527983280922	359.06235253512	135.043766307811	5.85725937128296	9.4549788486831	19.1767663134251
ENSMUSG00000052516	Robo2	-2.62950772639567	1.68464760864622e-07	7.54761306524869e-05	1044.54886789117	838.137393553445	1679.07563982719	216.71859673747	248.981109681988	110.266406302194
ENSMUSG00000036957	Lrfn3	-3.12705321048149	1.85187026647426e-07	8.10824560991515e-05	1512.36641544215	3134.96559428081	851.814525941578	158.14600302464	169.401704372239	301.075231120774
ENSMUSG00000097177	9330159M07Rik	-2.36262404494264	1.91612605213024e-07	8.20314853206426e-05	244.873247546215	174.652611695072	314.472546716791	56.620173922402	44.1232346271878	43.1477242052065
ENSMUSG00000037362	Nov	-4.0900665655245	2.01553433275902e-07	8.44114541752228e-05	2143.92010463597	11757.3406196962	8991.2706224942	253.814572755595	876.1613733113	212.862106079019
ENSMUSG00000041014	Nrg3	-9.02486153001356	2.07744325583102e-07	8.51530730289035e-05	12.4264036068229	73.1784685873206	241.756672551047	0	0	0
ENSMUSG00000059213	Ddn	-2.59788595887137	2.64932734336244e-07	0.000106331856812245	280.690528530587	568.840629152106	553.39613326138	52.7153343415467	103.216852431457	73.8305503066867
ENSMUSG00000039114	Nrn1	-6.12221854221057	2.8441187813441e-07	0.000110101972606353	146.923948527729	2426.59801835555	554.340495263533	1.95241979042765	3.93957452028462	38.3535326268502
ENSMUSG00000048834	Vstm2a	-4.65080658072183	2.85756482238134e-07	0.000110101972606353	120.609211477987	867.408780988374	1140.78929860025	23.4290374851318	51.2144687637001	9.58838315671256
ENSMUSG00000000948	Gm38393	-2.24445683748336	4.42190678508348e-07	0.000167035361205163	321.624563941297	672.266198088852	404.186936921281	97.6209895213827	98.4893630071156	98.7603465141394
ENSMUSG00000048905	4930539E08Rik	-4.24820474885615	5.14216984573648e-07	0.000190507503996372	138.883334429197	839.113106467943	452.34939903106	17.5717781138489	47.2748942434155	9.58838315671256
ENSMUSG00000022212	Cpne6	-6.02218533148453	5.62487922034829e-07	0.00020445905316983	363.289564270056	9.75712914497608	379.633524865315	1.95241979042765	6.3033192324554	2.87651494701377
ENSMUSG00000026822	Lcn2	-5.4570312543069	5.98536619959777e-07	0.000211889357304351	2613.19958202304	10243.0341763959	118.989612271218	113.240347844804	78.7914904056925	103.554538092496
ENSMUSG00000098659	1110015O18Rik	-4.38116235501946	6.04926792200328e-07	0.000211889357304351	111.837632461406	760.080360393637	872.590489988934	7.80967916171062	31.516596162277	43.1477242052065
ENSMUSG00000079536	Gm6880	-5.22045749321698	9.49493244164098e-07	0.000320912058751252	149.847808199923	1278.18391799187	59.4948061356091	17.5717781138489	14.9703831770816	7.67070652537005
ENSMUSG00000107758	Gm19253	-5.67412525255489	1.28425214228347e-06	0.000426570991742948	29.2385967219361	406.872285345503	156.764092357319	1.95241979042765	0.787914904056925	8.6295448410413
ENSMUSG00000003617	Cp	-3.17223946131855	1.47206020516692e-06	0.000472653997542346	5831.63811619016	13579.9723439777	23258.6917510146	2663.10059414332	898.222990624894	1174.57693669729
ENSMUSG00000025221	Kcnip2	-3.00086418811764	1.55349100803778e-06	0.000490623020817176	182.010264594052	168.798334208086	379.633524865315	15.6193583234212	44.1232346271878	29.7239877858089
ENSMUSG00000059412	Fxyd2	-3.71981637274706	1.68960297845902e-06	0.000516669863174811	64.3249127882595	378.576610825072	153.931006350862	13.6669385329936	14.1824682730246	17.2590896820826
ENSMUSG00000026535	Ifi202b	-2.27256271016	1.68137722937031e-06	0.000516669863174811	845.726410182003	722.02755672823	947.195088158983	251.862152965167	95.3377033908879	176.426250083511
ENSMUSG00000054162	Spock3	-6.81927151553857	1.8697886054654e-06	0.000558773633357788	55.5533337716787	18.5385453754546	297.474030678046	1.95241979042765	1.57582980811385	0
ENSMUSG00000046844	Vat1l	-3.51144672169367	1.94330824993365e-06	0.000558773633357788	4254.94678795976	6761.69049746842	5159.9939797614	105.430668683093	373.471664522982	937.743872726488
ENSMUSG00000034853	Acot11	-3.25207266889613	1.93163525365204e-06	0.000558773633357788	712.690795097193	1604.07203143407	4534.82633433643	251.862152965167	241.101960641419	226.285842498416
ENSMUSG00000022218	Tgm1	-5.05899644477187	2.14792184661746e-06	0.000599706005436019	2894.62107547168	2542.70785518077	50.9955481162364	83.9540509883891	44.9111495312447	36.4358559955077
ENSMUSG00000043498	9330132A10Rik	-3.46221391795439	2.63617041197812e-06	0.000705358652593868	159.350352134552	307.349568066747	229.479966523064	9.76209895213827	10.24289375274	42.1888858895353
ENSMUSG00000030310	Slc6a1	-3.25580127448026	2.70425217902491e-06	0.000713663263409793	3054.70239252428	9939.58745998713	15698.1295617814	1272.97770335883	1274.05839986005	457.365876575189
ENSMUSG00000029245	Epha5	-3.46675742630676	2.94875029153444e-06	0.000767671275221769	909.320358052214	161.968343806603	1137.95621259379	42.9532353894084	81.1552351178632	74.789388622358
ENSMUSG00000031937	Vstm5	-5.81201513809268	3.11005857865932e-06	0.000798870380238292	10.2335088526776	211.729702445981	202.093468460641	5.85725937128296	1.57582980811385	0.958838315671256
ENSMUSG00000027955	Fam198b	-2.16356244939771	3.18148939544815e-06	0.000806465700043535	493.401319682672	961.077220780144	664.830849515378	185.479880090627	104.792682239571	184.096956608881
ENSMUSG00000037541	Shank2	-1.26560251157914	3.38168778544034e-06	0.000846080716707897	2571.53458169428	2342.68670770876	2277.80114919189	905.922782758431	1127.50622770546	955.961800724242
ENSMUSG00000020871	Dlx4	-7.65363757860109	3.443014602721e-06	0.000850380465659233	31.4314914760813	7.80570331598087	541.119427233397	0	1.57582980811385	0.958838315671256
ENSMUSG00000039706	Ldb2	-3.26390419921131	3.51194010963344e-06	0.000856424382431497	1866.88440069562	1692.86190665335	1421.26481323955	310.434746677997	170.977534180353	39.3123709425215
ENSMUSG00000022756	Slc7a4	-4.89724156990657	3.7938202424225e-06	0.000913599337128369	65.0558777063079	316.130984297225	2223.02815306705	19.5241979042765	33.8803408744478	33.559341048494
ENSMUSG00000027895	Kcnc4	-6.2417345617641	3.84750507606366e-06	0.000915088707288473	47.5127196731462	13.6599808029665	398.520764908366	3.90483958085531	0.787914904056925	1.91767663134251
ENSMUSG00000085642	3110053B16Rik	-5.5778150404271	4.06319853089947e-06	0.000943102646961184	355.248950171524	272.223903144833	263.476998600555	19.5241979042765	0	0.958838315671256
ENSMUSG00000031576	Kcnu1	-2.41113724193033	4.04510523206794e-06	0.000943102646961184	228.79201934915	507.370715538756	358.85756081796	72.2395322458232	44.9111495312447	89.1719633574268
ENSMUSG00000033882	Rbm46	-5.1631348254202	4.17348275567406e-06	0.000957168396286438	850.112199690293	22.441397033445	449.516313024602	23.4290374851318	3.93957452028462	10.5472214723838
ENSMUSG00000092199	Gm18358	-7.35033352003282	4.33653867482143e-06	0.000982863736122762	78.9442111492276	105.376994765742	16.0541540365929	1.95241979042765	0	0
ENSMUSG00000031070	Mrgprf	-4.41608368877387	4.3971495745666e-06	0.000985012634349133	200.284387545263	3783.81468242172	699.772243595022	82.0016311979615	100.065192815229	37.394694311179
ENSMUSG00000109401	Cpeb1os1	-3.64264214419846	4.64188779554733e-06	0.001027884694037	95.7564042643408	56.5913490408613	220.980708503691	9.76209895213827	14.1824682730246	5.75302989402754
ENSMUSG00000044522	A730020M07Rik	-5.32105424886278	4.97370441191935e-06	0.00108884563063212	27.0457019677909	187.336879583541	1239.94730882627	19.5241979042765	12.6066384649108	4.79419157835628
ENSMUSG00000031210	Gpr165	-4.92008586309538	5.43366668700574e-06	0.00117617515421534	32.8934213121782	376.625184996077	712.993311625157	27.3338770659872	6.3033192324554	4.79419157835628
ENSMUSG00000041544	Disp3	-3.83314039778109	5.51183747304765e-06	0.0011784443180723	698.802461654274	1848.00026005847	827.261113885613	109.335508263949	117.399320704482	10.5472214723838
ENSMUSG00000097709	2810429I04Rik	-2.23644176147155	5.56649016063222e-06	0.0011784443180723	641.05623312845	409.799424088995	336.192872766299	60.5250135032573	107.156426951742	124.648981037263
ENSMUSG00000022309	Angpt1	-3.01464394829352	6.77142434371663e-06	0.00141795097806197	463.431758042688	2234.38257419952	1123.79078256151	220.623436318325	90.6102139665463	163.002513664114
ENSMUSG00000044349	Snhg11	-3.6429632490363	7.99508864713727e-06	0.00163856790199042	532.142460339238	100.498430193254	764.933221743546	48.8104947606913	47.2748942434155	16.3002513664113
ENSMUSG00000052854	Nrk	-4.64258188942198	8.15377664062323e-06	0.0016535000734906	31.4314914760813	103.425568936746	111.434716253998	0	2.36374471217077	6.71186820969879
ENSMUSG00000022887	Masp1	-3.17539916793789	8.61386143519234e-06	0.00172860458905188	124.995000986277	729.833260044211	785.709185790902	64.4298530841126	55.9419581880416	61.3656522029604
ENSMUSG00000049281	Scn3b	-1.96462537532414	9.27382163979116e-06	0.00184185746278945	1176.12255313988	770.81320245311	597.781147362549	156.193583234212	242.677790449533	251.215638705869
ENSMUSG00000024778	Fas	-2.03041386517663	9.43546349587353e-06	0.00185483881885718	270.457019677909	394.188017457034	199.260382454183	83.9540509883891	65.3969370367247	63.2833288343029
ENSMUSG00000000627	Sema4f	-3.45452826512508	9.9706493399875e-06	0.00194024807610969	1581.80808265675	9208.77848702843	2043.59937265807	206.956497785331	628.756093437426	333.675733853597
ENSMUSG00000026668	Ucma	-6.37029791333353	1.0244866930655e-05	0.00197367361419068	10.2335088526776	152.211214661627	3828.44355672634	27.3338770659872	16.5462129851954	4.79419157835628
ENSMUSG00000021359	Tfap2a	-4.6873048864585	1.07694642889954e-05	0.00202586141912626	5715.41469422047	2330.00243982029	254.033378579029	220.623436318325	20.48578750548	82.460095147728
ENSMUSG00000083282	Ctsf	-2.75705106452223	1.072356056708e-05	0.00202586141912626	1730.19396102057	3599.40494158168	8315.10742895299	702.871124553955	817.855670411088	497.637085833382
ENSMUSG00000043621	Ubxn10	-4.9046792687214	1.12387576906729e-05	0.00208187179721935	73.0964918048403	37.0770907509091	816.873131861935	11.7145187425659	12.6066384649108	6.71186820969879
ENSMUSG00000095620	2010005H15Rik	-4.59823305835662	1.13700934222193e-05	0.00208614142646718	58.4771934438723	298.568151836268	281.419876641453	21.4766176947042	5.51540432839847	0.958838315671256
ENSMUSG00000056116	H2-T22	-3.88916064799241	1.15336978802113e-05	0.00209619518549312	1341.32062461882	4348.75245991584	16364.8491353011	609.154974613428	191.463321685833	688.445910651962
ENSMUSG00000090066	1110002E22Rik	-3.87165528275885	1.26020118099807e-05	0.00226636061134141	192.24377344673	666.411920601866	74.6045981700495	11.7145187425659	33.8803408744478	17.2590896820826
ENSMUSG00000048482	Bdnf	-3.53705626978922	1.27052658201335e-05	0.00226636061134141	209.786931479892	566.88920332311	113.323440258303	25.3814572755595	10.24289375274	41.230047573864
ENSMUSG00000026051	1500015O10Rik	-4.6447881456225	1.30652882640917e-05	0.00230919980190576	37.2792108204686	1297.69817628182	451.405037028907	19.5241979042765	40.9715750109601	10.5472214723838
ENSMUSG00000004902	Slc25a18	-2.46504852673919	1.41963783860389e-05	0.00248630208733672	4000.57099647891	2077.29279496541	4838.91089902954	1021.11555039366	629.544008341483	328.881542275241
ENSMUSG00000029778	Adcyap1r1	-3.67509186288291	1.50642602828367e-05	0.00261453130044007	1703.87922397083	23654.2081861655	5992.92126565993	876.636485902017	1010.10690700098	567.632282877384
ENSMUSG00000031698	Mylk3	-4.78354263467969	1.73097183649566e-05	0.00297742610982936	42.3959652468074	858.627364757895	2038.8775626473	23.4290374851318	69.3365115570094	13.4237364193976
ENSMUSG00000074731	Zfp345	-6.4772423434188	1.80459878603944e-05	0.00307660138168583	13.8883334429197	503.467863880766	313.528184714639	0	8.66706394462617	0
ENSMUSG00000022594	Lynx1	-3.32734660297011	1.8242383815851e-05	0.00308280284396816	467.817547550978	1362.09522863866	3165.50143121527	287.005709192865	126.066384649108	86.295448410413
ENSMUSG00000046287	Pnma3	-5.77535626122465	1.97779844995418e-05	0.0032290073846074	141.80719410139	992.300034044068	55.717358126999	3.90483958085531	17.3341278892523	0
ENSMUSG00000079009	Gm14139	-5.7695487275361	1.94426597518019e-05	0.0032290073846074	6.57868426243563	323.936687613206	86.8813041980324	5.85725937128296	1.57582980811385	0.958838315671256
ENSMUSG00000015619	Gata3	-4.8124710010317	1.96210539624672e-05	0.0032290073846074	19.7360527873069	186.361166669043	60.4391681377617	1.95241979042765	1.57582980811385	5.75302989402754
ENSMUSG00000095325	Zfp870	-2.82941748127796	1.97359722432009e-05	0.0032290073846074	636.670443620159	940.587249575694	1117.18024854644	35.1435562276978	135.521363497791	206.15023786932
ENSMUSG00000082361	Btc	-4.25584837867137	2.03338240860037e-05	0.00329185815980556	144.000088855535	59.5184877843541	388.132782884688	13.6669385329936	1.57582980811385	16.3002513664113
ENSMUSG00000034324	Tmem132c	-4.34296854560181	2.11317807605165e-05	0.00336449385414339	64.3249127882595	197.094008728517	862.202507965256	21.4766176947042	29.1528514501062	4.79419157835628
ENSMUSG00000020684	Rasl10b	-1.593031563079	2.0982644415634e-05	0.00336449385414339	2563.49396759575	3298.88536391641	1843.39462820173	1009.4010316511	754.822478086534	792.000448744457
ENSMUSG00000048138	Dmrt2	-4.29084739524142	2.21099054255997e-05	0.00346298640670063	92.8325445921472	89.76558813378	763.988859741393	15.6193583234212	26.7891067379354	5.75302989402754
ENSMUSG00000053024	Cntn2	-1.81560119565373	2.32506713532914e-05	0.00361229180339645	443.695705255381	244.9039415389	357.913198815807	80.0492114075338	114.247661088254	101.636861461153
ENSMUSG00000030088	Aldh1l1	-2.62594968502881	2.40963169747534e-05	0.00371372437214899	1730.19396102057	804.963154460527	1758.402048008	421.722674732373	133.15761878562	143.825747350688
ENSMUSG00000040612	Ildr2	-3.66296348949988	2.50965667306804e-05	0.00383718538148061	3224.28625351151	22262.8415700919	2069.09714671618	558.392060062309	990.409034399554	626.12142013333
ENSMUSG00000070532	Ccdc190	-2.60918508601259	2.56963449464613e-05	0.00389795342829589	429.807371812461	427.362256549952	654.4428674917	87.8588905692444	130.005959169393	29.7239877858089
ENSMUSG00000032554	Trf	-1.83674223076529	2.80096766858289e-05	0.00418299551436042	4217.66757713929	3684.29196514297	3101.2848150689	1559.9834125517	751.670818470306	772.823682431032
ENSMUSG00000053166	Cdh22	-2.9641785160509	2.90524695407019e-05	0.00430535250539709	3300.30660498854	5427.89094335019	669.552659526141	445.151712217505	384.502473179779	374.905781427461
ENSMUSG00000045246	Kcng4	-6.58949299238586	2.95574193464795e-05	0.00431381578568127	6.57868426243563	35.1256649219139	247.422844563962	0	0.787914904056925	1.91767663134251
ENSMUSG00000053214	Gm9899	-3.82567277128657	2.95411233217438e-05	0.00431381578568127	67.9797373785015	40.0042294944019	193.594210441268	3.90483958085531	11.8187235608539	4.79419157835628
ENSMUSG00000030226	Lmo3	-2.54124268040199	3.06741625321945e-05	0.00440998314315468	1045.27983280922	2265.60538746345	893.366454036289	105.430668683093	309.650557294371	304.910584383459
ENSMUSG00000102252	Snrpn	-2.10143036169177	3.13731655458602e-05	0.00447706692030368	3782.74345090049	8227.21129504383	5254.43017997665	1917.27623419996	1301.63542150204	806.383023479526
ENSMUSG00000004328	Hif3a	-3.65183369721511	3.25364124257086e-05	0.00457528456482684	168.852896069181	28.2956745204306	178.484418406827	11.7145187425659	12.6066384649108	5.75302989402754
ENSMUSG00000060924	Csmd1	-2.93476342476038	3.23886193674729e-05	0.00457528456482684	1154.92457051648	1423.56514225201	3157.94653519805	119.097607216087	141.824682730246	488.048702676669
ENSMUSG00000107879	9330102E08Rik	-1.76627561364505	3.33219349335711e-05	0.00465179040938586	498.518074109011	421.507979062967	286.141686652215	121.050027006515	92.1860437746602	141.908070719346
ENSMUSG00000025586	Cpeb1	-2.68621371454336	3.44790399963798e-05	0.00474456218235898	1730.19396102057	705.440437181771	1818.84121614576	208.908917575759	362.440855866185	89.1719633574268
ENSMUSG00000096146	Kcnj11	-3.8747485757009	3.64031612893877e-05	0.00497380781730535	120.609211477987	268.321051486842	549.61868525277	1.95241979042765	39.3957452028462	21.0944429447676
ENSMUSG00000066392	Nrxn3	-2.56633575427494	3.76420388045445e-05	0.00510685829274331	326.741318367636	338.57238133067	671.441383530446	31.2387166468425	76.4277456935217	116.019436196222
ENSMUSG00000059361	Nrsn2	-3.45713807093184	3.83259350428066e-05	0.00516328068950817	70.1726321326467	68.2999040148326	118.045250269066	7.80967916171062	13.3945533689677	1.91767663134251
ENSMUSG00000079057	Cyp4v3	-1.55813656997922	4.11049724663873e-05	0.00549921732336772	684.183163293306	1289.89247296584	957.583070182661	333.863784163129	336.439664032307	325.046189012556
ENSMUSG00000069911	Fam196b	-2.98819760805646	4.21125332692983e-05	0.00559515829953815	1160.77228986086	184.409740840048	712.993311625157	111.287928054376	100.853107719286	47.9419157835628
ENSMUSG00000031517	Gpm6a	-4.12801158487386	4.41497230445413e-05	0.00582564667433622	17974.4273348102	12817.9405577551	17057.0664828789	997.686512908531	1708.19951199541	30.6828261014802
ENSMUSG00000082706	Gm11663	-3.63753505419484	4.51402980729445e-05	0.00587586379983294	54.8223688536303	53.6642102973684	48.1624621097788	1.95241979042765	7.87914904056925	1.91767663134251
ENSMUSG00000068762	Gstm6	-2.33543773194645	4.50060834210884e-05	0.00587586379983294	679.797373785015	792.278886572058	288.974772658673	68.3346926649679	119.763065416653	159.167160401428
ENSMUSG00000025176	Hoga1	-3.03334858314463	4.57020984360984e-05	0.00590906661994252	95.7564042643408	365.892342936603	100.102372228168	15.6193583234212	24.4253620257647	27.8063111544664
ENSMUSG00000028753	Vwa5b1	-7.41341267226653	4.79948256269795e-05	0.00607729528376443	32.8934213121782	4.87856457248804	169.985160387455	0	0.787914904056925	0
ENSMUSG00000099696	2900052N01Rik	-4.62363879278292	4.82650494895384e-05	0.00607729528376443	247.06614230036	47.8099328103828	1076.57268245388	3.90483958085531	40.1836601069032	10.5472214723838
ENSMUSG00000021913	Ogdhl	-2.01307154394926	4.86171437824336e-05	0.00608187840888691	4940.59188108916	11664.6478928189	9273.63486113781	1554.12615318041	3064.98897678144	1790.15113535823
ENSMUSG00000060586	H2-Eb1	-6.08729848182228	4.95077409502636e-05	0.00615333309294728	222.944300004763	1876.2959345789	35150.0980821192	37.0959760181254	16.5462129851954	493.801732570697
ENSMUSG00000041193	Pla2g5	-4.42078016391957	5.11324813650599e-05	0.00631453367626846	24.8528072136457	84.8870235612919	524.120911194652	9.76209895213827	5.51540432839847	14.3825747350688
ENSMUSG00000033717	Adra2a	-2.04354086439682	5.36599273093432e-05	0.00654277531401581	574.538425586045	1349.41096075019	715.826397631615	191.33713946191	159.946725523556	288.610333017048
ENSMUSG00000048067	Olfr1349	-6.69577732335242	6.10089355090049e-05	0.00716668989378646	85.5228954116632	0.975712914497608	298.418392680198	0	2.36374471217077	0.958838315671256
ENSMUSG00000024211	Grm8	-4.30055952308509	6.14950539909593e-05	0.00718001342506564	35.0863160663234	28.2956745204306	259.699550591945	5.85725937128296	3.93957452028462	6.71186820969879
ENSMUSG00000054459	Vsnl1	-4.20487771124092	6.3690756514225e-05	0.00739158086895509	49.7056144272914	183.43402792555	206.815278471403	1.95241979042765	18.9099576973662	1.91767663134251
ENSMUSG00000021792	Fam213a	-2.37966409086599	6.46039913773463e-05	0.00745267002326093	3847.06836368875	9451.73100273833	6977.89083390501	1399.88498973663	1942.99815340438	553.249708142315
ENSMUSG00000067571	Ms4a15	-5.66649825626105	6.62155097460111e-05	0.00759310592414824	27.0457019677909	29.2713874349282	47.2181001076263	0	1.57582980811385	0
ENSMUSG00000086006	Gm13293	-3.52005862789955	6.80708388581545e-05	0.00775967284380086	45.319824919001	117.085549739713	73.660236167897	13.6669385329936	6.3033192324554	1.91767663134251
ENSMUSG00000062444	Ap3b2	-3.09615712957851	7.03612819212346e-05	0.0079735888012505	2183.39221021058	1306.4795925123	563.784115285058	74.1919520362509	325.40885537551	72.8717119910154
ENSMUSG00000030307	Slc6a11	-3.80052491306557	7.23261681682195e-05	0.00810095133581831	2774.74282891174	1925.08158030378	13172.9055680256	782.920335961489	430.989452519138	69.9951970440017
ENSMUSG00000073514	Dok6	-3.30993668371475	7.20412447798792e-05	0.00810095133581831	87.7157901658084	179.53117626756	77.4376841765071	11.7145187425659	3.1516596162277	20.1356046290964
ENSMUSG00000045775	Slc16a5	-2.90205909219055	7.36175411912872e-05	0.00810828569268773	79.675176067276	126.842678884689	96.3249242195576	7.80967916171062	7.09123413651232	24.9297962074527
ENSMUSG00000026479	Lamc2	-2.49639267152521	7.31275828666483e-05	0.00810828569268773	237.563598365731	138.55123385866	96.3249242195576	29.2862968564148	16.5462129851954	38.3535326268502
ENSMUSG00000063430	Wscd2	-4.43833635443852	8.10860732773933e-05	0.0087987650447136	43.1269301648558	25.3685357769378	352.247026802892	3.90483958085531	10.24289375274	4.79419157835628
ENSMUSG00000055733	Nap1l3	-4.1405060848665	8.12966611969385e-05	0.0087987650447136	56.2842986897271	252.709644854881	1017.07787631827	35.1435562276978	34.6682557785047	5.75302989402754
ENSMUSG00000103845	Gm19026	-4.50658040763642	8.26708492889742e-05	0.00884807728640049	136.690439675051	57.5670619553589	138.821214316421	0	12.6066384649108	0.958838315671256
ENSMUSG00000071637	Cebpd	-1.50798956285076	8.26135686083266e-05	0.00884807728640049	6305.30338308553	3789.66895990871	5273.3174200197	1895.79961650525	1341.81908160894	2166.97459341704
ENSMUSG00000041986	Elmod1	-5.60048203691136	8.59534235414155e-05	0.00914857847804072	56.2842986897271	8.78141623047847	94.4362002152526	1.95241979042765	1.57582980811385	0
ENSMUSG00000033343	Magea4	-5.96475146601436	8.94698007701598e-05	0.00941877438162365	755.086760344001	125.866965970191	137.876852314269	17.5717781138489	0	0
ENSMUSG00000041000	Trim62	-1.5618902370226	9.19386614033953e-05	0.00958096249385275	5294.37890142459	6902.19315715608	8915.721662322	2883.72403046164	2599.33126848379	1669.33750758366
ENSMUSG00000068113	Gm4907	-5.44847431324753	9.38796958902022e-05	0.00972361473830508	36.5482459024202	46.8342198958852	17.942878040898	1.95241979042765	0	0.958838315671256
ENSMUSG00000002831	Plin4	-2.73236547592568	9.46246689755736e-05	0.00974836496157447	118.416316723841	472.245050616842	237.034862540284	29.2862968564148	65.3969370367247	28.7651494701377
ENSMUSG00000062372	Otof	-5.35468008512156	0.000104102156168674	0.0105121538532159	18.2741229512101	95.6198656207656	1447.70694929982	29.2862968564148	7.87914904056925	1.91767663134251
ENSMUSG00000056771	Gm10010	-2.7231449267981	0.000105312519785657	0.0105121538532159	96.4873691823893	55.6156361263637	62.3278921420667	5.85725937128296	9.4549788486831	16.3002513664113
ENSMUSG00000021747	4930452B06Rik	-2.4417723097595	0.000104961366183168	0.0105121538532159	785.787286902034	815.69599652	1178.56377868635	154.241163443785	296.256003925404	60.4068138872891
ENSMUSG00000028328	Tmod1	-2.40383653973068	0.000104824347761855	0.0105121538532159	2961.86984793213	4764.40616149182	1029.35458234625	408.05573619938	743.791669429737	501.472439096067
ENSMUSG00000028528	Dnajc6	-2.54962122179285	0.000107919238319195	0.0106618673139451	357.441844925669	307.349568066747	246.478482561809	23.4290374851318	98.4893630071156	31.6416644171514
ENSMUSG00000020062	Slc5a8	-3.53493236728305	0.000111456661610033	0.0109551662546801	193.705703282827	76.1056073308134	68.9384261571344	5.85725937128296	19.6978726014231	2.87651494701377
ENSMUSG00000057228	Aadat	-3.14638455249332	0.000115630651001606	0.0111940929223414	35.0863160663234	56.5913490408613	35.885756081796	3.90483958085531	6.3033192324554	3.83535326268502
ENSMUSG00000009216	Fam163b	-5.71815710733866	0.000116544233392682	0.0112261232815501	77.4822813131308	4.87856457248804	289.919134660825	0	5.51540432839847	0.958838315671256
ENSMUSG00000001260	Gabrg1	-4.8534950513911	0.000118454008273408	0.0112971112345901	372.792108204686	28.2956745204306	1903.83379633949	41.0008155989807	36.2440855866185	2.87651494701377
ENSMUSG00000027412	Lpin3	-2.21023685112381	0.000118073614979701	0.0112971112345901	166.660001315036	253.685357769378	221.925070505844	60.5250135032573	21.273702409537	58.4891372559466
ENSMUSG00000070337	Gpr179	-3.34025575775272	0.000121222526487703	0.0114478037881647	158.619387216504	1204.02973649005	182.261866415438	66.3822728745402	55.9419581880416	30.6828261014802
ENSMUSG00000028214	Gem	-2.46709882133244	0.000123781648292523	0.0116324558749047	587.695794110916	2961.28869550024	2907.69060462763	337.768623743984	446.747750600276	382.576487952831
ENSMUSG00000043635	Adamts3	-4.13802291993422	0.000129054026945998	0.0120385635533787	1193.66571117304	134.64838220067	847.092715930816	56.620173922402	2.36374471217077	65.2010054656454
ENSMUSG00000003974	Grm3	-2.79485516061271	0.00012935285001554	0.0120385635533787	112.568597379454	252.709644854881	633.666903444345	66.3822728745402	44.9111495312447	33.559341048494
ENSMUSG00000028434	Epb41l4b	-2.27939538391093	0.000130400274750913	0.0120776985244055	23928.1365923145	6192.84986831632	8458.65045328018	2540.09814734638	2135.24938999427	3271.55633307033
ENSMUSG00000043388	Tmem130	-3.66538983163318	0.000135984557717391	0.0125346531312226	146.923948527729	18.5385453754546	195.482934445573	5.85725937128296	13.3945533689677	8.6295448410413
ENSMUSG00000002944	Cd36	-2.04173116973434	0.00014122991970242	0.0129561638241292	1722.88431184009	880.093048876843	1222.00443078537	212.813757156614	208.797449575085	506.266630674423
ENSMUSG00000019359	Gdpd2	-3.16709507556224	0.000148096683023576	0.0134579367851377	1048.20369248141	887.898752192823	125.600146286286	134.716965539508	55.1540432839847	41.230047573864
ENSMUSG00000079008	Gm14124	-5.2210928241483	0.00014885719552312	0.0134635393040042	5.11675442633882	167.822621293589	72.7158741657445	0	3.1516596162277	2.87651494701377
ENSMUSG00000028121	Bcar3	-1.35231131717296	0.000159624407011019	0.0142714950645306	574.538425586045	755.201795821149	473.125363078415	249.90973317474	209.585364479142	247.380285443184
ENSMUSG00000024617	Camk2a	-3.13489897716634	0.000161437053658012	0.0142896016636354	395.452020664186	104.401281851244	798.930253821037	87.8588905692444	25.2132769298216	36.4358559955077
ENSMUSG00000023013	Aqp2	-7.23578579576193	0.000172637706003764	0.0149813757034347	6.57868426243563	71.2270427583254	16.9985160387455	0	0	0
ENSMUSG00000002190	Clgn	-3.18637707261086	0.000172339992974738	0.0149813757034347	692.223777391838	148.308363003636	433.462158988009	17.5717781138489	23.6374471217077	97.8015081984681
ENSMUSG00000027419	Pcsk2	-2.62018433110265	0.000177967414021624	0.0151141759901687	576.73132034019	214.656841189474	867.868679978171	60.5250135032573	154.431321195157	53.6949456775903
ENSMUSG00000027171	Prrg4	-2.44925723390516	0.000176350698779638	0.0151141759901687	394.721055746138	315.155271382727	755.489601722021	41.0008155989807	155.219236099214	69.9951970440017
ENSMUSG00000029596	Sdsl	-3.4085670633431	0.000182937054318455	0.015457378734408	78.2132462311792	94.644152706268	82.1594941872698	7.80967916171062	14.9703831770816	0.958838315671256
ENSMUSG00000037709	Fam13a	-1.76846631498614	0.000185634794500905	0.0156168310744975	1016.77220100533	1554.31067279469	1625.2470057045	630.631592308132	312.014302006542	292.445686279733
ENSMUSG00000028167	Bdh2	-2.53288877146654	0.000187471838974584	0.0156174077910207	85.5228954116632	122.939827226699	95.3805622174051	5.85725937128296	18.1220427933093	26.8474728387952
ENSMUSG00000067279	Ppp1r3c	-1.97307479766557	0.000193223088481637	0.015976149354501	1125.68597379454	3200.33835955215	3151.33600118298	757.53887868593	453.838984736789	694.198940545989
ENSMUSG00000049154	Fam183b	-2.8681392920321	0.000196443928147621	0.0161730439135211	39.4721055746138	52.6884973828708	86.8813041980324	13.6669385329936	6.3033192324554	5.75302989402754
ENSMUSG00000049583	Grm5	-4.7819548843709	0.000204962440375622	0.0164690707716356	5869.64829192868	29.2713874349282	3224.99623735088	74.1919520362509	234.010726504907	23.0121195761101
ENSMUSG00000030111	A2m	-3.47335701730421	0.000203252825534288	0.0164690707716356	557.726232470932	130.745530542679	2760.37013229183	115.192767635232	97.7014481030587	97.8015081984681
ENSMUSG00000016918	Sulf1	-3.35593869022081	0.000205168802761097	0.0164690707716356	2505.01677415188	32919.5780222348	14484.6243890154	943.018758776557	3150.08378641958	780.494388956402
ENSMUSG00000046561	Arsj	-2.93766754904227	0.00020444652874749	0.0164690707716356	209.786931479892	1706.52188745632	1553.47549354091	119.097607216087	237.162386121134	95.8838315671256
ENSMUSG00000035184	Fam124a	-1.5945493663019	0.000202632828389065	0.0164690707716356	2105.90992889745	2073.38994330742	3143.78110516576	1120.68895970547	759.549967510875	547.496678248287
ENSMUSG00000078127	Fam170b	-6.08548106857952	0.000207526187751154	0.0164744393787586	67.2487724604531	71.2270427583254	2.83308600645758	0	0.787914904056925	0.958838315671256
ENSMUSG00000097752	Gm26688	-4.38666507005065	0.000207481000598476	0.0164744393787586	338.436757056411	113.182698081723	26.4421360602707	17.5717781138489	0.787914904056925	5.75302989402754
ENSMUSG00000039005	Tlr4	-1.73285463058465	0.000207801129978632	0.0164744393787586	612.548601324562	770.81320245311	1284.33232292744	287.005709192865	188.311662069605	327.92270395957
ENSMUSG00000039518	Cdsn	-3.58087560553181	0.000209898244948278	0.0165173750866419	632.284654111869	11319.2455210868	2572.44209386348	538.867862158032	134.733448593734	540.784810038588
ENSMUSG00000003469	Phyhip	-2.96580431017208	0.000210057456331547	0.0165173750866419	153.502632790165	100.498430193254	226.646880516606	9.76209895213827	41.759489915017	8.6295448410413
ENSMUSG00000022489	Pde1b	-2.20709344598338	0.000215416785375177	0.016733888589729	2326.66133414807	1002.05716318904	2037.93320064515	484.200108026058	160.734640427613	518.731528778149
ENSMUSG00000057417	Dcpp3	-7.5452247330447	0.000220086604935739	0.0170279857192249	3.65482459024202	13.6599808029665	100.102372228168	0	0	0
ENSMUSG00000038193	Hand2	-5.33161030400451	0.000228386703608359	0.0173935029914023	708.305005588903	145.381224260144	2511.05856372357	76.1443718266785	0	8.6295448410413
ENSMUSG00000005107	Slc2a9	-2.75113973152682	0.000228422333601079	0.0173935029914023	330.396142957878	2009.96860386507	3101.2848150689	316.29200604928	236.374471217077	256.009830284225
ENSMUSG00000073755	5730409E04Rik	-2.12829841414791	0.000227710103710731	0.0173935029914023	942.94474428244	3008.12291539613	3946.48880699541	691.156605811389	580.693284289953	535.031780144561
ENSMUSG00000001334	Fndc5	-2.89403689445798	0.000231189402556878	0.0175348970088908	195.898598036972	199.045434557512	654.4428674917	44.905655179836	79.5794053097494	16.3002513664113
ENSMUSG00000051951	Xkr4	-4.31316997323854	0.000237212268017542	0.017851149778742	21.1979826234037	44.88279406689	311.639460710334	5.85725937128296	11.0308086567969	1.91767663134251
ENSMUSG00000056812	St8sia3	-4.82924377362882	0.000248085360879018	0.0185246685167995	213.441756070134	5.85427748698565	50.9955481162364	3.90483958085531	4.72748942434155	0.958838315671256
ENSMUSG00000036585	Fgf1	-2.74929391218454	0.000249793346479198	0.0185801884939064	640.325268210401	205.875424958995	1754.62459999939	138.621805120363	137.097193305905	111.225244617866
ENSMUSG00000035686	Thrsp	-3.26821804274462	0.000251815985467013	0.0186585960000846	87.7157901658084	903.510158824785	950.972536167594	78.0967916171062	97.7014481030587	25.8886345231239
ENSMUSG00000021301	Hecw1	-4.94977200831711	0.000268415021448763	0.0193639505620313	22.6599124595005	8.78141623047847	102.935458234625	1.95241979042765	1.57582980811385	0.958838315671256
ENSMUSG00000045875	Adra1a	-4.94373336074725	0.00026345337594252	0.0193639505620313	76.020351477034	914.243000884259	152.986644348709	5.85725937128296	30.7286812582201	0
ENSMUSG00000052572	Dlg2	-3.37731878884781	0.000268631149661795	0.0193639505620313	573.076495749948	1491.86504626684	1018.96660032258	60.5250135032573	223.767832752167	11.5060597880551
ENSMUSG00000057378	Ryr3	-3.09280217243717	0.000269376524818292	0.0193639505620313	365.482459024202	965.955785352632	182.261866415438	23.4290374851318	118.975150512596	33.559341048494
ENSMUSG00000027525	Phactr3	-2.19700788977229	0.000266690693585773	0.0193639505620313	1929.01641872974	9026.32017201737	7354.69127276387	1284.6922221014	1523.03950954204	1185.12415816967
ENSMUSG00000039578	Ccser1	-1.69471498747698	0.000266341462936786	0.0193639505620313	669.563864932338	964.980072438134	1115.29152454213	417.817835151518	192.25123658989	242.586093864828
ENSMUSG00000038375	Trp53inp2	-1.15444867128137	0.000266555326402166	0.0193639505620313	13444.6377376643	15716.7836267275	10431.4226757768	5642.49319433592	5441.34032741712	6702.27982654208
ENSMUSG00000090744	Gm6871	-6.2866420962656	0.000273596284620829	0.0194495661373442	7.30964918048403	30.2471003494259	58.5504441334566	0	0	0.958838315671256
ENSMUSG00000045441	Gprin3	-3.39085873206039	0.000273527999854118	0.0194495661373442	182.010264594052	65.3727652713397	289.919134660825	1.95241979042765	17.3341278892523	30.6828261014802
ENSMUSG00000044229	Nxpe4	-1.2687574975233	0.000272080980788371	0.0194495661373442	872.772112149794	1196.22403317407	1015.18915231397	355.340401857833	391.593707316292	531.196426881876
ENSMUSG00000023913	Pla2g7	-1.04869803898027	0.000278740108787812	0.0197423830727838	4029.0786282828	2920.30875309134	3698.12160042929	1710.31973641462	1632.55968120595	1804.5337100933
ENSMUSG00000057246	BC051142	-4.80864543161636	0.000285155332734965	0.0201227746708392	22.6599124595005	48.7856457248804	627.056369429277	3.90483958085531	1.57582980811385	19.1767663134251
ENSMUSG00000032511	Scn5a	-3.93051035114445	0.000290065725860113	0.0202395681240515	222.213335086715	49.761358639378	52.8842721205415	0	7.87914904056925	12.4648981037263
ENSMUSG00000019232	Etnppl	-3.34302450931437	0.000290850158793888	0.0202395681240515	76.020351477034	23.4171099479426	188.872400430505	7.80967916171062	12.6066384649108	7.67070652537005
ENSMUSG00000034997	Htr2a	-2.60660652555284	0.000291012736587712	0.0202395681240515	120.609211477987	139.526946773158	181.317504413285	7.80967916171062	18.1220427933093	45.065400836549
ENSMUSG00000000632	Sez6	-2.45960579952023	0.000298714883503029	0.0206263162390174	2811.29107481416	1346.4838220067	438.183968998772	335.816203953556	278.921876036151	221.49165092006
ENSMUSG00000055301	Adh7	-4.30979730833769	0.000308336540276642	0.02098976483544	89.9086849199536	315.155271382727	5.66617201291516	7.80967916171062	6.3033192324554	6.71186820969879
ENSMUSG00000068099	1500009C09Rik	-2.44152327545941	0.000308186578537293	0.02098976483544	905.665533461972	5036.63006463665	5532.0726086095	812.206632817904	741.427924717566	559.002738036342
ENSMUSG00000038045	Sult6b1	-2.210499583493	0.000306501209616498	0.02098976483544	70.1726321326467	142.454085516651	84.0482181915748	15.6193583234212	18.9099576973662	28.7651494701377
ENSMUSG00000063063	Ctnna2	-1.57921343185151	0.000307168247607735	0.02098976483544	6574.29847292734	9103.40149226268	3881.32782884688	2430.76263908243	2345.62266937746	1770.01553072914
ENSMUSG00000030110	Ret	-3.06088820976909	0.000310055795778479	0.0210324820622268	75.2893865589856	600.063442416029	118.989612271218	33.1911364372701	32.3045110663339	29.7239877858089
ENSMUSG00000055172	C1ra	-2.51411578399178	0.000311364968606326	0.0210471793691259	315.045879678862	373.698046252584	1387.26778116206	165.955682186351	83.518979830034	115.060597880551
ENSMUSG00000022665	Ccdc80	-3.39556254468328	0.000316454849977557	0.0212421696335109	770.437023623017	7626.17213971331	10495.6392919232	796.587274494483	858.039330517991	140.949232403675
ENSMUSG00000025468	Caly	-3.50083500040426	0.000325945896033716	0.0216529230589294	127.187895740422	247.831080282392	285.197324650063	7.80967916171062	46.4869793393586	2.87651494701377
ENSMUSG00000051243	Islr2	-3.09302452004771	0.000333456311065843	0.0218536281707823	203.939212135505	721.051843813732	68.9384261571344	29.2862968564148	33.0924259703908	53.6949456775903
ENSMUSG00000037843	Vstm2l	-2.79889743753732	0.000331271940785197	0.0218536281707823	74.5584216409372	27.319961605933	75.5489601722021	7.80967916171062	7.09123413651232	10.5472214723838
ENSMUSG00000024347	Psd2	-2.40044580636753	0.000333504629234882	0.0218536281707823	619.858250505046	2162.1798185267	729.991827663903	109.335508263949	319.105536143054	234.915387339458
ENSMUSG00000035916	Ptprq	-5.07126597960306	0.000336075748394132	0.0219474552298744	154.233597708213	25.3685357769378	8.49925801937273	0	3.1516596162277	1.91767663134251
ENSMUSG00000033910	Gucy1a1	-2.38047214685236	0.000337660360424711	0.0219764420391286	656.406496407466	3997.4958106967	3258.99326942837	529.105763205894	552.328347743904	438.189110261764
ENSMUSG00000107479	2610300M13Rik	-4.19296037867955	0.000346525437469432	0.0224774833429246	28.5076318038877	256.612496512871	20.7759640473556	5.85725937128296	2.36374471217077	8.6295448410413
ENSMUSG00000085558	4930412C18Rik	-2.76099658858996	0.000355432630619268	0.0229778846606718	42.3959652468074	256.612496512871	170.929522389607	25.3814572755595	17.3341278892523	26.8474728387952
ENSMUSG00000003545	Fosb	-3.99686489099814	0.000365962467247165	0.0235008897717221	653.482636735273	217.583979932967	9743.92713820976	164.003262395923	234.010726504907	266.557051756609
ENSMUSG00000022180	Slc7a8	-1.42141247607463	0.000374507048785429	0.0239696953317319	1556.22431052505	1544.55354364971	1949.16317244281	749.729199524219	739.064180005395	397.917901003571
ENSMUSG00000050908	Tvp23a	-3.48411592343858	0.000383371918267866	0.0244558278325511	164.467106560891	3032.51573825857	354.135750807197	103.478248892666	74.8519158854078	139.031555772332
ENSMUSG00000029084	Cd38	-1.57972838270987	0.000388459573052315	0.0246173476146475	1515.29027511434	873.263058475359	1905.7225203438	607.202554823	392.381622220348	439.147948577435
ENSMUSG00000062563	Cys1	-1.960325113126	0.000394779702747857	0.0247733907929559	128.649825576519	318.08241012622	387.188420882536	74.1919520362509	65.3969370367247	74.789388622358
ENSMUSG00000027831	Veph1	-2.82615454560318	0.000406020906311201	0.0253960803898873	720.000444277677	243.928228624402	1309.83009698555	58.5725937128296	208.009534671028	52.7361073619191
ENSMUSG00000030838	Ush1c	-5.87170574378598	0.000408667446269649	0.0253967043625316	133.766580002858	17.5628324609569	11.3323440258303	0	2.36374471217077	0
ENSMUSG00000024810	Il33	-2.30710397195696	0.000408057124059353	0.0253967043625316	5016.61223256619	1693.83761956785	3139.059295155	353.387982067405	429.413622711024	1206.21860111444
ENSMUSG00000027950	Chrnb2	-1.65088898004636	0.000430549915381164	0.0265001409578854	882.274656084423	674.217623917847	409.853108934196	160.098422815068	190.675406781776	274.227758281979
ENSMUSG00000044340	Phlpp1	-1.12983040098271	0.00043491985634711	0.0266838567914875	13415.3991409423	16673.9579958496	19369.8090261505	6306.31592308132	7624.65252655886	8667.89837366815
ENSMUSG00000058741	Prr19	-4.10138255406662	0.000439837135582655	0.0268148403253702	862.538603297116	165.871195464593	12.2767060279828	15.6193583234212	14.1824682730246	30.6828261014802
ENSMUSG00000047638	Nr1h4	-3.82914221020967	0.000443329600253462	0.026857687889569	13.1573685248713	356.135213791627	86.8813041980324	7.80967916171062	13.3945533689677	10.5472214723838
ENSMUSG00000089957	A830011K09Rik	-2.99368345374431	0.000443244285554262	0.026857687889569	62.8629829521627	218.559692847464	43.4406520990162	7.80967916171062	14.9703831770816	17.2590896820826
ENSMUSG00000063626	Unc5d	-4.63896006826926	0.000448984851421277	0.0270302911332215	1660.75229380597	10.7328420594737	661.997763508921	39.0483958085531	3.1516596162277	51.7772690462478
ENSMUSG00000024064	Galnt14	-3.12464586267439	0.000448346677428513	0.0270302911332215	32.1624563941297	138.55123385866	68.9384261571344	17.5717781138489	5.51540432839847	5.75302989402754
ENSMUSG00000101429	BC055402	-3.90826260908831	0.000459283393329671	0.0275641575467168	17.5431580331617	35.1256649219139	35.885756081796	3.90483958085531	0.787914904056925	1.91767663134251
ENSMUSG00000062694	Cav3	-5.98621663989398	0.000461605353566455	0.0276174755790614	9.50254393462924	665.436207687369	59.4948061356091	0	11.0308086567969	0
ENSMUSG00000029608	Rph3a	-3.72729448492821	0.000481235359575059	0.0284948876424646	37.2792108204686	18.5385453754546	85.9369421958799	1.95241979042765	6.3033192324554	1.91767663134251
ENSMUSG00000042607	Asb4	-2.02854289483474	0.000487896173101757	0.0287440971706586	99.4112288545829	221.486831590957	229.479966523064	31.2387166468425	40.1836601069032	62.3244905186316
ENSMUSG00000011034	Slc5a1	-5.04463875658076	0.000501789541059691	0.029293865177318	5.84771934438723	125.866965970191	29.2752220667283	0	1.57582980811385	2.87651494701377
ENSMUSG00000024066	Xdh	-2.1968880539892	0.000501490956780703	0.029293865177318	1008.00062198875	1829.46171468302	1751.79151399294	607.202554823	262.375663050956	134.237364193976
ENSMUSG00000038020	Rapgefl1	-1.82472121255158	0.000521245134951769	0.0303377266611656	693.685707227935	971.810062839618	2007.71361657627	400.246057037669	377.411239043267	259.84518354691
ENSMUSG00000108795	Gm45121	-3.86783845425815	0.000525903469355006	0.0304250160274	486.091670502188	14.6356937174641	89.71439020449	13.6669385329936	18.1220427933093	8.6295448410413
ENSMUSG00000052281	Tspan32os	-2.66784409979288	0.000534668508141655	0.0308394874531407	40.2030704926622	71.2270427583254	111.434716253998	17.5717781138489	12.6066384649108	5.75302989402754
ENSMUSG00000091455	Otogl	-4.5211120033953	0.000539467127597966	0.0309310542058774	727.310093458161	132.696956371675	2587.55188589792	1.95241979042765	134.733448593734	12.4648981037263
ENSMUSG00000044827	Tlr1	-2.93453781616395	0.000538083066501082	0.0309310542058774	764.58930427863	979.615766155599	3921.93539493944	267.481511288589	64.6090221326678	409.423960791626
ENSMUSG00000097304	Rpl31-ps15	-4.70084411973091	0.000549178602106779	0.031330375065634	93.5635095101956	2.92713874349282	272.92061862208	1.95241979042765	2.36374471217077	9.58838315671256
ENSMUSG00000107832	Gm18688	-5.5475450164543	0.000552157798063909	0.0313785250138679	12.4264036068229	22.441397033445	110.490354251846	0	0	2.87651494701377
ENSMUSG00000092216	Gm19345	-4.26484779683452	0.000561925388785227	0.03183968416161	61.4010531160659	135.624095115168	6.61053401506768	1.95241979042765	6.3033192324554	1.91767663134251
ENSMUSG00000033720	Sfxn5	-1.9221783993167	0.000568555966430732	0.0321209111240119	3381.44371089191	9906.41322089422	3447.86566985887	1860.65606027755	1383.57857152396	1172.65926006595
ENSMUSG00000042372	Dmrt3	-5.52716022251683	0.000579857970435249	0.0325684075814434	35.0863160663234	2.92713874349282	95.3805622174051	0	1.57582980811385	0.958838315671256
ENSMUSG00000042256	Ptchd4	-3.81686581859425	0.000588193185130291	0.0329405282312066	209.055966561843	1675.29907419239	487.290793110703	19.5241979042765	141.03676782619	6.71186820969879
ENSMUSG00000028370	Pappa	-2.6760229953395	0.00059357216610553	0.0331454138551392	155.69552754431	408.823711174498	609.113491388379	119.097607216087	23.6374471217077	43.1477242052065
ENSMUSG00000047875	Gpr157	-1.11710052546047	0.000597756550650618	0.0332826010066016	350.863160663234	383.45517539756	307.862012701723	177.670200928917	148.915916866759	155.331807138743
ENSMUSG00000042525	4933428M09Rik	-8.19880698883363	0.000605244726284455	0.033387222602595	48.974649509243	135.624095115168	0	0	0	0
ENSMUSG00000045573	Penk	-4.2247578926391	0.000606567760753088	0.033387222602595	913.706147560504	36.1013778364115	3827.49919472419	31.2387166468425	185.160002453377	38.3535326268502
ENSMUSG00000097240	Gm26614	-3.83392379421906	0.00060227520851114	0.033387222602595	71.6345619687435	21.4656841189474	155.819730355167	0	7.87914904056925	8.6295448410413
ENSMUSG00000085396	Firre	-1.42028829800856	0.000608359202121747	0.0333904274326936	3650.43880073373	3572.08497997574	6104.35598191393	2133.99483093743	1591.58810619499	1256.07819352935
ENSMUSG00000020734	Grin2c	-3.79753088180272	0.000619584174036223	0.0338138501779259	339.167721974459	23.4171099479426	279.531152637148	5.85725937128296	34.6682557785047	4.79419157835628
ENSMUSG00000046178	Nxph1	-2.14678336561018	0.000618854944165756	0.0338138501779259	2431.92028234704	3276.44396688297	613.835301399142	472.485589283492	476.688516954439	478.460319519957
ENSMUSG00000030029	Lrig1	-1.73424040547451	0.000627154478581359	0.0341303136437002	10126.7879746426	15021.1003186907	6528.37452088041	4373.42033055794	1879.17704617577	3270.59749475465
ENSMUSG00000028874	Fgr	-1.9280511739808	0.000629635389163459	0.0341688049922085	429.076406894413	499.565012222775	363.579370828722	80.0492114075338	63.033192324554	195.603016396936
ENSMUSG00000032517	Mobp	-3.79525573981789	0.000645994187143363	0.0348387520209518	381.563687221267	20.4899712044498	667.663935521836	31.2387166468425	40.1836601069032	5.75302989402754
ENSMUSG00000027273	Snap25	-3.2729282923013	0.000647405825253088	0.0348387520209518	1404.18360757098	121.964114312201	1106.79226652276	19.5241979042765	157.582980811385	93.9661549357831
ENSMUSG00000041329	Atp1b2	-1.63559283906917	0.00064688701230742	0.0348387520209518	25925.1327484227	47624.5473566283	66068.5100325929	12934.7811115832	19894.8513274373	12103.4160587183
ENSMUSG00000101089	2610016A17Rik	-6.4037027115243	0.00066188379313234	0.0354199757630404	9.50254393462924	6.82999040148326	86.8813041980324	0	0.787914904056925	0
ENSMUSG00000050663	Trhde	-3.44782327631451	0.00066601913244316	0.0354563380131532	31.4314914760813	43.9070811523924	146.376110333642	1.95241979042765	12.6066384649108	4.79419157835628
ENSMUSG00000034936	Arl4d	-1.63628442077183	0.000666244192097663	0.0354563380131532	379.370792467121	351.256649219139	577.949545317346	169.860521767206	168.613789468182	83.4189334633993
ENSMUSG00000042371	Slc5a10	-2.93064526087619	0.000668743998640779	0.0354913309471477	32.8934213121782	66.3484781858374	170.929522389607	7.80967916171062	17.3341278892523	9.58838315671256
ENSMUSG00000042532	Golga7b	-3.96109822594197	0.000675590581579849	0.0355315933609408	157.157457380407	28.2956745204306	84.0482181915748	0	13.3945533689677	2.87651494701377
ENSMUSG00000020932	Gfap	-3.42274186319605	0.000673985292126816	0.0355315933609408	37036.5304676765	247518.852149753	84497.7345045994	25010.4975153782	8172.25338487842	1233.06607395323
ENSMUSG00000040146	Rgl3	-2.87726196118715	0.000696296396808366	0.0363527102561332	320.893599023249	1131.82698081723	114.267802260456	109.335508263949	59.8815327083263	45.065400836549
ENSMUSG00000100826	Snhg14	-1.51522545420941	0.000703910138890883	0.0366508887181969	774.091848213259	1509.4278787278	960.416156189119	509.581565301618	324.620940471453	302.992907752117
ENSMUSG00000040717	Il17rd	-1.51578670507916	0.000716608087110039	0.0371114376295024	829.645181984938	2006.06575220708	1171.00888266913	503.724305930335	440.444431367821	457.365876575189
ENSMUSG00000032204	Aqp9	-3.29075532387259	0.000721426897790637	0.0372608289167201	50.4365793453398	142.454085516651	45.3293761033212	9.76209895213827	1.57582980811385	13.4237364193976
ENSMUSG00000078952	Lncenc1	-2.40239904551166	0.000725024031743243	0.0373464919024962	37.2792108204686	42.9313682378948	44.3850141011687	5.85725937128296	9.4549788486831	7.67070652537005
ENSMUSG00000038663	Fsd2	-2.80214667372175	0.000731638056531729	0.0373521868778404	40.2030704926622	31.2228132639235	81.2151321851172	11.7145187425659	6.3033192324554	4.79419157835628
ENSMUSG00000042429	Adora1	-1.6700597090253	0.000731320069145989	0.0373521868778404	2917.28098793118	6397.74958036082	8755.18012195607	1780.60684887002	1676.68291583314	2220.66953909463
ENSMUSG00000024121	Atp6v0c	-1.21962793259944	0.00073943180787179	0.0375861577273088	7624.6950601629	8699.45634566067	8984.66008847913	3207.82571567264	4900.04278833001	2757.61899587053
ENSMUSG00000035403	Crb2	-2.11225258820641	0.000743496959697076	0.0376933392856952	96.4873691823893	116.109836825215	141.654300322879	25.3814572755595	42.5474048190739	13.4237364193976
ENSMUSG00000037185	Krt80	-3.86684158412124	0.000751595098211844	0.0380038833780871	73.0964918048403	292.713874349282	11.3323440258303	3.90483958085531	7.09123413651232	14.3825747350688
ENSMUSG00000048304	Slitrk3	-2.42269156875385	0.000777991107884798	0.0391265473900752	2508.67159874212	3554.52214751479	2759.42577028968	119.097607216087	1019.56188584966	504.348954043081
ENSMUSG00000039450	Dcxr	-1.39504441673168	0.000787123410851282	0.0392847992488341	517.52316197827	879.117335962345	1105.84790452061	322.149265420563	308.074727486258	321.210835749871
ENSMUSG00000029804	Herc3	-1.30640489672554	0.000794886676634693	0.0395697463187787	4477.16012304647	6833.89325314125	4791.69279892192	2807.57965863497	1594.73976581122	2111.36197110811
ENSMUSG00000000120	Ngfr	-2.04118899706092	0.000803357803169452	0.0398883713352049	1123.4930790404	329.790965100192	876.367937997544	236.242794641746	104.792682239571	226.285842498416
ENSMUSG00000060212	Pcnx2	-3.37257272552273	0.000814264252881666	0.0403259661484969	261.685440661328	727.881834215216	59.4948061356091	5.85725937128296	47.2748942434155	46.9830774678915
ENSMUSG00000000560	Gabra2	-4.35356750438492	0.000819994121332393	0.0404020121418633	543.106934109964	40.9799424088995	2343.90648934257	124.95486658737	11.0308086567969	8.6295448410413
ENSMUSG00000045007	Tubg2	-2.26320985122596	0.000819485025258032	0.0404020121418633	344.284476400798	1464.54508466091	1134.17876458518	331.911364372701	118.187235608539	164.920190295456
ENSMUSG00000021456	Fbp2	-4.0665350135715	0.000834342504306685	0.0409742944409664	23.3908773775489	1599.19346686158	595.892423358244	83.9540509883891	42.5474048190739	6.71186820969879
ENSMUSG00000026589	Sec16b	-3.17654231901813	0.0008358628453309	0.0409742944409664	317.969739351055	7358.82680114096	1585.58380161409	452.961391379216	364.804600578356	207.109076184991
ENSMUSG00000000794	Kcnn3	-3.79467694274452	0.000839561817893981	0.0410511635069227	235.370703611586	37.0770907509091	1052.01927039791	17.5717781138489	9.4549788486831	68.0775204126592
ENSMUSG00000055003	Lrtm2	-3.33766821423529	0.000856821675779864	0.0417890369212635	290.924037383265	553.229222520144	3363.8174516673	230.385535270463	156.007151003271	30.6828261014802
ENSMUSG00000085007	Gm11549	-5.5095580195421	0.00087116625354766	0.042381358269181	717.076584605484	51.7127844683732	2.83308600645758	13.6669385329936	3.93957452028462	0
ENSMUSG00000089901	Gm8113	-4.4230095798378	0.00090241456218677	0.0436809460817289	16.0812281970649	10.7328420594737	68.9384261571344	1.95241979042765	0.787914904056925	1.91767663134251
ENSMUSG00000106709	Gm30270	-4.1606653577666	0.000923912523977122	0.044609460587517	342.091581646653	31.2228132639235	8.49925801937273	9.76209895213827	7.09123413651232	4.79419157835628
ENSMUSG00000052974	Cyp2f2	-7.21670756633671	0.000935817495340633	0.044884552759976	0.730964918048403	37.0770907509091	55.717358126999	0	0	0
ENSMUSG00000055078	Gabra5	-4.3566078919048	0.000936385754561124	0.044884552759976	16.0812281970649	32.1985261784211	285.197324650063	3.90483958085531	0.787914904056925	11.5060597880551
ENSMUSG00000059108	Ifitm6	-2.88736506936255	0.00093659954370674	0.044884552759976	44.5888600009526	40.9799424088995	19.831602045203	5.85725937128296	3.93957452028462	4.79419157835628
ENSMUSG00000103037	Pcdhgb1	-3.48410870081944	0.000952056035109872	0.0453994047435438	2941.40283022678	153.186927576124	3426.14534380936	103.478248892666	419.958643862341	58.4891372559466
ENSMUSG00000076439	Mog	-2.66042652620488	0.000956233172616073	0.0454860051122189	72.3655268867919	75.1298944163158	212.481450484318	5.85725937128296	22.8495322176508	26.8474728387952
ENSMUSG00000033585	Ndn	-3.57241336880953	0.000965823887190503	0.0456471535062043	2187.04703480082	962.052933694642	17669.0130602738	378.769439342965	1218.11644167201	152.45529219173
ENSMUSG00000015850	Adamtsl4	-2.68535322746275	0.000966262703588764	0.0456471535062043	415.188073451493	3462.80513355201	785.709185790902	347.530722696122	142.612597634303	235.874225655129
ENSMUSG00000044177	Wfikkn2	-2.85956824545666	0.00099684006910984	0.0468393266619538	199.553422627214	1433.32227139699	2423.23289752338	144.479064491646	320.681365951168	93.0073166201118
ENSMUSG00000047793	Sned1	-4.03584548299836	0.00100481953393554	0.0470009163642873	230.253949185247	15280.639953947	780.043013777986	560.344479852737	300.195578445688	133.278525878305
ENSMUSG00000106915	Gm42655	-3.173724517754	0.00100515845014723	0.0470009163642873	20.4670177053553	51.7127844683732	26.4421360602707	3.90483958085531	2.36374471217077	4.79419157835628
ENSMUSG00000029769	Ccdc136	-2.9017914975869	0.0010148773490117	0.0473404652026885	814.294918705921	2926.16303057833	364.523732830875	345.578302905695	141.03676782619	64.2421671499742
ENSMUSG00000027965	Olfm3	-3.62259459572481	0.00102664376096378	0.0477736523066843	84.0609655755664	24.3928228624402	29.2752220667283	0	5.51540432839847	4.79419157835628
ENSMUSG00000018986	Slfn3	-2.60680081236444	0.00104768081489575	0.0486351105999197	210.51789639794	829.355977322967	382.466610871773	154.241163443785	53.5782134758709	27.8063111544664
ENSMUSG00000030761	Myo7a	-2.70709410185424	0.00105830012682277	0.0490099806327899	1311.35106297884	4356.55816323182	971.748500214949	702.871124553955	137.885108209962	178.343926714854
ENSMUSG00000028610	Dmrtb1	-2.84629771646634	0.00106694821183606	0.0492919839353039	146.923948527729	1802.14175307708	1763.12385801877	89.8113103596721	164.674214947897	260.804021862582
ENSMUSG00000073400	Trim10	-3.21588336916175	0.00108134016152166	0.0498373641428585	13.1573685248713	109.279846423732	90.6587522066425	7.80967916171062	10.24289375274	4.79419157835628

## Sheet: Late stage RNASeq
The list of differentially expressed genes between Trp53 cKO and dcKO high-grade diffuse gliomas.
ID	Gene name	log2FoldChange	pvalue	padj	C19	C23	C46	G13	G37	G38
ENSMUSG00000033676	Gabrb3	-3.35754926731758	4.4483907941181e-27	8.56982486486852e-23	3787.86020532683	3086.17994855593	3090.89683304522	337.768623743984	266.315237571241	369.152751533434
ENSMUSG00000030849	Fgfr2	7.23437798784593	8.40796337076884e-25	8.09897071689308e-21	2035.00633184676	11747.5834905512	13535.5405768522	1174647.98545352	1028638.6655444	1910180.43339059
ENSMUSG00000094344	Gm11942	5.03632591975787	1.87195256197943e-20	1.20210553688445e-16	103.797018362873	37.0770907509091	38.7188420882536	1772.79716970831	2492.17484153205	1653.03725621725
ENSMUSG00000047676	Rpsa-ps10	5.9098606997623	5.23742742735017e-19	2.52247598469753e-15	665.909040342096	232.219673650431	135.043766307811	17923.2136761259	29513.7164761643	14720.0858221851
ENSMUSG00000050550	Gm11868	5.10750186386539	9.88909897913467e-17	3.81026983666059e-13	19.0050878692585	5.85427748698565	10.3879820236778	246.004893593884	498.750134268033	485.172187729655
ENSMUSG00000061911	Myt1l	-5.15324411555268	1.18604242248199e-14	3.80818454485258e-11	616.203425914804	510.297854282249	163.374626372387	9.76209895213827	12.6066384649108	13.4237364193976
ENSMUSG00000056296	Synpr	-7.11463633090464	1.5223238031896e-14	4.18965258120681e-11	357.441844925669	2854.93598782	746.045981700496	5.85725937128296	18.1220427933093	3.83535326268502
ENSMUSG00000094724	Rnaset2b	-5.05929809879654	6.92811910421874e-14	1.66837768178467e-10	679.066408866967	1159.14694242316	1642.24552174324	68.3346926649679	14.9703831770816	23.9709578917814
ENSMUSG00000034570	Inpp5j	-4.00407463802145	2.71098291765218e-13	5.80300954539658e-10	187.127019020391	356.135213791627	420.241090957874	15.6193583234212	25.2132769298216	18.2179279977539
ENSMUSG00000022021	Diaph3	-2.18596834886007	4.77509286485626e-12	9.19921640414559e-09	2143.92010463597	1974.84293894316	1520.42282346557	466.628329912209	398.684941452804	375.864619743132
ENSMUSG00000069045	Ddx3y	-26.7657856577979	7.33063611809416e-12	1.2838609528644e-08	0	4582.92355939527	479.735897093483	0	0	0
ENSMUSG00000069049	Eif2s3y	-26.6223285621678	9.47100805422619e-12	1.5204914180389e-08	0	3880.41026095699	338.081596770604	0	0	0
ENSMUSG00000027894	Slc6a17	-2.57285044568749	1.10659382880285e-11	1.6398869316836e-08	2500.63098464359	2158.27696686871	3135.28184714639	341.673463324839	389.229962604121	577.220666034096
ENSMUSG00000055732	Gm9979	-6.79729792321209	4.36762486322338e-11	5.69451245343743e-08	152.040702954068	278.078180631818	265.36572260486	0	0	5.75302989402754
ENSMUSG00000062773	Tex101	-7.39386961803294	4.4338275007299e-11	5.69451245343743e-08	1437.07702888316	38.0528036654067	1179.5081406885	3.90483958085531	8.66706394462617	2.87651494701377
ENSMUSG00000046709	Mapk10	-2.61644514094152	5.16939415847169e-11	6.22427365393482e-08	2588.3467748094	2685.16194069742	2112.5377988152	275.291190450299	553.904177552018	372.029266480447
ENSMUSG00000048709	Gm8666	-2.63256355642479	6.70737631884603e-11	7.60103557544523e-08	230.984914103295	238.073951137416	203.982192464946	29.2862968564148	38.6078302987893	39.3123709425215
ENSMUSG00000069755	Zfp125	-4.08428761992753	8.08934117953594e-11	8.65784210131999e-08	787.24921673813	522.982122170718	331.471062755537	58.5725937128296	18.9099576973662	22.0532812604389
ENSMUSG00000029816	Gpnmb	-5.02168864743181	1.61885033322063e-10	1.6414290352366e-07	17006.6297833142	187162.226971846	105925.30833344	3518.26046235063	1981.60598370317	4046.2976921327
ENSMUSG00000036131	Frmd7	-5.65209353986838	2.37904899090769e-10	2.29161894049183e-07	193.705703282827	390.285165799043	254.033378579029	1.95241979042765	12.6066384649108	0.958838315671256
ENSMUSG00000039552	Rsph4a	-4.2796188580284	5.05755975535781e-10	4.63970898509373e-07	111.106667543357	242.952515709904	126.544508288438	7.80967916171062	11.8187235608539	4.79419157835628
ENSMUSG00000003657	Calb2	-4.26521381483882	8.23913948822733e-10	7.21486464730452e-07	399.837810172477	370.770907509091	833.87164790068	7.80967916171062	45.6990644353016	27.8063111544664
ENSMUSG00000067889	Sptbn2	-2.4857784540769	9.93999193584944e-10	8.32582368017998e-07	1052.5894819897	1470.3993621479	742.268533691885	167.908101976778	209.585364479142	204.232561237978
ENSMUSG00000030302	Atp2b2	-4.93184439584055	1.48714875284349e-09	1.19374669681374e-06	290.193072465216	594.209164929043	1602.58231765284	13.6669385329936	51.2144687637001	15.3414130507401
ENSMUSG00000025475	Adgra1	-3.79487810516163	1.896994781272e-09	1.45347596336954e-06	636.670443620159	1897.76161869785	1560.08602755597	130.812125958653	122.91472503288	42.1888858895353
ENSMUSG00000034460	Six4	1.67212516492553	1.96160784051949e-09	1.45347596336954e-06	1084.75193838383	1197.19974608857	1137.01185059164	4121.55817759278	3102.02097727211	3674.26842565225
ENSMUSG00000023885	Thbs2	-2.08423365240148	2.88997460103874e-09	2.06205039588931e-06	7512.12646278344	8311.12260569063	5144.88418772696	1563.88825213255	1944.57398321249	1435.38095855987
ENSMUSG00000085402	Gm12111	-9.92999987983594	1.34127210165354e-08	9.22843108512693e-06	15.3502632790165	111.231272252727	486.346431108551	0	0	0
ENSMUSG00000030450	Oca2	4.26848139786528	1.4899485980391e-08	9.8978826693873e-06	7.30964918048403	23.4171099479426	56.6617201291516	659.917889164547	338.015493840421	679.81636581092
ENSMUSG00000027220	Syt13	-4.43908022271717	1.77584270077189e-08	1.14038698767902e-05	986.802639365345	687.877604720814	135.988128309964	13.6669385329936	37.0320004906755	31.6416644171514
ENSMUSG00000031344	Gabrq	-4.46009400157954	2.41263940890904e-08	1.49933865202041e-05	132.304650166761	262.466773999857	308.806374703876	7.80967916171062	20.48578750548	2.87651494701377
ENSMUSG00000041141	Pnmal1	-3.73943389353095	2.74076288272089e-08	1.65002490423806e-05	926.863516085376	2778.83038048919	539.230703229092	109.335508263949	81.1552351178632	127.525495984277
ENSMUSG00000045813	Gm9801	-6.19406905674051	4.58750836962217e-08	2.61232361513552e-05	50.4365793453398	75.1298944163158	111.434716253998	1.95241979042765	1.57582980811385	0
ENSMUSG00000025551	Fgf14	-3.84019370465711	4.66713677253525e-08	2.61232361513552e-05	305.543335744233	207.826850787991	179.42878040898	33.1911364372701	11.0308086567969	6.71186820969879
ENSMUSG00000037034	Pax1	-4.78966867753578	4.74598113312968e-08	2.61232361513552e-05	170.314825905278	611.77199739	950.972536167594	5.85725937128296	12.6066384649108	43.1477242052065
ENSMUSG00000032281	Acsbg1	-2.18241353407952	5.2604341701612e-08	2.81506289689321e-05	5200.81539191439	9593.20937534048	9217.91750301081	1616.6035864741	2175.43305010117	1496.74661076283
ENSMUSG00000032561	Acpp	-6.03884846521124	5.56581056358147e-08	2.89798217587559e-05	226.599124595005	580.549184126077	50.0511861140839	1.95241979042765	9.4549788486831	0.958838315671256
ENSMUSG00000045589	Frrs1l	-2.2945444889223	7.83053801185053e-08	3.96987670521843e-05	8342.50260968643	4217.03121645866	6291.33965834013	1026.97280976495	1690.86538410616	1122.79966765104
ENSMUSG00000047786	Lix1	-3.72006555689485	8.48895302623909e-08	4.1933251294999e-05	456.853073780252	120.988401397703	191.705486436963	25.3814572755595	21.273702409537	12.4648981037263
ENSMUSG00000092014	Gm4468	7.76533540463945	9.42302595197367e-08	4.53836487411932e-05	2.92385967219361	16.5871195464593	9.44362002152526	220.623436318325	14.9703831770816	6039.72255041324
ENSMUSG00000109006	B230209E15Rik	-7.92447412436869	1.10061238160559e-07	5.17153598332479e-05	25.5837721316941	710.319001754259	66.1053401506768	1.95241979042765	1.57582980811385	0
ENSMUSG00000026163	Sphkap	-4.0816731766603	1.19166225415568e-07	5.46604126816887e-05	104.527983280922	359.06235253512	135.043766307811	5.85725937128296	9.4549788486831	19.1767663134251
ENSMUSG00000052516	Robo2	-2.62950772639567	1.68464760864622e-07	7.54761306524869e-05	1044.54886789117	838.137393553445	1679.07563982719	216.71859673747	248.981109681988	110.266406302194
ENSMUSG00000036957	Lrfn3	-3.12705321048149	1.85187026647426e-07	8.10824560991515e-05	1512.36641544215	3134.96559428081	851.814525941578	158.14600302464	169.401704372239	301.075231120774
ENSMUSG00000097177	9330159M07Rik	-2.36262404494264	1.91612605213024e-07	8.20314853206426e-05	244.873247546215	174.652611695072	314.472546716791	56.620173922402	44.1232346271878	43.1477242052065
ENSMUSG00000037362	Nov	-4.0900665655245	2.01553433275902e-07	8.44114541752228e-05	2143.92010463597	11757.3406196962	8991.2706224942	253.814572755595	876.1613733113	212.862106079019
ENSMUSG00000041014	Nrg3	-9.02486153001356	2.07744325583102e-07	8.51530730289035e-05	12.4264036068229	73.1784685873206	241.756672551047	0	0	0
ENSMUSG00000059213	Ddn	-2.59788595887137	2.64932734336244e-07	0.000106331856812245	280.690528530587	568.840629152106	553.39613326138	52.7153343415467	103.216852431457	73.8305503066867
ENSMUSG00000039114	Nrn1	-6.12221854221057	2.8441187813441e-07	0.000110101972606353	146.923948527729	2426.59801835555	554.340495263533	1.95241979042765	3.93957452028462	38.3535326268502
ENSMUSG00000048834	Vstm2a	-4.65080658072183	2.85756482238134e-07	0.000110101972606353	120.609211477987	867.408780988374	1140.78929860025	23.4290374851318	51.2144687637001	9.58838315671256
ENSMUSG00000000948	Gm38393	-2.24445683748336	4.42190678508348e-07	0.000167035361205163	321.624563941297	672.266198088852	404.186936921281	97.6209895213827	98.4893630071156	98.7603465141394
ENSMUSG00000048905	4930539E08Rik	-4.24820474885615	5.14216984573648e-07	0.000190507503996372	138.883334429197	839.113106467943	452.34939903106	17.5717781138489	47.2748942434155	9.58838315671256
ENSMUSG00000022212	Cpne6	-6.02218533148453	5.62487922034829e-07	0.00020445905316983	363.289564270056	9.75712914497608	379.633524865315	1.95241979042765	6.3033192324554	2.87651494701377
ENSMUSG00000026822	Lcn2	-5.4570312543069	5.98536619959777e-07	0.000211889357304351	2613.19958202304	10243.0341763959	118.989612271218	113.240347844804	78.7914904056925	103.554538092496
ENSMUSG00000098659	1110015O18Rik	-4.38116235501946	6.04926792200328e-07	0.000211889357304351	111.837632461406	760.080360393637	872.590489988934	7.80967916171062	31.516596162277	43.1477242052065
ENSMUSG00000019718	L3hypdh	2.07269790351298	7.29391535519562e-07	0.000250923713067578	410.802283943203	687.877604720814	926.419124111628	2622.09977854434	3145.35629699524	2748.03061271382
ENSMUSG00000079536	Gm6880	-5.22045749321698	9.49493244164098e-07	0.000320912058751252	149.847808199923	1278.18391799187	59.4948061356091	17.5717781138489	14.9703831770816	7.67070652537005
ENSMUSG00000107758	Gm19253	-5.67412525255489	1.28425214228347e-06	0.000426570991742948	29.2385967219361	406.872285345503	156.764092357319	1.95241979042765	0.787914904056925	8.6295448410413
ENSMUSG00000102428	Pcdhga12	3.17518534531904	1.31251111407649e-06	0.000428568247672602	120.609211477987	83.9113106467943	123.711422281981	1124.59379928633	1554.55610570431	286.692656385706
ENSMUSG00000003617	Cp	-3.17223946131855	1.47206020516692e-06	0.000472653997542346	5831.63811619016	13579.9723439777	23258.6917510146	2663.10059414332	898.222990624894	1174.57693669729
ENSMUSG00000025221	Kcnip2	-3.00086418811764	1.55349100803778e-06	0.000490623020817176	182.010264594052	168.798334208086	379.633524865315	15.6193583234212	44.1232346271878	29.7239877858089
ENSMUSG00000026535	Ifi202b	-2.27256271016	1.68137722937031e-06	0.000516669863174811	845.726410182003	722.02755672823	947.195088158983	251.862152965167	95.3377033908879	176.426250083511
ENSMUSG00000059412	Fxyd2	-3.71981637274706	1.68960297845902e-06	0.000516669863174811	64.3249127882595	378.576610825072	153.931006350862	13.6669385329936	14.1824682730246	17.2590896820826
ENSMUSG00000054162	Spock3	-6.81927151553857	1.8697886054654e-06	0.000558773633357788	55.5533337716787	18.5385453754546	297.474030678046	1.95241979042765	1.57582980811385	0
ENSMUSG00000036111	Lmo1	1.50511043420399	1.89520457804604e-06	0.000558773633357788	1453.88922199827	1383.56091275761	1053.90799440222	3209.77813546306	4283.8933333575	3550.57828293066
ENSMUSG00000034853	Acot11	-3.25207266889613	1.93163525365204e-06	0.000558773633357788	712.690795097193	1604.07203143407	4534.82633433643	251.862152965167	241.101960641419	226.285842498416
ENSMUSG00000046844	Vat1l	-3.51144672169367	1.94330824993365e-06	0.000558773633357788	4254.94678795976	6761.69049746842	5159.9939797614	105.430668683093	373.471664522982	937.743872726488
ENSMUSG00000046636	Gm7729	1.8954850169434	1.98697469582518e-06	0.000562927463456942	998.498078054119	678.120475575838	784.764823788749	2053.94561952989	3894.66337075338	3207.31416592035
ENSMUSG00000022218	Tgm1	-5.05899644477187	2.14792184661746e-06	0.000599706005436019	2894.62107547168	2542.70785518077	50.9955481162364	83.9540509883891	44.9111495312447	36.4358559955077
ENSMUSG00000056427	Slit3	2.45413947877236	2.34036862577889e-06	0.000644102879651862	89.9086849199536	44.88279406689	75.5489601722021	560.344479852737	338.803408744478	257.927506915568
ENSMUSG00000000247	Lhx2	1.39835767193861	2.63216506472144e-06	0.000705358652593868	1460.46790626071	1325.01813788775	1691.35234585517	3336.68542184086	4465.11376129059	3996.43809971779
ENSMUSG00000043498	9330132A10Rik	-3.46221391795439	2.63617041197812e-06	0.000705358652593868	159.350352134552	307.349568066747	229.479966523064	9.76209895213827	10.24289375274	42.1888858895353
ENSMUSG00000030310	Slc6a1	-3.25580127448026	2.70425217902491e-06	0.000713663263409793	3054.70239252428	9939.58745998713	15698.1295617814	1272.97770335883	1274.05839986005	457.365876575189
ENSMUSG00000029245	Epha5	-3.46675742630676	2.94875029153444e-06	0.000767671275221769	909.320358052214	161.968343806603	1137.95621259379	42.9532353894084	81.1552351178632	74.789388622358
ENSMUSG00000031937	Vstm5	-5.81201513809268	3.11005857865932e-06	0.000798870380238292	10.2335088526776	211.729702445981	202.093468460641	5.85725937128296	1.57582980811385	0.958838315671256
ENSMUSG00000027955	Fam198b	-2.16356244939771	3.18148939544815e-06	0.000806465700043535	493.401319682672	961.077220780144	664.830849515378	185.479880090627	104.792682239571	184.096956608881
ENSMUSG00000037541	Shank2	-1.26560251157914	3.38168778544034e-06	0.000846080716707897	2571.53458169428	2342.68670770876	2277.80114919189	905.922782758431	1127.50622770546	955.961800724242
ENSMUSG00000020871	Dlx4	-7.65363757860109	3.443014602721e-06	0.000850380465659233	31.4314914760813	7.80570331598087	541.119427233397	0	1.57582980811385	0.958838315671256
ENSMUSG00000039706	Ldb2	-3.26390419921131	3.51194010963344e-06	0.000856424382431497	1866.88440069562	1692.86190665335	1421.26481323955	310.434746677997	170.977534180353	39.3123709425215
ENSMUSG00000022756	Slc7a4	-4.89724156990657	3.7938202424225e-06	0.000913599337128369	65.0558777063079	316.130984297225	2223.02815306705	19.5241979042765	33.8803408744478	33.559341048494
ENSMUSG00000027895	Kcnc4	-6.2417345617641	3.84750507606366e-06	0.000915088707288473	47.5127196731462	13.6599808029665	398.520764908366	3.90483958085531	0.787914904056925	1.91767663134251
ENSMUSG00000031576	Kcnu1	-2.41113724193033	4.04510523206794e-06	0.000943102646961184	228.79201934915	507.370715538756	358.85756081796	72.2395322458232	44.9111495312447	89.1719633574268
ENSMUSG00000085642	3110053B16Rik	-5.5778150404271	4.06319853089947e-06	0.000943102646961184	355.248950171524	272.223903144833	263.476998600555	19.5241979042765	0	0.958838315671256
ENSMUSG00000033882	Rbm46	-5.1631348254202	4.17348275567406e-06	0.000957168396286438	850.112199690293	22.441397033445	449.516313024602	23.4290374851318	3.93957452028462	10.5472214723838
ENSMUSG00000092199	Gm18358	-7.35033352003282	4.33653867482143e-06	0.000982863736122762	78.9442111492276	105.376994765742	16.0541540365929	1.95241979042765	0	0
ENSMUSG00000031070	Mrgprf	-4.41608368877387	4.3971495745666e-06	0.000985012634349133	200.284387545263	3783.81468242172	699.772243595022	82.0016311979615	100.065192815229	37.394694311179
ENSMUSG00000109401	Cpeb1os1	-3.64264214419846	4.64188779554733e-06	0.001027884694037	95.7564042643408	56.5913490408613	220.980708503691	9.76209895213827	14.1824682730246	5.75302989402754
ENSMUSG00000044522	A730020M07Rik	-5.32105424886278	4.97370441191935e-06	0.00108884563063212	27.0457019677909	187.336879583541	1239.94730882627	19.5241979042765	12.6066384649108	4.79419157835628
ENSMUSG00000031210	Gpr165	-4.92008586309538	5.43366668700574e-06	0.00117617515421534	32.8934213121782	376.625184996077	712.993311625157	27.3338770659872	6.3033192324554	4.79419157835628
ENSMUSG00000041544	Disp3	-3.83314039778109	5.51183747304765e-06	0.0011784443180723	698.802461654274	1848.00026005847	827.261113885613	109.335508263949	117.399320704482	10.5472214723838
ENSMUSG00000097709	2810429I04Rik	-2.23644176147155	5.56649016063222e-06	0.0011784443180723	641.05623312845	409.799424088995	336.192872766299	60.5250135032573	107.156426951742	124.648981037263
ENSMUSG00000022309	Angpt1	-3.01464394829352	6.77142434371663e-06	0.00141795097806197	463.431758042688	2234.38257419952	1123.79078256151	220.623436318325	90.6102139665463	163.002513664114
ENSMUSG00000034601	2700049A03Rik	1.28786890532235	7.48733927143253e-06	0.00155100635552847	877.888866576133	747.396092505168	1026.5214963398	2255.04485794394	2086.39866594274	2134.37409068422
ENSMUSG00000044349	Snhg11	-3.6429632490363	7.99508864713727e-06	0.00163856790199042	532.142460339238	100.498430193254	764.933221743546	48.8104947606913	47.2748942434155	16.3002513664113
ENSMUSG00000052854	Nrk	-4.64258188942198	8.15377664062323e-06	0.0016535000734906	31.4314914760813	103.425568936746	111.434716253998	0	2.36374471217077	6.71186820969879
ENSMUSG00000022887	Masp1	-3.17539916793789	8.61386143519234e-06	0.00172860458905188	124.995000986277	729.833260044211	785.709185790902	64.4298530841126	55.9419581880416	61.3656522029604
ENSMUSG00000049281	Scn3b	-1.96462537532414	9.27382163979116e-06	0.00184185746278945	1176.12255313988	770.81320245311	597.781147362549	156.193583234212	242.677790449533	251.215638705869
ENSMUSG00000024778	Fas	-2.03041386517663	9.43546349587353e-06	0.00185483881885718	270.457019677909	394.188017457034	199.260382454183	83.9540509883891	65.3969370367247	63.2833288343029
ENSMUSG00000000627	Sema4f	-3.45452826512508	9.9706493399875e-06	0.00194024807610969	1581.80808265675	9208.77848702843	2043.59937265807	206.956497785331	628.756093437426	333.675733853597
ENSMUSG00000026668	Ucma	-6.37029791333353	1.0244866930655e-05	0.00197367361419068	10.2335088526776	152.211214661627	3828.44355672634	27.3338770659872	16.5462129851954	4.79419157835628
ENSMUSG00000083282	Ctsf	-2.75705106452223	1.072356056708e-05	0.00202586141912626	1730.19396102057	3599.40494158168	8315.10742895299	702.871124553955	817.855670411088	497.637085833382
ENSMUSG00000021359	Tfap2a	-4.6873048864585	1.07694642889954e-05	0.00202586141912626	5715.41469422047	2330.00243982029	254.033378579029	220.623436318325	20.48578750548	82.460095147728
ENSMUSG00000090101	Snhg9	1.74872541861623	1.08312341640283e-05	0.00202586141912626	201.015352463311	163.919769635598	147.320472335794	615.012233984711	705.183839130947	402.712092581927
ENSMUSG00000043621	Ubxn10	-4.9046792687214	1.12387576906729e-05	0.00208187179721935	73.0964918048403	37.0770907509091	816.873131861935	11.7145187425659	12.6066384649108	6.71186820969879
ENSMUSG00000095620	2010005H15Rik	-4.59823305835662	1.13700934222193e-05	0.00208614142646718	58.4771934438723	298.568151836268	281.419876641453	21.4766176947042	5.51540432839847	0.958838315671256
ENSMUSG00000056116	H2-T22	-3.88916064799241	1.15336978802113e-05	0.00209619518549312	1341.32062461882	4348.75245991584	16364.8491353011	609.154974613428	191.463321685833	688.445910651962
ENSMUSG00000090066	1110002E22Rik	-3.87165528275885	1.26020118099807e-05	0.00226636061134141	192.24377344673	666.411920601866	74.6045981700495	11.7145187425659	33.8803408744478	17.2590896820826
ENSMUSG00000048482	Bdnf	-3.53705626978922	1.27052658201335e-05	0.00226636061134141	209.786931479892	566.88920332311	113.323440258303	25.3814572755595	10.24289375274	41.230047573864
ENSMUSG00000026051	1500015O10Rik	-4.6447881456225	1.30652882640917e-05	0.00230919980190576	37.2792108204686	1297.69817628182	451.405037028907	19.5241979042765	40.9715750109601	10.5472214723838
ENSMUSG00000004902	Slc25a18	-2.46504852673919	1.41963783860389e-05	0.00248630208733672	4000.57099647891	2077.29279496541	4838.91089902954	1021.11555039366	629.544008341483	328.881542275241
ENSMUSG00000029778	Adcyap1r1	-3.67509186288291	1.50642602828367e-05	0.00261453130044007	1703.87922397083	23654.2081861655	5992.92126565993	876.636485902017	1010.10690700098	567.632282877384
ENSMUSG00000031698	Mylk3	-4.78354263467969	1.73097183649566e-05	0.00297742610982936	42.3959652468074	858.627364757895	2038.8775626473	23.4290374851318	69.3365115570094	13.4237364193976
ENSMUSG00000074731	Zfp345	-6.4772423434188	1.80459878603944e-05	0.00307660138168583	13.8883334429197	503.467863880766	313.528184714639	0	8.66706394462617	0
ENSMUSG00000022594	Lynx1	-3.32734660297011	1.8242383815851e-05	0.00308280284396816	467.817547550978	1362.09522863866	3165.50143121527	287.005709192865	126.066384649108	86.295448410413
ENSMUSG00000079009	Gm14139	-5.7695487275361	1.94426597518019e-05	0.0032290073846074	6.57868426243563	323.936687613206	86.8813041980324	5.85725937128296	1.57582980811385	0.958838315671256
ENSMUSG00000015619	Gata3	-4.8124710010317	1.96210539624672e-05	0.0032290073846074	19.7360527873069	186.361166669043	60.4391681377617	1.95241979042765	1.57582980811385	5.75302989402754
ENSMUSG00000095325	Zfp870	-2.82941748127796	1.97359722432009e-05	0.0032290073846074	636.670443620159	940.587249575694	1117.18024854644	35.1435562276978	135.521363497791	206.15023786932
ENSMUSG00000046287	Pnma3	-5.77535626122465	1.97779844995418e-05	0.0032290073846074	141.80719410139	992.300034044068	55.717358126999	3.90483958085531	17.3341278892523	0
ENSMUSG00000082361	Btc	-4.25584837867137	2.03338240860037e-05	0.00329185815980556	144.000088855535	59.5184877843541	388.132782884688	13.6669385329936	1.57582980811385	16.3002513664113
ENSMUSG00000020684	Rasl10b	-1.593031563079	2.0982644415634e-05	0.00336449385414339	2563.49396759575	3298.88536391641	1843.39462820173	1009.4010316511	754.822478086534	792.000448744457
ENSMUSG00000034324	Tmem132c	-4.34296854560181	2.11317807605165e-05	0.00336449385414339	64.3249127882595	197.094008728517	862.202507965256	21.4766176947042	29.1528514501062	4.79419157835628
ENSMUSG00000034165	Ccnd3	1.34856824047153	2.1687812268796e-05	0.00342471887998652	33696.0207921953	41420.9646462525	32278.2932335733	110130.143118653	88815.3438151047	74548.7202051245
ENSMUSG00000048138	Dmrt2	-4.29084739524142	2.21099054255997e-05	0.00346298640670063	92.8325445921472	89.76558813378	763.988859741393	15.6193583234212	26.7891067379354	5.75302989402754
ENSMUSG00000053024	Cntn2	-1.81560119565373	2.32506713532914e-05	0.00361229180339645	443.695705255381	244.9039415389	357.913198815807	80.0492114075338	114.247661088254	101.636861461153
ENSMUSG00000030088	Aldh1l1	-2.62594968502881	2.40963169747534e-05	0.00371372437214899	1730.19396102057	804.963154460527	1758.402048008	421.722674732373	133.15761878562	143.825747350688
ENSMUSG00000040612	Ildr2	-3.66296348949988	2.50965667306804e-05	0.00383718538148061	3224.28625351151	22262.8415700919	2069.09714671618	558.392060062309	990.409034399554	626.12142013333
ENSMUSG00000070532	Ccdc190	-2.60918508601259	2.56963449464613e-05	0.00389795342829589	429.807371812461	427.362256549952	654.4428674917	87.8588905692444	130.005959169393	29.7239877858089
ENSMUSG00000029193	Cckar	7.14510316969866	2.77990119500044e-05	0.00418299551436042	2.19289475414521	0	1.88872400430505	540.82028194846	46.4869793393586	0.958838315671256
ENSMUSG00000032554	Trf	-1.83674223076529	2.80096766858289e-05	0.00418299551436042	4217.66757713929	3684.29196514297	3101.2848150689	1559.9834125517	751.670818470306	772.823682431032
ENSMUSG00000053166	Cdh22	-2.9641785160509	2.90524695407019e-05	0.00430535250539709	3300.30660498854	5427.89094335019	669.552659526141	445.151712217505	384.502473179779	374.905781427461
ENSMUSG00000053214	Gm9899	-3.82567277128657	2.95411233217438e-05	0.00431381578568127	67.9797373785015	40.0042294944019	193.594210441268	3.90483958085531	11.8187235608539	4.79419157835628
ENSMUSG00000045246	Kcng4	-6.58949299238586	2.95574193464795e-05	0.00431381578568127	6.57868426243563	35.1256649219139	247.422844563962	0	0.787914904056925	1.91767663134251
ENSMUSG00000061330	Gm6436	2.50318087414972	2.98430439440001e-05	0.00432275369609896	164.467106560891	135.624095115168	80.2707701829647	1159.73735551403	679.182647297069	321.210835749871
ENSMUSG00000030226	Lmo3	-2.54124268040199	3.06741625321945e-05	0.00440998314315468	1045.27983280922	2265.60538746345	893.366454036289	105.430668683093	309.650557294371	304.910584383459
ENSMUSG00000102252	Snrpn	-2.10143036169177	3.13731655458602e-05	0.00447706692030368	3782.74345090049	8227.21129504383	5254.43017997665	1917.27623419996	1301.63542150204	806.383023479526
ENSMUSG00000060924	Csmd1	-2.93476342476038	3.23886193674729e-05	0.00457528456482684	1154.92457051648	1423.56514225201	3157.94653519805	119.097607216087	141.824682730246	488.048702676669
ENSMUSG00000004328	Hif3a	-3.65183369721511	3.25364124257086e-05	0.00457528456482684	168.852896069181	28.2956745204306	178.484418406827	11.7145187425659	12.6066384649108	5.75302989402754
ENSMUSG00000107879	9330102E08Rik	-1.76627561364505	3.33219349335711e-05	0.00465179040938586	498.518074109011	421.507979062967	286.141686652215	121.050027006515	92.1860437746602	141.908070719346
ENSMUSG00000031737	Irx5	1.69235686859285	3.43567122295053e-05	0.00474456218235898	1224.36623773108	1339.65383160522	2166.36643293789	3731.07421950725	5913.30135494722	5639.88697277833
ENSMUSG00000025586	Cpeb1	-2.68621371454336	3.44790399963798e-05	0.00474456218235898	1730.19396102057	705.440437181771	1818.84121614576	208.908917575759	362.440855866185	89.1719633574268
ENSMUSG00000096146	Kcnj11	-3.8747485757009	3.64031612893877e-05	0.00497380781730535	120.609211477987	268.321051486842	549.61868525277	1.95241979042765	39.3957452028462	21.0944429447676
ENSMUSG00000066392	Nrxn3	-2.56633575427494	3.76420388045445e-05	0.00510685829274331	326.741318367636	338.57238133067	671.441383530446	31.2387166468425	76.4277456935217	116.019436196222
ENSMUSG00000059361	Nrsn2	-3.45713807093184	3.83259350428066e-05	0.00516328068950817	70.1726321326467	68.2999040148326	118.045250269066	7.80967916171062	13.3945533689677	1.91767663134251
ENSMUSG00000079057	Cyp4v3	-1.55813656997922	4.11049724663873e-05	0.00549921732336772	684.183163293306	1289.89247296584	957.583070182661	333.863784163129	336.439664032307	325.046189012556
ENSMUSG00000069911	Fam196b	-2.98819760805646	4.21125332692983e-05	0.00559515829953815	1160.77228986086	184.409740840048	712.993311625157	111.287928054376	100.853107719286	47.9419157835628
ENSMUSG00000031517	Gpm6a	-4.12801158487386	4.41497230445413e-05	0.00582564667433622	17974.4273348102	12817.9405577551	17057.0664828789	997.686512908531	1708.19951199541	30.6828261014802
ENSMUSG00000068762	Gstm6	-2.33543773194645	4.50060834210884e-05	0.00587586379983294	679.797373785015	792.278886572058	288.974772658673	68.3346926649679	119.763065416653	159.167160401428
ENSMUSG00000082706	Gm11663	-3.63753505419484	4.51402980729445e-05	0.00587586379983294	54.8223688536303	53.6642102973684	48.1624621097788	1.95241979042765	7.87914904056925	1.91767663134251
ENSMUSG00000025176	Hoga1	-3.03334858314463	4.57020984360984e-05	0.00590906661994252	95.7564042643408	365.892342936603	100.102372228168	15.6193583234212	24.4253620257647	27.8063111544664
ENSMUSG00000043091	Tuba1c	1.35122699393638	4.62877274701013e-05	0.00594488713141002	6254.13583882214	7233.93554808527	4802.08078094559	18223.8863238517	15263.4875213907	13178.2738105857
ENSMUSG00000079507	H2-Q1	3.73306241296029	4.78896598297932e-05	0.00607729528376443	72.3655268867919	5.85427748698565	38.7188420882536	634.536431888988	153.6434062911	771.864844115361
ENSMUSG00000028753	Vwa5b1	-7.41341267226653	4.79948256269795e-05	0.00607729528376443	32.8934213121782	4.87856457248804	169.985160387455	0	0.787914904056925	0
ENSMUSG00000099696	2900052N01Rik	-4.62363879278292	4.82650494895384e-05	0.00607729528376443	247.06614230036	47.8099328103828	1076.57268245388	3.90483958085531	40.1836601069032	10.5472214723838
ENSMUSG00000021913	Ogdhl	-2.01307154394926	4.86171437824336e-05	0.00608187840888691	4940.59188108916	11664.6478928189	9273.63486113781	1554.12615318041	3064.98897678144	1790.15113535823
ENSMUSG00000060586	H2-Eb1	-6.08729848182228	4.95077409502636e-05	0.00615333309294728	222.944300004763	1876.2959345789	35150.0980821192	37.0959760181254	16.5462129851954	493.801732570697
ENSMUSG00000041193	Pla2g5	-4.42078016391957	5.11324813650599e-05	0.00631453367626846	24.8528072136457	84.8870235612919	524.120911194652	9.76209895213827	5.51540432839847	14.3825747350688
ENSMUSG00000073184	Gm10479	4.26057974444631	5.22618986670467e-05	0.00641290113261564	2.19289475414521	1.95142582899522	0.944362002152526	21.4766176947042	26.7891067379354	49.8595924149053
ENSMUSG00000033717	Adra2a	-2.04354086439682	5.36599273093432e-05	0.00654277531401581	574.538425586045	1349.41096075019	715.826397631615	191.33713946191	159.946725523556	288.610333017048
ENSMUSG00000029363	Rfc5	1.13955163407234	5.60973933591293e-05	0.00679161469357803	3860.22573221362	3138.86844593881	2944.52072271158	7542.19765042203	7768.84095400128	6597.76645013391
ENSMUSG00000092805	Gm26461	4.43293720324944	5.64058318698409e-05	0.00679161469357803	4.38578950829042	7.80570331598087	0.944362002152526	199.146818623621	65.3969370367247	20.1356046290964
ENSMUSG00000097346	Gm26619	2.6222164868287	5.67960282033626e-05	0.00679612101452037	56.2842986897271	25.3685357769378	21.7203260495081	283.10086961201	249.769024586045	107.389891355181
ENSMUSG00000063696	Gm8730	1.6298209011123	5.90641984173088e-05	0.00702389989203366	136.690439675051	149.284075918134	120.878336275523	495.914626768624	282.861450556436	482.295672782642
ENSMUSG00000030361	Klrb1a	3.57145046191433	6.01683558634083e-05	0.00711130905342675	32.8934213121782	5.85427748698565	4.72181001076263	246.004893593884	91.3981288706033	186.014633240224
ENSMUSG00000048067	Olfr1349	-6.69577732335242	6.10089355090049e-05	0.00716668989378646	85.5228954116632	0.975712914497608	298.418392680198	0	2.36374471217077	0.958838315671256
ENSMUSG00000024211	Grm8	-4.30055952308509	6.14950539909593e-05	0.00718001342506564	35.0863160663234	28.2956745204306	259.699550591945	5.85725937128296	3.93957452028462	6.71186820969879
ENSMUSG00000054459	Vsnl1	-4.20487771124092	6.3690756514225e-05	0.00739158086895509	49.7056144272914	183.43402792555	206.815278471403	1.95241979042765	18.9099576973662	1.91767663134251
ENSMUSG00000021792	Fam213a	-2.37966409086599	6.46039913773463e-05	0.00745267002326093	3847.06836368875	9451.73100273833	6977.89083390501	1399.88498973663	1942.99815340438	553.249708142315
ENSMUSG00000067571	Ms4a15	-5.66649825626105	6.62155097460111e-05	0.00759310592414824	27.0457019677909	29.2713874349282	47.2181001076263	0	1.57582980811385	0
ENSMUSG00000086006	Gm13293	-3.52005862789955	6.80708388581545e-05	0.00775967284380086	45.319824919001	117.085549739713	73.660236167897	13.6669385329936	6.3033192324554	1.91767663134251
ENSMUSG00000062444	Ap3b2	-3.09615712957851	7.03612819212346e-05	0.0079735888012505	2183.39221021058	1306.4795925123	563.784115285058	74.1919520362509	325.40885537551	72.8717119910154
ENSMUSG00000073514	Dok6	-3.30993668371475	7.20412447798792e-05	0.00810095133581831	87.7157901658084	179.53117626756	77.4376841765071	11.7145187425659	3.1516596162277	20.1356046290964
ENSMUSG00000030307	Slc6a11	-3.80052491306557	7.23261681682195e-05	0.00810095133581831	2774.74282891174	1925.08158030378	13172.9055680256	782.920335961489	430.989452519138	69.9951970440017
ENSMUSG00000026479	Lamc2	-2.49639267152521	7.31275828666483e-05	0.00810828569268773	237.563598365731	138.55123385866	96.3249242195576	29.2862968564148	16.5462129851954	38.3535326268502
ENSMUSG00000045775	Slc16a5	-2.90205909219055	7.36175411912872e-05	0.00810828569268773	79.675176067276	126.842678884689	96.3249242195576	7.80967916171062	7.09123413651232	24.9297962074527
ENSMUSG00000086583	Gm15500	1.58579861646197	7.3654295158077e-05	0.00810828569268773	953.909218053166	860.57879058689	827.261113885613	3822.83794965735	1979.24223899099	2132.45641405287
ENSMUSG00000083798	Gm14584	1.90635517576074	7.91363644979562e-05	0.00866228444348368	46.0507898370494	27.319961605933	50.9955481162364	187.432299881055	146.552172154588	134.237364193976
ENSMUSG00000063430	Wscd2	-4.43833635443852	8.10860732773933e-05	0.0087987650447136	43.1269301648558	25.3685357769378	352.247026802892	3.90483958085531	10.24289375274	4.79419157835628
ENSMUSG00000055733	Nap1l3	-4.1405060848665	8.12966611969385e-05	0.0087987650447136	56.2842986897271	252.709644854881	1017.07787631827	35.1435562276978	34.6682557785047	5.75302989402754
ENSMUSG00000071637	Cebpd	-1.50798956285076	8.26135686083266e-05	0.00884807728640049	6305.30338308553	3789.66895990871	5273.3174200197	1895.79961650525	1341.81908160894	2166.97459341704
ENSMUSG00000103845	Gm19026	-4.50658040763642	8.26708492889742e-05	0.00884807728640049	136.690439675051	57.5670619553589	138.821214316421	0	12.6066384649108	0.958838315671256
ENSMUSG00000041986	Elmod1	-5.60048203691136	8.59534235414155e-05	0.00914857847804072	56.2842986897271	8.78141623047847	94.4362002152526	1.95241979042765	1.57582980811385	0
ENSMUSG00000014846	Tppp3	1.9767328426038	8.67168972400405e-05	0.00917912651279879	470.010442305123	207.826850787991	273.864980624233	1776.70200928917	1101.50503587158	872.542867260843
ENSMUSG00000033343	Magea4	-5.96475146601436	8.94698007701598e-05	0.00941877438162365	755.086760344001	125.866965970191	137.876852314269	17.5717781138489	0	0
ENSMUSG00000041000	Trim62	-1.5618902370226	9.19386614033953e-05	0.00958096249385275	5294.37890142459	6902.19315715608	8915.721662322	2883.72403046164	2599.33126848379	1669.33750758366
ENSMUSG00000050473	Slc35d3	2.73855758698449	9.20050901304313e-05	0.00958096249385275	244.142282628167	174.652611695072	387.188420882536	1210.50027006515	3522.76753603851	644.339348131084
ENSMUSG00000068113	Gm4907	-5.44847431324753	9.38796958902022e-05	0.00972361473830508	36.5482459024202	46.8342198958852	17.942878040898	1.95241979042765	0	0.958838315671256
ENSMUSG00000002831	Plin4	-2.73236547592568	9.46246689755736e-05	0.00974836496157447	118.416316723841	472.245050616842	237.034862540284	29.2862968564148	65.3969370367247	28.7651494701377
ENSMUSG00000082127	Gm13577	2.79620506959363	9.68402121794474e-05	0.00992354621083539	385.218511811509	240.025376966412	278.586790634995	1005.49619207024	821.795244931372	4450.92746134597
ENSMUSG00000051627	Hist1h1e	1.47127672226316	0.000103387019968754	0.0105121538532159	141.076229183342	112.206985167225	104.82418223893	372.912179971682	363.228770770242	258.886345231239
ENSMUSG00000062372	Otof	-5.35468008512156	0.000104102156168674	0.0105121538532159	18.2741229512101	95.6198656207656	1447.70694929982	29.2862968564148	7.87914904056925	1.91767663134251
ENSMUSG00000028328	Tmod1	-2.40383653973068	0.000104824347761855	0.0105121538532159	2961.86984793213	4764.40616149182	1029.35458234625	408.05573619938	743.791669429737	501.472439096067
ENSMUSG00000021747	4930452B06Rik	-2.4417723097595	0.000104961366183168	0.0105121538532159	785.787286902034	815.69599652	1178.56377868635	154.241163443785	296.256003925404	60.4068138872891
ENSMUSG00000056771	Gm10010	-2.7231449267981	0.000105312519785657	0.0105121538532159	96.4873691823893	55.6156361263637	62.3278921420667	5.85725937128296	9.4549788486831	16.3002513664113
ENSMUSG00000022155	Mroh2b	3.37415434230421	0.000107684278909766	0.0106618673139451	29.2385967219361	5.85427748698565	24.5534120559657	421.722674732373	98.4893630071156	102.595699776824
ENSMUSG00000028528	Dnajc6	-2.54962122179285	0.000107919238319195	0.0106618673139451	357.441844925669	307.349568066747	246.478482561809	23.4290374851318	98.4893630071156	31.6416644171514
ENSMUSG00000020062	Slc5a8	-3.53493236728305	0.000111456661610033	0.0109551662546801	193.705703282827	76.1056073308134	68.9384261571344	5.85725937128296	19.6978726014231	2.87651494701377
ENSMUSG00000063851	Rnf183	4.48145757757164	0.000112789427135369	0.0110298899175781	54.0914039355819	82.9355977322967	36.8301180839485	1942.65769147552	15.7582980811385	1925.34733786788
ENSMUSG00000045382	Cxcr4	1.30209357586394	0.00011351800592072	0.0110450726467811	1674.64062724889	1414.78372602153	2081.37385274417	5175.86486442371	3846.60056160591	3730.83988627686
ENSMUSG00000057228	Aadat	-3.14638455249332	0.000115630651001606	0.0111940929223414	35.0863160663234	56.5913490408613	35.885756081796	3.90483958085531	6.3033192324554	3.83535326268502
ENSMUSG00000009216	Fam163b	-5.71815710733866	0.000116544233392682	0.0112261232815501	77.4822813131308	4.87856457248804	289.919134660825	0	5.51540432839847	0.958838315671256
ENSMUSG00000027412	Lpin3	-2.21023685112381	0.000118073614979701	0.0112971112345901	166.660001315036	253.685357769378	221.925070505844	60.5250135032573	21.273702409537	58.4891372559466
ENSMUSG00000001260	Gabrg1	-4.8534950513911	0.000118454008273408	0.0112971112345901	372.792108204686	28.2956745204306	1903.83379633949	41.0008155989807	36.2440855866185	2.87651494701377
ENSMUSG00000072692	Rpl37rt	1.82457614867908	0.000120710732356151	0.0114478037881647	432.731231484655	519.079270512728	306.917650699571	2133.99483093743	886.40426706404	1441.1339884539
ENSMUSG00000070337	Gpr179	-3.34025575775272	0.000121222526487703	0.0114478037881647	158.619387216504	1204.02973649005	182.261866415438	66.3822728745402	55.9419581880416	30.6828261014802
ENSMUSG00000028214	Gem	-2.46709882133244	0.000123781648292523	0.0116324558749047	587.695794110916	2961.28869550024	2907.69060462763	337.768623743984	446.747750600276	382.576487952831
ENSMUSG00000043635	Adamts3	-4.13802291993422	0.000129054026945998	0.0120385635533787	1193.66571117304	134.64838220067	847.092715930816	56.620173922402	2.36374471217077	65.2010054656454
ENSMUSG00000003974	Grm3	-2.79485516061271	0.00012935285001554	0.0120385635533787	112.568597379454	252.709644854881	633.666903444345	66.3822728745402	44.9111495312447	33.559341048494
ENSMUSG00000028434	Epb41l4b	-2.27939538391093	0.000130400274750913	0.0120776985244055	23928.1365923145	6192.84986831632	8458.65045328018	2540.09814734638	2135.24938999427	3271.55633307033
ENSMUSG00000043388	Tmem130	-3.66538983163318	0.000135984557717391	0.0125346531312226	146.923948527729	18.5385453754546	195.482934445573	5.85725937128296	13.3945533689677	8.6295448410413
ENSMUSG00000002944	Cd36	-2.04173116973434	0.00014122991970242	0.0129561638241292	1722.88431184009	880.093048876843	1222.00443078537	212.813757156614	208.797449575085	506.266630674423
ENSMUSG00000060639	Hist1h4i	2.01406517526705	0.000144893262819522	0.013229235583972	1110.33571051552	333.693816758182	526.953997201109	2307.76019228549	2918.43680462685	2737.48339124144
ENSMUSG00000019359	Gdpd2	-3.16709507556224	0.000148096683023576	0.0134579367851377	1048.20369248141	887.898752192823	125.600146286286	134.716965539508	55.1540432839847	41.230047573864
ENSMUSG00000079008	Gm14124	-5.2210928241483	0.00014885719552312	0.0134635393040042	5.11675442633882	167.822621293589	72.7158741657445	0	3.1516596162277	2.87651494701377
ENSMUSG00000049882	Vcpkmt	1.42644283163804	0.000152696587910767	0.0137462605892566	547.492723618254	697.63473386579	418.352366953569	1540.45921464742	1171.62946233265	1759.46830925675
ENSMUSG00000028121	Bcar3	-1.35231131717296	0.000159624407011019	0.0142714950645306	574.538425586045	755.201795821149	473.125363078415	249.90973317474	209.585364479142	247.380285443184
ENSMUSG00000034883	Lrr1	1.80434819558628	0.000160012610118797	0.0142714950645306	393.990090828089	402.969433687512	174.706970398217	1263.21560440669	835.977713204397	1296.34940278754
ENSMUSG00000024617	Camk2a	-3.13489897716634	0.000161437053658012	0.0142896016636354	395.452020664186	104.401281851244	798.930253821037	87.8588905692444	25.2132769298216	36.4358559955077
ENSMUSG00000041453	Rpl21	1.74050440182016	0.000161699100060863	0.0142896016636354	41969.8126995852	35136.3977639734	35789.4311575764	197807.458647387	102558.155571666	76881.5738271526
ENSMUSG00000025128	Bhlhe22	1.67166932828204	0.000167940298111108	0.0147733782790434	648.365882308934	1024.49856022249	598.725509364701	2809.53207842539	2906.61808106599	1520.71756865461
ENSMUSG00000083394	Gm11703	4.82752034773281	0.000170478289103989	0.0149284738163107	8.04061409853244	4.87856457248804	1.88872400430505	31.2387166468425	11.0308086567969	380.658811321489
ENSMUSG00000002190	Clgn	-3.18637707261086	0.000172339992974738	0.0149813757034347	692.223777391838	148.308363003636	433.462158988009	17.5717781138489	23.6374471217077	97.8015081984681
ENSMUSG00000023013	Aqp2	-7.23578579576193	0.000172637706003764	0.0149813757034347	6.57868426243563	71.2270427583254	16.9985160387455	0	0	0
ENSMUSG00000027171	Prrg4	-2.44925723390516	0.000176350698779638	0.0151141759901687	394.721055746138	315.155271382727	755.489601722021	41.0008155989807	155.219236099214	69.9951970440017
ENSMUSG00000066407	Gm10263	2.91875219568049	0.000176757058477615	0.0151141759901687	99.4112288545829	30.2471003494259	15.1097920344404	499.819466349479	395.533281836576	204.232561237978
ENSMUSG00000027419	Pcsk2	-2.62018433110265	0.000177967414021624	0.0151141759901687	576.73132034019	214.656841189474	867.868679978171	60.5250135032573	154.431321195157	53.6949456775903
ENSMUSG00000061991	Hist1h2af	2.65633900613271	0.000178058150219846	0.0151141759901687	17.5431580331617	7.80570331598087	6.61053401506768	89.8113103596721	57.5177879961555	57.5302989402754
ENSMUSG00000023104	Rfc2	1.27486069195182	0.000178090731885196	0.0151141759901687	5406.94749880404	3675.51054891249	3870.9398468232	12636.0608836478	9274.54633565406	9437.84554115217
ENSMUSG00000029596	Sdsl	-3.4085670633431	0.000182937054318455	0.015457378734408	78.2132462311792	94.644152706268	82.1594941872698	7.80967916171062	14.9703831770816	0.958838315671256
ENSMUSG00000037709	Fam13a	-1.76846631498614	0.000185634794500905	0.0156168310744975	1016.77220100533	1554.31067279469	1625.2470057045	630.631592308132	312.014302006542	292.445686279733
ENSMUSG00000092563	Gm3617	6.32501637440108	0.000186526619693867	0.0156174077910207	2.19289475414521	0	0	76.1443718266785	3.1516596162277	110.266406302194
ENSMUSG00000028167	Bdh2	-2.53288877146654	0.000187471838974584	0.0156174077910207	85.5228954116632	122.939827226699	95.3805622174051	5.85725937128296	18.1220427933093	26.8474728387952
ENSMUSG00000021103	Mnat1	1.56538513697709	0.000188073636517871	0.0156174077910207	1397.60492330855	2247.06684208799	1889.6683663072	7514.86377335604	3783.56736928135	5082.80191137333
ENSMUSG00000067279	Ppp1r3c	-1.97307479766557	0.000193223088481637	0.015976149354501	1125.68597379454	3200.33835955215	3151.33600118298	757.53887868593	453.838984736789	694.198940545989
ENSMUSG00000049154	Fam183b	-2.8681392920321	0.000196443928147621	0.0161730439135211	39.4721055746138	52.6884973828708	86.8813041980324	13.6669385329936	6.3033192324554	5.75302989402754
ENSMUSG00000035184	Fam124a	-1.5945493663019	0.000202632828389065	0.0164690707716356	2105.90992889745	2073.38994330742	3143.78110516576	1120.68895970547	759.549967510875	547.496678248287
ENSMUSG00000030111	A2m	-3.47335701730421	0.000203252825534288	0.0164690707716356	557.726232470932	130.745530542679	2760.37013229183	115.192767635232	97.7014481030587	97.8015081984681
ENSMUSG00000046561	Arsj	-2.93766754904227	0.00020444652874749	0.0164690707716356	209.786931479892	1706.52188745632	1553.47549354091	119.097607216087	237.162386121134	95.8838315671256
ENSMUSG00000083306	Gm13868	5.0415711411722	0.000204619024819859	0.0164690707716356	0.730964918048403	7.80570331598087	0.944362002152526	113.240347844804	5.51540432839847	188.891148187237
ENSMUSG00000049583	Grm5	-4.7819548843709	0.000204962440375622	0.0164690707716356	5869.64829192868	29.2713874349282	3224.99623735088	74.1919520362509	234.010726504907	23.0121195761101
ENSMUSG00000016918	Sulf1	-3.35593869022081	0.000205168802761097	0.0164690707716356	2505.01677415188	32919.5780222348	14484.6243890154	943.018758776557	3150.08378641958	780.494388956402
ENSMUSG00000097752	Gm26688	-4.38666507005065	0.000207481000598476	0.0164744393787586	338.436757056411	113.182698081723	26.4421360602707	17.5717781138489	0.787914904056925	5.75302989402754
ENSMUSG00000078127	Fam170b	-6.08548106857952	0.000207526187751154	0.0164744393787586	67.2487724604531	71.2270427583254	2.83308600645758	0	0.787914904056925	0.958838315671256
ENSMUSG00000039005	Tlr4	-1.73285463058465	0.000207801129978632	0.0164744393787586	612.548601324562	770.81320245311	1284.33232292744	287.005709192865	188.311662069605	327.92270395957
ENSMUSG00000039518	Cdsn	-3.58087560553181	0.000209898244948278	0.0165173750866419	632.284654111869	11319.2455210868	2572.44209386348	538.867862158032	134.733448593734	540.784810038588
ENSMUSG00000003469	Phyhip	-2.96580431017208	0.000210057456331547	0.0165173750866419	153.502632790165	100.498430193254	226.646880516606	9.76209895213827	41.759489915017	8.6295448410413
ENSMUSG00000042589	Cux2	1.28175864593997	0.000212167306672296	0.016615460012365	1706.07211872497	1259.64537261641	1714.96139590899	4779.5236469669	3140.6288075709	3464.28283452025
ENSMUSG00000024114	Prss41	3.38898421806937	0.000213831767469616	0.0166780121469723	102.335088526776	38.0528036654067	67.0497021528293	1696.65279788163	356.13753663373	124.648981037263
ENSMUSG00000022489	Pde1b	-2.20709344598338	0.000215416785375177	0.016733888589729	2326.66133414807	1002.05716318904	2037.93320064515	484.200108026058	160.734640427613	518.731528778149
ENSMUSG00000057417	Dcpp3	-7.5452247330447	0.000220086604935739	0.0170279857192249	3.65482459024202	13.6599808029665	100.102372228168	0	0	0
ENSMUSG00000034402	Kcnh5	1.70206502293117	0.000224240901763695	0.0172800038899103	192.974738364779	349.305223390144	421.185452960027	1118.73653991505	749.307073758135	1265.66657668606
ENSMUSG00000073755	5730409E04Rik	-2.12829841414791	0.000227710103710731	0.0173935029914023	942.94474428244	3008.12291539613	3946.48880699541	691.156605811389	580.693284289953	535.031780144561
ENSMUSG00000038193	Hand2	-5.33161030400451	0.000228386703608359	0.0173935029914023	708.305005588903	145.381224260144	2511.05856372357	76.1443718266785	0	8.6295448410413
ENSMUSG00000005107	Slc2a9	-2.75113973152682	0.000228422333601079	0.0173935029914023	330.396142957878	2009.96860386507	3101.2848150689	316.29200604928	236.374471217077	256.009830284225
ENSMUSG00000001334	Fndc5	-2.89403689445798	0.000231189402556878	0.0175348970088908	195.898598036972	199.045434557512	654.4428674917	44.905655179836	79.5794053097494	16.3002513664113
ENSMUSG00000002565	Scin	5.16760650850836	0.000235246952014344	0.017772676590417	162.274211806746	7.80570331598087	38.7188420882536	1722.03425515719	5773.84041692914	16.3002513664113
ENSMUSG00000051951	Xkr4	-4.31316997323854	0.000237212268017542	0.017851149778742	21.1979826234037	44.88279406689	311.639460710334	5.85725937128296	11.0308086567969	1.91767663134251
ENSMUSG00000059033	Rpl18a-ps1	3.1454881512082	0.000244260460749334	0.0183100302581164	4.38578950829042	5.85427748698565	1.88872400430505	39.0483958085531	28.3649365460493	40.2712092581927
ENSMUSG00000056812	St8sia3	-4.82924377362882	0.000248085360879018	0.0185246685167995	213.441756070134	5.85427748698565	50.9955481162364	3.90483958085531	4.72748942434155	0.958838315671256
ENSMUSG00000036585	Fgf1	-2.74929391218454	0.000249793346479198	0.0185801884939064	640.325268210401	205.875424958995	1754.62459999939	138.621805120363	137.097193305905	111.225244617866
ENSMUSG00000035686	Thrsp	-3.26821804274462	0.000251815985467013	0.0186585960000846	87.7157901658084	903.510158824785	950.972536167594	78.0967916171062	97.7014481030587	25.8886345231239
ENSMUSG00000045875	Adra1a	-4.94373336074725	0.00026345337594252	0.0193639505620313	76.020351477034	914.243000884259	152.986644348709	5.85725937128296	30.7286812582201	0
ENSMUSG00000021068	Nin	1.1722909092755	0.000264871874850357	0.0193639505620313	4008.61161057744	4533.16220075589	4226.96432163471	12075.716403795	7621.50086694263	9083.07536435381
ENSMUSG00000039578	Ccser1	-1.69471498747698	0.000266341462936786	0.0193639505620313	669.563864932338	964.980072438134	1115.29152454213	417.817835151518	192.25123658989	242.586093864828
ENSMUSG00000038375	Trp53inp2	-1.15444867128137	0.000266555326402166	0.0193639505620313	13444.6377376643	15716.7836267275	10431.4226757768	5642.49319433592	5441.34032741712	6702.27982654208
ENSMUSG00000027525	Phactr3	-2.19700788977229	0.000266690693585773	0.0193639505620313	1929.01641872974	9026.32017201737	7354.69127276387	1284.6922221014	1523.03950954204	1185.12415816967
ENSMUSG00000021301	Hecw1	-4.94977200831711	0.000268415021448763	0.0193639505620313	22.6599124595005	8.78141623047847	102.935458234625	1.95241979042765	1.57582980811385	0.958838315671256
ENSMUSG00000052572	Dlg2	-3.37731878884781	0.000268631149661795	0.0193639505620313	573.076495749948	1491.86504626684	1018.96660032258	60.5250135032573	223.767832752167	11.5060597880551
ENSMUSG00000057378	Ryr3	-3.09280217243717	0.000269376524818292	0.0193639505620313	365.482459024202	965.955785352632	182.261866415438	23.4290374851318	118.975150512596	33.559341048494
ENSMUSG00000044229	Nxpe4	-1.2687574975233	0.000272080980788371	0.0194495661373442	872.772112149794	1196.22403317407	1015.18915231397	355.340401857833	391.593707316292	531.196426881876
ENSMUSG00000045441	Gprin3	-3.39085873206039	0.000273527999854118	0.0194495661373442	182.010264594052	65.3727652713397	289.919134660825	1.95241979042765	17.3341278892523	30.6828261014802
ENSMUSG00000090744	Gm6871	-6.2866420962656	0.000273596284620829	0.0194495661373442	7.30964918048403	30.2471003494259	58.5504441334566	0	0	0.958838315671256
ENSMUSG00000023913	Pla2g7	-1.04869803898027	0.000278740108787812	0.0197423830727838	4029.0786282828	2920.30875309134	3698.12160042929	1710.31973641462	1632.55968120595	1804.5337100933
ENSMUSG00000057246	BC051142	-4.80864543161636	0.000285155332734965	0.0201227746708392	22.6599124595005	48.7856457248804	627.056369429277	3.90483958085531	1.57582980811385	19.1767663134251
ENSMUSG00000032511	Scn5a	-3.93051035114445	0.000290065725860113	0.0202395681240515	222.213335086715	49.761358639378	52.8842721205415	0	7.87914904056925	12.4648981037263
ENSMUSG00000100755	Rps23-ps1	1.43196811788906	0.000290727489296685	0.0202395681240515	309.929125252523	219.535405761962	161.485902368082	671.632407907113	572.026220345327	623.244905186316
ENSMUSG00000019232	Etnppl	-3.34302450931437	0.000290850158793888	0.0202395681240515	76.020351477034	23.4171099479426	188.872400430505	7.80967916171062	12.6066384649108	7.67070652537005
ENSMUSG00000034997	Htr2a	-2.60660652555284	0.000291012736587712	0.0202395681240515	120.609211477987	139.526946773158	181.317504413285	7.80967916171062	18.1220427933093	45.065400836549
ENSMUSG00000066551	Hmgb1	1.11545080929052	0.000294232435942602	0.0203898844547994	39676.0447867493	28688.8868249732	28747.323707525	78258.8424597117	69498.034112341	62652.4132225912
ENSMUSG00000000632	Sez6	-2.45960579952023	0.000298714883503029	0.0206263162390174	2811.29107481416	1346.4838220067	438.183968998772	335.816203953556	278.921876036151	221.49165092006
ENSMUSG00000038045	Sult6b1	-2.210499583493	0.000306501209616498	0.02098976483544	70.1726321326467	142.454085516651	84.0482181915748	15.6193583234212	18.9099576973662	28.7651494701377
ENSMUSG00000063063	Ctnna2	-1.57921343185151	0.000307168247607735	0.02098976483544	6574.29847292734	9103.40149226268	3881.32782884688	2430.76263908243	2345.62266937746	1770.01553072914
ENSMUSG00000068099	1500009C09Rik	-2.44152327545941	0.000308186578537293	0.02098976483544	905.665533461972	5036.63006463665	5532.0726086095	812.206632817904	741.427924717566	559.002738036342
ENSMUSG00000055301	Adh7	-4.30979730833769	0.000308336540276642	0.02098976483544	89.9086849199536	315.155271382727	5.66617201291516	7.80967916171062	6.3033192324554	6.71186820969879
ENSMUSG00000030110	Ret	-3.06088820976909	0.000310055795778479	0.0210324820622268	75.2893865589856	600.063442416029	118.989612271218	33.1911364372701	32.3045110663339	29.7239877858089
ENSMUSG00000055172	C1ra	-2.51411578399178	0.000311364968606326	0.0210471793691259	315.045879678862	373.698046252584	1387.26778116206	165.955682186351	83.518979830034	115.060597880551
ENSMUSG00000097906	Gm9625	1.99607725003395	0.000314504285619983	0.0211850526659754	91.3706147560504	70.2513298438278	94.4362002152526	287.005709192865	181.220427933093	553.249708142315
ENSMUSG00000022665	Ccdc80	-3.39556254468328	0.000316454849977557	0.0212421696335109	770.437023623017	7626.17213971331	10495.6392919232	796.587274494483	858.039330517991	140.949232403675
ENSMUSG00000096006	Gm21596	1.35479963026759	0.000317782478614456	0.0212572203142622	128.649825576519	92.6927268772728	104.82418223893	333.863784163129	251.344854394159	252.17447702154
ENSMUSG00000101335	Gm28229	1.64702421826007	0.000323017396050324	0.0215326302246003	105.25894819897	61.4699136133493	56.6617201291516	253.814572755595	254.496514010387	193.685339765594
ENSMUSG00000025468	Caly	-3.50083500040426	0.000325945896033716	0.0216529230589294	127.187895740422	247.831080282392	285.197324650063	7.80967916171062	46.4869793393586	2.87651494701377
ENSMUSG00000056904	Gm5620	1.69902055423826	0.000330449783599227	0.0218536281707823	42.3959652468074	32.1985261784211	37.774480086101	158.14600302464	100.065192815229	109.307567986523
ENSMUSG00000037843	Vstm2l	-2.79889743753732	0.000331271940785197	0.0218536281707823	74.5584216409372	27.319961605933	75.5489601722021	7.80967916171062	7.09123413651232	10.5472214723838
ENSMUSG00000051243	Islr2	-3.09302452004771	0.000333456311065843	0.0218536281707823	203.939212135505	721.051843813732	68.9384261571344	29.2862968564148	33.0924259703908	53.6949456775903
ENSMUSG00000024347	Psd2	-2.40044580636753	0.000333504629234882	0.0218536281707823	619.858250505046	2162.1798185267	729.991827663903	109.335508263949	319.105536143054	234.915387339458
ENSMUSG00000035916	Ptprq	-5.07126597960306	0.000336075748394132	0.0219474552298744	154.233597708213	25.3685357769378	8.49925801937273	0	3.1516596162277	1.91767663134251
ENSMUSG00000033910	Gucy1a1	-2.38047214685236	0.000337660360424711	0.0219764420391286	656.406496407466	3997.4958106967	3258.99326942837	529.105763205894	552.328347743904	438.189110261764
ENSMUSG00000107479	2610300M13Rik	-4.19296037867955	0.000346525437469432	0.0224774833429246	28.5076318038877	256.612496512871	20.7759640473556	5.85725937128296	2.36374471217077	8.6295448410413
ENSMUSG00000085558	4930412C18Rik	-2.76099658858996	0.000355432630619268	0.0229778846606718	42.3959652468074	256.612496512871	170.929522389607	25.3814572755595	17.3341278892523	26.8474728387952
ENSMUSG00000105814	Mir703	1.91265230472586	0.000360530772718538	0.0232295161753266	236.832633447683	210.753989531483	139.765576318574	712.633223506094	375.047494331096	1124.71734428238
ENSMUSG00000003545	Fosb	-3.99686489099814	0.000365962467247165	0.0235008897717221	653.482636735273	217.583979932967	9743.92713820976	164.003262395923	234.010726504907	266.557051756609
ENSMUSG00000022180	Slc7a8	-1.42141247607463	0.000374507048785429	0.0239696953317319	1556.22431052505	1544.55354364971	1949.16317244281	749.729199524219	739.064180005395	397.917901003571
ENSMUSG00000050908	Tvp23a	-3.48411592343858	0.000383371918267866	0.0244558278325511	164.467106560891	3032.51573825857	354.135750807197	103.478248892666	74.8519158854078	139.031555772332
ENSMUSG00000005374	Tbl2	1.10777133098592	0.000385469786317526	0.0245084997802216	3747.65713483416	2674.42909863794	3546.07931808273	8286.06959057496	6441.20434066536	6758.85128716668
ENSMUSG00000029084	Cd38	-1.57972838270987	0.000388459573052315	0.0246173476146475	1515.29027511434	873.263058475359	1905.7225203438	607.202554823	392.381622220348	439.147948577435
ENSMUSG00000104292	Gm38042	4.8906458668804	0.000390035850418839	0.0246361988797342	2.19289475414521	0.975712914497608	2.83308600645758	160.098422815068	8.66706394462617	11.5060597880551
ENSMUSG00000091705	H2-Q2	3.82027890446654	0.000393289075031113	0.0247605033675634	73.8274567228887	1.95142582899522	17.942878040898	425.627514313229	148.128001962702	755.56459274895
ENSMUSG00000062563	Cys1	-1.960325113126	0.000394779702747857	0.0247733907929559	128.649825576519	318.08241012622	387.188420882536	74.1919520362509	65.3969370367247	74.789388622358
ENSMUSG00000027831	Veph1	-2.82615454560318	0.000406020906311201	0.0253960803898873	720.000444277677	243.928228624402	1309.83009698555	58.5725937128296	208.009534671028	52.7361073619191
ENSMUSG00000024810	Il33	-2.30710397195696	0.000408057124059353	0.0253967043625316	5016.61223256619	1693.83761956785	3139.059295155	353.387982067405	429.413622711024	1206.21860111444
ENSMUSG00000030838	Ush1c	-5.87170574378598	0.000408667446269649	0.0253967043625316	133.766580002858	17.5628324609569	11.3323440258303	0	2.36374471217077	0
ENSMUSG00000107182	Gm43268	2.70034459946105	0.000414243184003757	0.0256604338901363	178.35544000381	128.794104713684	403.242574919129	1677.12859997735	2560.723438185	378.741134690146
ENSMUSG00000076137	Gm26384	2.45347998244816	0.000422741529520897	0.0261029345071157	307.736230498378	241.976802795407	169.985160387455	952.780857728695	423.898218382625	2565.85133273628
ENSMUSG00000027950	Chrnb2	-1.65088898004636	0.000430549915381164	0.0265001409578854	882.274656084423	674.217623917847	409.853108934196	160.098422815068	190.675406781776	274.227758281979
ENSMUSG00000044340	Phlpp1	-1.12983040098271	0.00043491985634711	0.0266838567914875	13415.3991409423	16673.9579958496	19369.8090261505	6306.31592308132	7624.65252655886	8667.89837366815
ENSMUSG00000058741	Prr19	-4.10138255406662	0.000439837135582655	0.0268148403253702	862.538603297116	165.871195464593	12.2767060279828	15.6193583234212	14.1824682730246	30.6828261014802
ENSMUSG00000051716	Apon	2.19103824340137	0.000439838543618841	0.0268148403253702	17.5431580331617	22.441397033445	10.3879820236778	103.478248892666	59.8815327083263	68.0775204126592
ENSMUSG00000089957	A830011K09Rik	-2.99368345374431	0.000443244285554262	0.026857687889569	62.8629829521627	218.559692847464	43.4406520990162	7.80967916171062	14.9703831770816	17.2590896820826
ENSMUSG00000047638	Nr1h4	-3.82914221020967	0.000443329600253462	0.026857687889569	13.1573685248713	356.135213791627	86.8813041980324	7.80967916171062	13.3945533689677	10.5472214723838
ENSMUSG00000024064	Galnt14	-3.12464586267439	0.000448346677428513	0.0270302911332215	32.1624563941297	138.55123385866	68.9384261571344	17.5717781138489	5.51540432839847	5.75302989402754
ENSMUSG00000063626	Unc5d	-4.63896006826926	0.000448984851421277	0.0270302911332215	1660.75229380597	10.7328420594737	661.997763508921	39.0483958085531	3.1516596162277	51.7772690462478
ENSMUSG00000101429	BC055402	-3.90826260908831	0.000459283393329671	0.0275641575467168	17.5431580331617	35.1256649219139	35.885756081796	3.90483958085531	0.787914904056925	1.91767663134251
ENSMUSG00000062694	Cav3	-5.98621663989398	0.000461605353566455	0.0276174755790614	9.50254393462924	665.436207687369	59.4948061356091	0	11.0308086567969	0
ENSMUSG00000063897	CAAA01118383.1	1.39200499126228	0.000477019080277972	0.0284513083020283	2654.8645823518	2135.83556983526	2974.74030678046	4590.13892729541	9174.48114283883	6612.14902486898
ENSMUSG00000108722	Gm34225	7.54848905971691	0.000479329232436442	0.0284948876424646	0	0	0	31.2387166468425	58.3057029002124	0.958838315671256
ENSMUSG00000029608	Rph3a	-3.72729448492821	0.000481235359575059	0.0284948876424646	37.2792108204686	18.5385453754546	85.9369421958799	1.95241979042765	6.3033192324554	1.91767663134251
ENSMUSG00000104394	Gm37254	1.46751605912852	0.000482187042379624	0.0284948876424646	160.812281970649	142.454085516651	147.320472335794	470.533169493065	512.932602541058	263.680536809595
ENSMUSG00000042607	Asb4	-2.02854289483474	0.000487896173101757	0.0287440971706586	99.4112288545829	221.486831590957	229.479966523064	31.2387166468425	40.1836601069032	62.3244905186316
ENSMUSG00000015452	Ager	1.97536796910253	0.00050133304598689	0.029293865177318	98.6802639365345	92.6927268772728	101.991096232473	585.725937128296	163.098385139783	407.506284160284
ENSMUSG00000024066	Xdh	-2.1968880539892	0.000501490956780703	0.029293865177318	1008.00062198875	1829.46171468302	1751.79151399294	607.202554823	262.375663050956	134.237364193976
ENSMUSG00000011034	Slc5a1	-5.04463875658076	0.000501789541059691	0.029293865177318	5.84771934438723	125.866965970191	29.2752220667283	0	1.57582980811385	2.87651494701377
ENSMUSG00000038020	Rapgefl1	-1.82472121255158	0.000521245134951769	0.0303377266611656	693.685707227935	971.810062839618	2007.71361657627	400.246057037669	377.411239043267	259.84518354691
ENSMUSG00000032860	P2ry2	4.10280537059491	0.000523808315830041	0.0303950819411618	908.589393134165	1073.28420594737	814.98440785763	44503.4567030079	3068.92855130172	484.213349413984
ENSMUSG00000108795	Gm45121	-3.86783845425815	0.000525903469355006	0.0304250160274	486.091670502188	14.6356937174641	89.71439020449	13.6669385329936	18.1220427933093	8.6295448410413
ENSMUSG00000052281	Tspan32os	-2.66784409979288	0.000534668508141655	0.0308394874531407	40.2030704926622	71.2270427583254	111.434716253998	17.5717781138489	12.6066384649108	5.75302989402754
ENSMUSG00000044827	Tlr1	-2.93453781616395	0.000538083066501082	0.0309310542058774	764.58930427863	979.615766155599	3921.93539493944	267.481511288589	64.6090221326678	409.423960791626
ENSMUSG00000091455	Otogl	-4.5211120033953	0.000539467127597966	0.0309310542058774	727.310093458161	132.696956371675	2587.55188589792	1.95241979042765	134.733448593734	12.4648981037263
ENSMUSG00000097304	Rpl31-ps15	-4.70084411973091	0.000549178602106779	0.031330375065634	93.5635095101956	2.92713874349282	272.92061862208	1.95241979042765	2.36374471217077	9.58838315671256
ENSMUSG00000058558	Rpl5	1.31434019927841	0.000549684234216678	0.031330375065634	43005.5899884598	37787.4097526634	34250.1210940678	132916.834492734	81947.8775113445	71238.8103394273
ENSMUSG00000107832	Gm18688	-5.5475450164543	0.000552157798063909	0.0313785250138679	12.4264036068229	22.441397033445	110.490354251846	0	0	2.87651494701377
ENSMUSG00000092216	Gm19345	-4.26484779683452	0.000561925388785227	0.03183968416161	61.4010531160659	135.624095115168	6.61053401506768	1.95241979042765	6.3033192324554	1.91767663134251
ENSMUSG00000033720	Sfxn5	-1.9221783993167	0.000568555966430732	0.0321209111240119	3381.44371089191	9906.41322089422	3447.86566985887	1860.65606027755	1383.57857152396	1172.65926006595
ENSMUSG00000074800	Gm4149	1.37132962958267	0.000572593787349692	0.0322544424365258	613.27956624261	816.671709434498	502.400585145144	1999.27786539792	1177.9327815651	1823.71047640673
ENSMUSG00000042372	Dmrt3	-5.52716022251683	0.000579857970435249	0.0325684075814434	35.0863160663234	2.92713874349282	95.3805622174051	0	1.57582980811385	0.958838315671256
ENSMUSG00000042256	Ptchd4	-3.81686581859425	0.000588193185130291	0.0329405282312066	209.055966561843	1675.29907419239	487.290793110703	19.5241979042765	141.03676782619	6.71186820969879
ENSMUSG00000028370	Pappa	-2.6760229953395	0.00059357216610553	0.0331454138551392	155.69552754431	408.823711174498	609.113491388379	119.097607216087	23.6374471217077	43.1477242052065
ENSMUSG00000047875	Gpr157	-1.11710052546047	0.000597756550650618	0.0332826010066016	350.863160663234	383.45517539756	307.862012701723	177.670200928917	148.915916866759	155.331807138743
ENSMUSG00000097240	Gm26614	-3.83392379421906	0.00060227520851114	0.033387222602595	71.6345619687435	21.4656841189474	155.819730355167	0	7.87914904056925	8.6295448410413
ENSMUSG00000042525	4933428M09Rik	-8.19880698883363	0.000605244726284455	0.033387222602595	48.974649509243	135.624095115168	0	0	0	0
ENSMUSG00000111481	Gm47652	4.32311118126317	0.000606045357305766	0.033387222602595	92.1015796740988	74.1541815018182	282.364238643605	572.058998595303	8329.83636568981	75.7482269380292
ENSMUSG00000045573	Penk	-4.2247578926391	0.000606567760753088	0.033387222602595	913.706147560504	36.1013778364115	3827.49919472419	31.2387166468425	185.160002453377	38.3535326268502
ENSMUSG00000085396	Firre	-1.42028829800856	0.000608359202121747	0.0333904274326936	3650.43880073373	3572.08497997574	6104.35598191393	2133.99483093743	1591.58810619499	1256.07819352935
ENSMUSG00000046178	Nxph1	-2.14678336561018	0.000618854944165756	0.0338138501779259	2431.92028234704	3276.44396688297	613.835301399142	472.485589283492	476.688516954439	478.460319519957
ENSMUSG00000020734	Grin2c	-3.79753088180272	0.000619584174036223	0.0338138501779259	339.167721974459	23.4171099479426	279.531152637148	5.85725937128296	34.6682557785047	4.79419157835628
ENSMUSG00000030029	Lrig1	-1.73424040547451	0.000627154478581359	0.0341303136437002	10126.7879746426	15021.1003186907	6528.37452088041	4373.42033055794	1879.17704617577	3270.59749475465
ENSMUSG00000028874	Fgr	-1.9280511739808	0.000629635389163459	0.0341688049922085	429.076406894413	499.565012222775	363.579370828722	80.0492114075338	63.033192324554	195.603016396936
ENSMUSG00000032517	Mobp	-3.79525573981789	0.000645994187143363	0.0348387520209518	381.563687221267	20.4899712044498	667.663935521836	31.2387166468425	40.1836601069032	5.75302989402754
ENSMUSG00000041329	Atp1b2	-1.63559283906917	0.00064688701230742	0.0348387520209518	25925.1327484227	47624.5473566283	66068.5100325929	12934.7811115832	19894.8513274373	12103.4160587183
ENSMUSG00000027273	Snap25	-3.2729282923013	0.000647405825253088	0.0348387520209518	1404.18360757098	121.964114312201	1106.79226652276	19.5241979042765	157.582980811385	93.9661549357831
ENSMUSG00000083061	Gm12191	1.87572462386002	0.000654388691846104	0.0351164293827721	333.320002630072	304.422429323254	254.033378579029	1917.27623419996	743.00375452568	616.533036976617
ENSMUSG00000101089	2610016A17Rik	-6.4037027115243	0.00066188379313234	0.0354199757630404	9.50254393462924	6.82999040148326	86.8813041980324	0	0.787914904056925	0
ENSMUSG00000050663	Trhde	-3.44782327631451	0.00066601913244316	0.0354563380131532	31.4314914760813	43.9070811523924	146.376110333642	1.95241979042765	12.6066384649108	4.79419157835628
ENSMUSG00000034936	Arl4d	-1.63628442077183	0.000666244192097663	0.0354563380131532	379.370792467121	351.256649219139	577.949545317346	169.860521767206	168.613789468182	83.4189334633993
ENSMUSG00000042371	Slc5a10	-2.93064526087619	0.000668743998640779	0.0354913309471477	32.8934213121782	66.3484781858374	170.929522389607	7.80967916171062	17.3341278892523	9.58838315671256
ENSMUSG00000035364	4930524J08Rik	1.0626183830486	0.000673570041288651	0.0355315933609408	283.614388202781	246.855367367895	302.195840688808	597.440455870862	644.514391518564	497.637085833382
ENSMUSG00000020932	Gfap	-3.42274186319605	0.000673985292126816	0.0355315933609408	37036.5304676765	247518.852149753	84497.7345045994	25010.4975153782	8172.25338487842	1233.06607395323
ENSMUSG00000042532	Golga7b	-3.96109822594197	0.000675590581579849	0.0355315933609408	157.157457380407	28.2956745204306	84.0482181915748	0	13.3945533689677	2.87651494701377
ENSMUSG00000084416	Rpl10a-ps1	1.69536862493942	0.000676880081155737	0.0355315933609408	374.985002958831	478.099328103828	328.637976749079	1948.5149508468	1197.63065416653	683.651719073605
ENSMUSG00000091269	Gm6682	2.16708749482354	0.000694996507561679	0.0363527102561332	18.2741229512101	28.2956745204306	67.0497021528293	201.099238414048	138.673023114019	169.714381873812
ENSMUSG00000040146	Rgl3	-2.87726196118715	0.000696296396808366	0.0363527102561332	320.893599023249	1131.82698081723	114.267802260456	109.335508263949	59.8815327083263	45.065400836549
ENSMUSG00000100826	Snhg14	-1.51522545420941	0.000703910138890883	0.0366508887181969	774.091848213259	1509.4278787278	960.416156189119	509.581565301618	324.620940471453	302.992907752117
ENSMUSG00000020973	Dnaaf2	1.35459904726425	0.000714556070898656	0.0371049129538076	1356.67088789784	1450.88510385794	903.754436059967	4084.46220157465	2290.46862609348	3119.1010408786
ENSMUSG00000040717	Il17rd	-1.51578670507916	0.000716608087110039	0.0371114376295024	829.645181984938	2006.06575220708	1171.00888266913	503.724305930335	440.444431367821	457.365876575189
ENSMUSG00000032204	Aqp9	-3.29075532387259	0.000721426897790637	0.0372608289167201	50.4365793453398	142.454085516651	45.3293761033212	9.76209895213827	1.57582980811385	13.4237364193976
ENSMUSG00000078952	Lncenc1	-2.40239904551166	0.000725024031743243	0.0373464919024962	37.2792108204686	42.9313682378948	44.3850141011687	5.85725937128296	9.4549788486831	7.67070652537005
ENSMUSG00000042429	Adora1	-1.6700597090253	0.000731320069145989	0.0373521868778404	2917.28098793118	6397.74958036082	8755.18012195607	1780.60684887002	1676.68291583314	2220.66953909463
ENSMUSG00000038663	Fsd2	-2.80214667372175	0.000731638056531729	0.0373521868778404	40.2030704926622	31.2228132639235	81.2151321851172	11.7145187425659	6.3033192324554	4.79419157835628
ENSMUSG00000001285	Myg1	1.10187872770697	0.000732648547680379	0.0373521868778404	4421.60678927479	3760.39757247378	3174.00068923464	9703.52635842544	8009.9429146427	6663.92629391523
ENSMUSG00000108980	Gm45155	4.29305986238672	0.000732890040997855	0.0373521868778404	2.92385967219361	0.975712914497608	1.88872400430505	66.3822728745402	4.72748942434155	45.065400836549
ENSMUSG00000024121	Atp6v0c	-1.21962793259944	0.00073943180787179	0.0375861577273088	7624.6950601629	8699.45634566067	8984.66008847913	3207.82571567264	4900.04278833001	2757.61899587053
ENSMUSG00000035403	Crb2	-2.11225258820641	0.000743496959697076	0.0376933392856952	96.4873691823893	116.109836825215	141.654300322879	25.3814572755595	42.5474048190739	13.4237364193976
ENSMUSG00000037185	Krt80	-3.86684158412124	0.000751595098211844	0.0380038833780871	73.0964918048403	292.713874349282	11.3323440258303	3.90483958085531	7.09123413651232	14.3825747350688
ENSMUSG00000073406	H2-Bl	2.23605838280944	0.00076089591519463	0.0383734549901166	14.6192983609681	7.80570331598087	19.831602045203	87.8588905692444	59.8815327083263	52.7361073619191
ENSMUSG00000048304	Slitrk3	-2.42269156875385	0.000777991107884798	0.0391265473900752	2508.67159874212	3554.52214751479	2759.42577028968	119.097607216087	1019.56188584966	504.348954043081
ENSMUSG00000037405	Icam1	-0.998331421262791	0.000781275792698628	0.0391265473900752	835.492901329325	1128.89984207373	987.802654251542	525.200923625039	475.900602050382	477.501481204285
ENSMUSG00000039191	Rbpj	3.02090511593819	0.000781921658197713	0.0391265473900752	3868.26634631215	6186.01987791484	14735.824681588	89567.2578858686	104234.050572595	7412.77901845448
ENSMUSG00000039450	Dcxr	-1.39504441673168	0.000787123410851282	0.0392847992488341	517.52316197827	879.117335962345	1105.84790452061	322.149265420563	308.074727486258	321.210835749871
ENSMUSG00000029804	Herc3	-1.30640489672554	0.000794886676634693	0.0395697463187787	4477.16012304647	6833.89325314125	4791.69279892192	2807.57965863497	1594.73976581122	2111.36197110811
ENSMUSG00000000120	Ngfr	-2.04118899706092	0.000803357803169452	0.0398883713352049	1123.4930790404	329.790965100192	876.367937997544	236.242794641746	104.792682239571	226.285842498416
ENSMUSG00000060212	Pcnx2	-3.37257272552273	0.000814264252881666	0.0403259661484969	261.685440661328	727.881834215216	59.4948061356091	5.85725937128296	47.2748942434155	46.9830774678915
ENSMUSG00000045007	Tubg2	-2.26320985122596	0.000819485025258032	0.0404020121418633	344.284476400798	1464.54508466091	1134.17876458518	331.911364372701	118.187235608539	164.920190295456
ENSMUSG00000000560	Gabra2	-4.35356750438492	0.000819994121332393	0.0404020121418633	543.106934109964	40.9799424088995	2343.90648934257	124.95486658737	11.0308086567969	8.6295448410413
ENSMUSG00000021456	Fbp2	-4.0665350135715	0.000834342504306685	0.0409742944409664	23.3908773775489	1599.19346686158	595.892423358244	83.9540509883891	42.5474048190739	6.71186820969879
ENSMUSG00000026589	Sec16b	-3.17654231901813	0.0008358628453309	0.0409742944409664	317.969739351055	7358.82680114096	1585.58380161409	452.961391379216	364.804600578356	207.109076184991
ENSMUSG00000000794	Kcnn3	-3.79467694274452	0.000839561817893981	0.0410511635069227	235.370703611586	37.0770907509091	1052.01927039791	17.5717781138489	9.4549788486831	68.0775204126592
ENSMUSG00000055003	Lrtm2	-3.33766821423529	0.000856821675779864	0.0417890369212635	290.924037383265	553.229222520144	3363.8174516673	230.385535270463	156.007151003271	30.6828261014802
ENSMUSG00000085007	Gm11549	-5.5095580195421	0.00087116625354766	0.042381358269181	717.076584605484	51.7127844683732	2.83308600645758	13.6669385329936	3.93957452028462	0
ENSMUSG00000046352	Gjb2	2.34329488882929	0.000901036681359197	0.0436809460817289	114.761492133599	180.506889182058	94.4362002152526	1341.3123960238	294.68017411729	344.222955325981
ENSMUSG00000089901	Gm8113	-4.4230095798378	0.00090241456218677	0.0436809460817289	16.0812281970649	10.7328420594737	68.9384261571344	1.95241979042765	0.787914904056925	1.91767663134251
ENSMUSG00000106709	Gm30270	-4.1606653577666	0.000923912523977122	0.044609460587517	342.091581646653	31.2228132639235	8.49925801937273	9.76209895213827	7.09123413651232	4.79419157835628
ENSMUSG00000052974	Cyp2f2	-7.21670756633671	0.000935817495340633	0.044884552759976	0.730964918048403	37.0770907509091	55.717358126999	0	0	0
ENSMUSG00000055078	Gabra5	-4.3566078919048	0.000936385754561124	0.044884552759976	16.0812281970649	32.1985261784211	285.197324650063	3.90483958085531	0.787914904056925	11.5060597880551
ENSMUSG00000059108	Ifitm6	-2.88736506936255	0.00093659954370674	0.044884552759976	44.5888600009526	40.9799424088995	19.831602045203	5.85725937128296	3.93957452028462	4.79419157835628
ENSMUSG00000005078	Jkamp	1.60952721763667	0.00094971015291728	0.0453994047435438	1998.45808594433	2412.93803755259	3210.83080731859	12146.0035162504	4692.03325365899	6424.21671499741
ENSMUSG00000103037	Pcdhgb1	-3.48410870081944	0.000952056035109872	0.0453994047435438	2941.40283022678	153.186927576124	3426.14534380936	103.478248892666	419.958643862341	58.4891372559466
ENSMUSG00000076439	Mog	-2.66042652620488	0.000956233172616073	0.0454860051122189	72.3655268867919	75.1298944163158	212.481450484318	5.85725937128296	22.8495322176508	26.8474728387952
ENSMUSG00000033585	Ndn	-3.57241336880953	0.000965823887190503	0.0456471535062043	2187.04703480082	962.052933694642	17669.0130602738	378.769439342965	1218.11644167201	152.45529219173
ENSMUSG00000015850	Adamtsl4	-2.68535322746275	0.000966262703588764	0.0456471535062043	415.188073451493	3462.80513355201	785.709185790902	347.530722696122	142.612597634303	235.874225655129
ENSMUSG00000102467	Gm37167	2.65746926402243	0.000966729230756884	0.0456471535062043	29.9695616399845	23.4171099479426	29.2752220667283	247.957313384312	241.101960641419	33.559341048494
ENSMUSG00000075276	Gm13653	4.54550739692476	0.000982583430735666	0.0462823222325736	1.46192983609681	1.95142582899522	2.83308600645758	9.76209895213827	7.09123413651232	127.525495984277
ENSMUSG00000044177	Wfikkn2	-2.85956824545666	0.00099684006910984	0.0468393266619538	199.553422627214	1433.32227139699	2423.23289752338	144.479064491646	320.681365951168	93.0073166201118
ENSMUSG00000047793	Sned1	-4.03584548299836	0.00100481953393554	0.0470009163642873	230.253949185247	15280.639953947	780.043013777986	560.344479852737	300.195578445688	133.278525878305
ENSMUSG00000106915	Gm42655	-3.173724517754	0.00100515845014723	0.0470009163642873	20.4670177053553	51.7127844683732	26.4421360602707	3.90483958085531	2.36374471217077	4.79419157835628
ENSMUSG00000029769	Ccdc136	-2.9017914975869	0.0010148773490117	0.0473404652026885	814.294918705921	2926.16303057833	364.523732830875	345.578302905695	141.03676782619	64.2421671499742
ENSMUSG00000027965	Olfm3	-3.62259459572481	0.00102664376096378	0.0477736523066843	84.0609655755664	24.3928228624402	29.2752220667283	0	5.51540432839847	4.79419157835628
ENSMUSG00000018986	Slfn3	-2.60680081236444	0.00104768081489575	0.0486351105999197	210.51789639794	829.355977322967	382.466610871773	154.241163443785	53.5782134758709	27.8063111544664
ENSMUSG00000030761	Myo7a	-2.70709410185424	0.00105830012682277	0.0490099806327899	1311.35106297884	4356.55816323182	971.748500214949	702.871124553955	137.885108209962	178.343926714854
ENSMUSG00000028610	Dmrtb1	-2.84629771646634	0.00106694821183606	0.0492919839353039	146.923948527729	1802.14175307708	1763.12385801877	89.8113103596721	164.674214947897	260.804021862582
ENSMUSG00000073400	Trim10	-3.21588336916175	0.00108134016152166	0.0498373641428585	13.1573685248713	109.279846423732	90.6587522066425	7.80967916171062	10.24289375274	4.79419157835628
ENSMUSG00000050534	Htr5b	-4.32927329836225	0.00110091224823174	0.050618316138865	116.223421969696	12.6842678884689	28.3308600645758	0	1.57582980811385	5.75302989402754
ENSMUSG00000030047	Arhgap25	-2.46912551048094	0.00111604092291856	0.0511463207516931	440.771845583187	3723.32048172287	1095.45992249693	390.483958085531	287.588939980777	272.310081650637
ENSMUSG00000038347	Tcte2	-2.29942316911681	0.00111770573768299	0.0511463207516931	228.061054431102	471.269337702345	1285.27668492959	107.383088473521	106.368512047685	188.891148187237
ENSMUSG00000099413	Gm17767	-4.48293898155262	0.00113879637080485	0.051987943325961	2.92385967219361	95.6198656207656	58.5504441334566	1.95241979042765	3.93957452028462	0.958838315671256
ENSMUSG00000028262	Clca3a2	-2.86900823598849	0.00115080455943087	0.052411938149966	444.426670173429	446.876514839905	448.57195102245	21.4766176947042	13.3945533689677	147.661100613373
ENSMUSG00000022577	Ly6h	-3.70788545561177	0.00115939265599579	0.0526584277794119	1500.67097675337	59.5184877843541	7392.46575284997	238.195214432174	215.888683711597	231.080034076773
ENSMUSG00000078864	Gm14322	-3.38764952308208	0.00116168345737088	0.0526584277794119	165.198071478939	323.936687613206	95.3805622174051	17.5717781138489	37.0320004906755	0.958838315671256
ENSMUSG00000073164	2410018L13Rik	3.14582333088491	0.00116672456483605	0.0527627904731608	1.46192983609681	5.85427748698565	2.83308600645758	21.4766176947042	30.7286812582201	35.4770176798365
ENSMUSG00000040713	Creg1	-1.05804869747207	0.00117187450239259	0.052871574446354	3620.46923909374	3066.66569026598	4754.86268083797	1727.89151452847	1716.86657594004	2049.99631890515
ENSMUSG00000058626	Capn11	-3.48685354162191	0.00118717277149024	0.0533189822443746	622.051145259191	203.92399913	13.2210680301354	31.2387166468425	22.8495322176508	21.0944429447676
ENSMUSG00000052372	Il1rapl1	-2.61790881269456	0.00118732641488901	0.0533189822443746	133.035615084809	481.026466847321	999.134998277372	119.097607216087	36.2440855866185	108.348729670852
ENSMUSG00000031273	Col4a6	-3.86033841144848	0.00120580518973162	0.0539914685487068	2489.66651087286	19765.9922218925	595.892423358244	499.819466349479	63.033192324554	1010.6155847175
ENSMUSG00000019027	Dnah1	-2.12273135708499	0.00120790671915352	0.0539914685487068	97.2183341004377	133.672669286172	47.2181001076263	15.6193583234212	24.4253620257647	23.0121195761101
ENSMUSG00000040543	Pitpnm3	-2.7363841134543	0.0012129268047535	0.0540903585499448	88.4467550838568	40.9799424088995	268.198808611317	27.3338770659872	20.48578750548	12.4648981037263
ENSMUSG00000048450	Msx1	-2.73569072094654	0.00121853565503498	0.0542149870536927	817.949743296163	2158.27696686871	4152.35972346466	123.002446796942	178.068768316865	768.029490852676
ENSMUSG00000095990	Zfp97	-2.88180154311921	0.00123211374541085	0.0546157351457241	35.8172809843718	238.073951137416	441.01705500523	25.3814572755595	48.0628091474724	23.0121195761101
ENSMUSG00000020639	Pfn4	-1.76401998199264	0.00123321281019413	0.0546157351457241	336.243862302266	865.457355159378	358.85756081796	115.192767635232	151.27966157893	191.767663134251
ENSMUSG00000038527	C1rl	-1.76548305976316	0.00123623625924895	0.0546240631523647	111.837632461406	115.134123910718	247.422844563962	42.9532353894084	47.2748942434155	48.900754099234
ENSMUSG00000027967	Neurog2	-3.79152041147111	0.00124331237652265	0.0548110135782811	280.690528530587	14.6356937174641	1099.23737050554	11.7145187425659	52.7902985718139	35.4770176798365
ENSMUSG00000035681	Kcnc2	-3.12572520846444	0.00125664109885663	0.055272125044459	71.6345619687435	27.319961605933	262.532636598402	7.80967916171062	11.0308086567969	22.0532812604389
ENSMUSG00000083355	Gm11581	-6.1163554628895	0.00126155438595694	0.0553618342721194	2.19289475414521	38.0528036654067	44.3850141011687	0	0.787914904056925	0
ENSMUSG00000109284	B230311B06Rik	-2.13017192353982	0.00126556433361197	0.0553893574736757	169.58386098723	548.350657947656	185.094952421895	89.8113103596721	41.759489915017	75.7482269380292
ENSMUSG00000049265	Kcnk3	-2.41240311491867	0.00126793182693439	0.0553893574736757	1011.65544657899	448.8279406689	2265.52444316391	279.196030031155	335.65174912825	85.3366100947418
ENSMUSG00000059791	Nrm	1.06454968734744	0.0012740032519113	0.0555286711494823	2611.73765218695	2320.24531067531	2703.70841216268	5482.39477152085	6492.41880942906	3995.47926140212
ENSMUSG00000082248	Gm13161	-5.38335491074419	0.00128251202496635	0.0557733502505118	4.38578950829042	40.0042294944019	105.768544241083	0	3.1516596162277	0
ENSMUSG00000000402	Egfl6	-3.87258601293064	0.00130612331022545	0.0566722197556155	187.127019020391	214.656841189474	34.9413940796435	11.7145187425659	18.1220427933093	0
ENSMUSG00000105879	Gm6204	1.25958794673212	0.0013303646526104	0.0575943259158186	72.3655268867919	90.7413010482776	66.1053401506768	171.812941557634	166.250044756011	209.985591132005
ENSMUSG00000065126	Snord104	1.45169386301369	0.00136360140541797	0.0589008544290969	643.249127882595	474.196476445838	361.690646824417	1606.84148752196	1612.86180860452	828.436304739965
ENSMUSG00000019876	Pkib	-1.16913284833879	0.00138083934975927	0.0595120135863812	451.005354435865	345.402371732153	305.973288697418	164.003262395923	142.612597634303	184.096956608881
ENSMUSG00000026188	Tmem169	-1.33902179611365	0.00139313456028837	0.0599078957677579	635.939478702111	383.45517539756	398.520764908366	154.241163443785	233.22281160085	171.632058505155
ENSMUSG00000034480	Diaph2	-1.11980163252612	0.00140803764265507	0.0604139090996659	1625.66597773965	2298.77962655636	2021.87904660856	864.921967159451	732.76086077294	1138.14108070178
ENSMUSG00000092224	Gm8815	-3.93468227143461	0.0014240806505217	0.0609566861562609	13.1573685248713	83.9113106467943	182.261866415438	3.90483958085531	0.787914904056925	13.4237364193976
ENSMUSG00000061848	Gm5805	1.39899533625239	0.00142900832971041	0.0609566861562609	116.954386887745	126.842678884689	103.879820236778	316.29200604928	198.554555822345	402.712092581927
ENSMUSG00000054944	5330416C01Rik	-2.97136770970696	0.00143018023060628	0.0609566861562609	191.512808528682	2550.51355849675	644.999247470175	48.8104947606913	170.977534180353	210.944429447676
ENSMUSG00000049985	Ankrd55	-2.82749706182264	0.00145214393521644	0.0617561874435864	48.2436845911946	30.2471003494259	26.4421360602707	1.95241979042765	6.3033192324554	5.75302989402754
ENSMUSG00000024219	Anks1	1.26646525101578	0.00146135844909082	0.0620111685500764	10039.0721844768	5205.42839884474	6569.92644897512	15769.6946472842	21325.7047932047	15384.5607749453
ENSMUSG00000086742	Gm16201	-3.12403877514931	0.00148324998032091	0.0628017821338074	30.7005265580329	58.5427748698565	170.929522389607	1.95241979042765	13.3945533689677	13.4237364193976
ENSMUSG00000046240	Hepacam	-1.54296104834684	0.00149221116770601	0.0630426494426675	2737.46361809127	7154.90280201096	7004.33296996528	1556.07857297084	2121.06692172124	2119.99151594915
ENSMUSG00000026787	Gad2	-4.16061879644205	0.00149618677204345	0.0630722935742169	135.959474757003	18.5385453754546	334.304148761994	1.95241979042765	23.6374471217077	0.958838315671256
ENSMUSG00000087413	Gm11266	-1.32018697846392	0.00150626388671033	0.0633584580294205	126.456930822374	139.526946773158	168.09643638315	48.8104947606913	61.4573625164401	62.3244905186316
ENSMUSG00000063873	Slc24a3	-1.50849097216082	0.00151129090458653	0.0634314145465347	369.868248532492	700.561872609283	864.091231969561	265.529091498161	170.977534180353	244.50377049617
ENSMUSG00000029614	Rpl6	1.36283457887605	0.00152919595386824	0.0639120364095397	49713.65504139	37017.5722631248	32620.1522783526	149939.982645473	81985.6974267392	75038.6865844325
ENSMUSG00000028909	Ptpru	-2.67970599394934	0.00153102855973623	0.0639120364095397	239.025528201828	597.136303672536	2448.7306715815	93.7161499405274	234.798641408964	183.13811829321
ENSMUSG00000085967	Gm12530	-2.35558780416655	0.00153548556047137	0.0639120364095397	226.599124595005	85.8627364757895	102.935458234625	27.3338770659872	11.0308086567969	43.1477242052065
ENSMUSG00000091050	9330020H09Rik	1.07076009607334	0.00153601208708107	0.0639120364095397	163.005176724794	134.64838220067	169.040798385302	351.435562276978	349.046302497218	280.939626491678
ENSMUSG00000038319	Kcnh2	-2.01794859902204	0.00154134518971811	0.0639957221549986	1021.15799051362	1156.21980367967	2724.48437621004	546.677541319743	498.750134268033	165.879028611127
ENSMUSG00000110874	D030045P18Rik	-3.89409480894028	0.00155543430790224	0.0644345051469778	8.04061409853244	53.6642102973684	143.543024327184	5.85725937128296	7.09123413651232	0.958838315671256
ENSMUSG00000028813	CK137956	-1.53090326020076	0.00155860261606497	0.0644345051469778	256.56868623499	477.12361518933	361.690646824417	154.241163443785	79.5794053097494	146.702262297702
ENSMUSG00000022112	Gpc5	-3.19700493567191	0.00157155406469316	0.0648308116837551	335.512897384217	38.0528036654067	919.80859009656	17.5717781138489	53.5782134758709	69.0363587283304
ENSMUSG00000052117	D630039A03Rik	-2.29791130495088	0.00158014981804782	0.0648859005599014	91.3706147560504	70.2513298438278	158.652816361624	13.6669385329936	37.8199153947324	12.4648981037263
ENSMUSG00000026786	Apbb1ip	-1.47557247903004	0.00158165567190053	0.0648859005599014	849.381234772245	2175.83979932967	1839.61718019312	673.584827697541	549.176688127676	527.361073619191
ENSMUSG00000110666	Gm9172	-4.96830821066428	0.00158299368093193	0.0648859005599014	2.19289475414521	60.4942006988517	54.7729961248465	0	2.36374471217077	0.958838315671256
ENSMUSG00000073424	Cyp4f15	-3.43567837873152	0.00158728382210392	0.0649236153563313	40.2030704926622	10.7328420594737	141.654300322879	5.85725937128296	7.09123413651232	4.79419157835628
ENSMUSG00000022099	Dmtn	-2.12636428228685	0.00160151449493294	0.065366899883227	627.898864603579	1013.76571816301	416.463642949264	292.862968564148	115.035575992311	66.1598437813167
ENSMUSG00000074671	Tspyl3	-1.73644538154398	0.00164219705930999	0.0667649875761439	260.223510825232	599.087729501531	292.752220667283	95.668569730955	165.462129851954	83.4189334633993
ENSMUSG00000053399	Adamts18	-4.174301250219	0.00164269940882908	0.0667649875761439	70.9035970506951	31.2228132639235	15.1097920344404	5.85725937128296	1.57582980811385	0
ENSMUSG00000029730	Mcm7	1.47659193432876	0.00168625075692538	0.0683907806992997	21027.6677974984	11113.3700961278	8090.34927244069	31365.6239332203	43186.4038062641	37409.0768859141
ENSMUSG00000018339	Gpx3	-2.44167568950165	0.00169276778868608	0.06839726362346	3888.00239909946	14407.3768954717	1609.1928516679	1417.45676785048	821.007330027315	1425.79257540316
ENSMUSG00000019146	Cacng2	-3.90361564343115	0.00169351127684352	0.06839726362346	53.3604390175335	5.85427748698565	83.1038561894223	3.90483958085531	4.72748942434155	0.958838315671256
ENSMUSG00000045733	Sprn	-4.71578572579725	0.00171155315470035	0.0686481951639649	43.1269301648558	2587.59064924766	1828.28483616729	3.90483958085531	163.098385139783	1.91767663134251
ENSMUSG00000039771	Polr2j	1.03321312996547	0.00171190846060902	0.0686481951639649	3265.22028892222	2090.95277576837	2439.28705155997	5945.11826185221	4755.8543608876	5256.35164650982
ENSMUSG00000096919	Gm26775	-2.51234224585195	0.00171409926910092	0.0686481951639649	39.4721055746138	115.134123910718	156.764092357319	31.2387166468425	9.4549788486831	15.3414130507401
ENSMUSG00000029675	Eln	-3.41595511250668	0.00171492633368956	0.0686481951639649	728.04105837621	32438.5515553875	4531.04888632782	866.874386949878	2033.60836737092	630.915611711686
ENSMUSG00000037805	Rpl10a	1.5574411897826	0.00171949558813926	0.0686481951639649	39299.5978539544	39957.3952745061	27444.1041445546	156746.118034903	104375.875255325	52935.5457315787
ENSMUSG00000026238	Ptma	0.814484385442477	0.00172110450372152	0.0686481951639649	138119.476089836	115649.300329573	109002.039736453	211294.774559662	210654.565003947	216045.449287047
ENSMUSG00000045613	Chrm2	-2.56731166768733	0.00174139031443936	0.0693138107596576	67.9797373785015	255.636783598373	240.812310548894	9.76209895213827	27.5770216419924	56.5714606246041
ENSMUSG00000067649	Mageb18	-7.65437656720191	0.00178108910592466	0.0706719664589428	62.1320180341143	64.3970523568421	0	0	0	0
ENSMUSG00000025212	Sfxn3	-0.926533273799337	0.00178284846608078	0.0706719664589428	5493.9323240518	5623.03352624972	4324.23360785642	2665.05301393375	2385.01841458031	3074.03564004205
ENSMUSG00000051107	NA	-2.45753652231865	0.00179604300473998	0.0710488059267264	124.264036068229	235.146812393924	768.710669752156	109.335508263949	55.1540432839847	42.1888858895353
ENSMUSG00000022146	Osmr	-2.38942549529879	0.00180692710424327	0.0713328907033743	1551.10755609871	7317.84685873206	1220.11570678106	980.114734794682	449.111495312447	497.637085833382
ENSMUSG00000000731	Aire	3.23896247896083	0.001828463536801	0.0718438122183124	21.1979826234037	20.4899712044498	133.155042303506	1173.40429404702	389.229962604121	88.2131250417555
ENSMUSG00000019987	Arg1	-3.71115607347083	0.00182970906565817	0.0718438122183124	1774.78282102152	627.383404021962	14.1654300322879	103.478248892666	25.2132769298216	56.5714606246041
ENSMUSG00000042604	Kcna4	-3.37261929451527	0.00183437587625125	0.0718438122183124	59.2081583619207	332.718103843684	547.729961248465	5.85725937128296	10.24289375274	73.8305503066867
ENSMUSG00000095139	Pou3f2	3.28558195440445	0.00183478617240642	0.0718438122183124	7002.64391490371	2082.1713595379	9389.79138740257	6134.50298152369	18701.9481626952	155312.63037243
ENSMUSG00000047976	Kcna1	-3.53943327319658	0.00184185774227677	0.0719744206997198	114.761492133599	975.712914497608	1144.56674660886	13.6669385329936	11.0308086567969	166.837866926799
ENSMUSG00000038370	Pcp4l1	-2.60165408936469	0.00186021364241963	0.0724908340086111	1347.89930888126	7803.75189015187	2777.36864833058	205.004077994904	488.507240515293	1270.46076826441
ENSMUSG00000074971	Fibin	4.10550382640734	0.00186605629255376	0.0724908340086111	101.604123608728	158.065492148613	206.815278471403	7581.24604623058	421.534473670455	27.8063111544664
ENSMUSG00000034892	Rps29	1.60760273075427	0.00186713902972838	0.0724908340086111	13014.0994009338	15568.4752637238	10403.0918157122	67212.051285472	26044.5271536016	25553.9999509546
ENSMUSG00000021918	Nek4	-1.06468161725437	0.00187250834197103	0.0724908340086111	1760.16352266056	2815.9074712401	2763.20321829829	1132.40347844804	1275.63422966816	1099.78754807493
ENSMUSG00000033389	Arhgap44	-1.76516776059977	0.00187388711841621	0.0724908340086111	1101.56413149894	670.314772259857	1985.04892852461	396.341217456814	493.234729939635	215.738621026033
ENSMUSG00000050410	Tcf19	0.874980211482599	0.00189051264941277	0.0729874272363468	3830.25617057363	4518.52650703842	3389.31522572542	6696.79988116685	7019.53388024314	7809.73808114238
ENSMUSG00000021607	Mrpl36	0.83277251096261	0.00190229666357229	0.0732954904474405	3345.62642990754	2809.07748083861	2665.93393207658	4875.19221669785	5494.13062598894	5340.7294182889
ENSMUSG00000022766	Serpind1	-3.68681135314866	0.00190955675889231	0.0734283651897413	91.3706147560504	365.892342936603	2428.8990695363	23.4290374851318	179.644598124979	20.1356046290964
ENSMUSG00000040663	Clcf1	-2.87245178320114	0.00191609395232536	0.0735329681106534	1160.04132494282	874.238771389857	88.7700282023374	156.193583234212	32.3045110663339	102.595699776824
ENSMUSG00000038807	Rap1gap2	-1.3572976139713	0.0019477611539545	0.0743503759093961	4300.26661287876	3991.64153320971	1879.28038428353	1507.26807821015	1234.6626546572	1229.23072069055
ENSMUSG00000022123	Scel	-2.54740772133268	0.00194797840549873	0.0743503759093961	85.5228954116632	247.831080282392	657.275953498158	91.7637301500997	47.2748942434155	31.6416644171514
ENSMUSG00000010064	Slc38a3	-1.49253241800262	0.00194897170175162	0.0743503759093961	3012.30642727747	3045.20000614704	6921.22911377586	1893.84719671482	1446.61176384851	1273.33728321143
ENSMUSG00000022032	Scara5	-1.83813649753791	0.00196114299112561	0.0746435153435947	311.39105508862	312.228132639235	263.476998600555	42.9532353894084	55.9419581880416	147.661100613373
ENSMUSG00000038665	Dgki	-2.55343740237615	0.00196440499762276	0.0746435153435947	1223.63527281303	1606.99917017756	505.233671151601	80.0492114075338	65.3969370367247	421.888858895353
ENSMUSG00000105446	Gm42605	3.68400998803186	0.00198410997084284	0.0751932438386263	107.451842953115	42.9313682378948	23.6090500538131	1985.61092686492	222.192002944053	32.6005027328227
ENSMUSG00000010751	Tnfrsf22	-1.76611464199503	0.00198687458019117	0.0751932438386263	306.274300662281	450.779366497895	668.608297523988	216.71859673747	130.793874073449	73.8305503066867
ENSMUSG00000053025	Sv2b	-2.71776669246259	0.00199058159136773	0.0751932438386263	565.035881651416	1597.24204103258	2462.89610161379	140.574224910791	510.568857828887	50.8184307305766
ENSMUSG00000026970	Rbms1	1.02793442634038	0.00202535374075879	0.0763389157545491	4629.93179091859	3782.83896950723	2846.30707448771	7440.67182131979	6996.68434802549	8522.15494968612
ENSMUSG00000022312	Eif3h	1.07433464306788	0.00202947930603999	0.0763389157545491	25583.7721316941	21113.4517568137	20490.7667227055	56257.0238413824	51543.8171935959	33683.0311912156
ENSMUSG00000041078	Grid1	-1.86830581138271	0.00203279853527556	0.0763389157545491	2470.6614230036	11304.6098273693	7058.16160408798	2444.42957761542	1831.11423702829	1431.54560529719
ENSMUSG00000029394	Cdk2ap1	1.20910563643784	0.0020413126549182	0.0765095103054459	9715.25472578133	5166.39988226484	7152.59780430323	19336.7656043955	13245.637452101	18362.7125834202
ENSMUSG00000042485	Mustn1	-3.38157241583237	0.00205708304286697	0.0766548275436842	79.675176067276	1560.16495028168	1461.87237933211	234.290374851318	27.5770216419924	37.394694311179
ENSMUSG00000045730	Adrb2	-2.38772232478011	0.00205969791663207	0.0766548275436842	51.8985091814366	64.3970523568421	225.702518514454	23.4290374851318	18.1220427933093	23.9709578917814
ENSMUSG00000032186	Tmod2	-1.35151864571267	0.00206511920223459	0.0766548275436842	13609.8358091432	16515.892503701	7739.04660763995	5429.67943717931	3585.80072836306	5823.98392938721
ENSMUSG00000032131	Abcg4	-3.04739046561772	0.00206621233575579	0.0766548275436842	157.157457380407	1515.28215621479	102.935458234625	58.5725937128296	104.004767335514	51.7772690462478
ENSMUSG00000029695	Aass	-2.5703405735964	0.00207040802646214	0.0766548275436842	111.837632461406	125.866965970191	358.85756081796	23.4290374851318	64.6090221326678	11.5060597880551
ENSMUSG00000028707	Dmbx1	-3.23458372656697	0.00207196024040088	0.0766548275436842	37.2792108204686	14.6356937174641	66.1053401506768	1.95241979042765	7.09123413651232	2.87651494701377
ENSMUSG00000067274	Rplp0	1.3667567990474	0.00207304257203527	0.0766548275436842	109497.082793815	85439.2770708976	87665.124659819	365481.270249314	212328.884175068	150994.981436962
ENSMUSG00000074093	Svip	-1.50275062877754	0.00208348442479942	0.0768933475934117	2259.41256168761	5072.73144247306	4752.97395683366	982.06715458511	1341.81908160894	1938.77107428728
ENSMUSG00000110365	Gm38947	-7.71136443249611	0.00208816403643853	0.0769187001185244	23.3908773775489	108.304133509235	0	0	0	0
ENSMUSG00000022550	Adck5	0.954161356235751	0.00210428104658897	0.0770361539884771	1834.72194430149	1548.4563953077	1680.02000182934	4039.55654639482	2916.07305991468	2858.29701901601
ENSMUSG00000039701	Usp53	-1.74988459046849	0.00210503704454366	0.0770361539884771	1872.00115512196	6843.65038228622	2906.74624262547	978.162315004255	1038.47184354703	1438.25747350688
ENSMUSG00000045761	Togaram2	-2.41389344546453	0.00210842723516016	0.0770361539884771	200.284387545263	110.25555933823	97.2692862217102	52.7153343415467	16.5462129851954	9.58838315671256
ENSMUSG00000061684	Rpl21-ps8	2.01936874407953	0.00211108200687988	0.0770361539884771	14.6192983609681	16.5871195464593	16.9985160387455	95.668569730955	64.6090221326678	36.4358559955077
ENSMUSG00000099764	Rps10-ps2	1.22703650617109	0.00211134644723156	0.0770361539884771	160.0813170526	209.778276616986	134.099404305659	464.675910121782	416.019069342056	300.116392805103
ENSMUSG00000022296	Baalc	-2.73953887032091	0.002120877136417	0.0772376144292505	161.543246888697	120.012688483206	1107.73662852491	44.905655179836	86.6706394462617	75.7482269380292
ENSMUSG00000028351	Brinp1	-2.78856116114383	0.00213128547424648	0.0774702163421859	2545.21984464454	9409.77534741493	2351.46138535979	247.957313384312	221.404088039996	1600.30114885533
ENSMUSG00000021852	Slc35f4	3.14873883185431	0.00213830325689383	0.0775789307797734	29.2385967219361	6.82999040148326	17.942878040898	25.3814572755595	89.0343841584325	365.317398270749
ENSMUSG00000059974	Ntm	-2.11303967194845	0.00214822031200951	0.077792226148239	1091.33062264627	4856.1231754546	2975.68466878261	337.768623743984	586.208688618352	1137.18224238611
ENSMUSG00000073179	Gm10478	-4.5997051281307	0.00216300374697538	0.0781806138564367	196.629562955021	106.352707680239	91.603114208795	17.5717781138489	0	0
ENSMUSG00000105851	9130604C24Rik	1.45729031160435	0.00217397246738104	0.0784299243147862	144.000088855535	63.4213394423445	141.654300322879	287.005709192865	345.89464288099	326.005027328227
ENSMUSG00000045777	Ifitm10	-3.49421055703156	0.002180218782215	0.0784919557940985	285.076318038877	5491.31228279254	1246.55784284133	148.383904072502	452.263154928675	22.0532812604389
ENSMUSG00000044141	E130201H02Rik	-3.5709307107654	0.00218384055570396	0.0784919557940985	18.2741229512101	120.988401397703	63.2722541442192	0	4.72748942434155	11.5060597880551
ENSMUSG00000030616	Sytl2	1.37969114424673	0.00219688365840729	0.078813712624239	4286.37827943584	3358.40385170077	5121.27513767315	12688.7762179893	14332.9600196995	6197.930872499
ENSMUSG00000029603	Dtx1	-1.08602258594287	0.00220304770601469	0.0788879443427007	3121.22020006668	3202.28978538115	4832.30036501448	2089.08917575759	1568.73857397734	1599.34231053965
ENSMUSG00000060675	Pla2g16	-1.37190590702254	0.00221498235608091	0.0791139515840703	800.406585263002	1093.77417715182	1545.92059752368	587.678356918724	430.989452519138	312.581290908829
ENSMUSG00000004035	Gstm7	-1.37950041346695	0.00221757248146369	0.0791139515840703	1211.93983412425	1167.92835865364	1993.54818654398	730.205001619943	362.440855866185	590.644402453494
ENSMUSG00000039661	Dusp26	-2.09521582884848	0.00223446178807407	0.0795691429708816	6977.06014277201	3981.88440406474	13228.6229261526	3463.59270821866	856.463500709877	1343.33248025543
ENSMUSG00000024210	Ip6k3	-2.9520546280584	0.00224292917699091	0.0796370716034788	32.1624563941297	108.304133509235	152.042282346557	3.90483958085531	26.0011918338785	6.71186820969879
ENSMUSG00000041828	Abca8a	-1.61411683591291	0.00224463690011363	0.0796370716034788	974.376235758522	560.059212921627	1226.72624079613	212.813757156614	464.869793393585	222.450489235731
ENSMUSG00000056755	Grm7	-2.70670512360438	0.00226985758457186	0.0803838352330459	130.111755412616	326.863826356699	483.513345102093	25.3814572755595	12.6066384649108	105.472214723838
ENSMUSG00000035262	Amh	1.30819149754605	0.00227484239126544	0.080412548014181	74.5584216409372	105.376994765742	69.8827881592869	259.671832126878	185.947917357434	174.508573452169
ENSMUSG00000036931	Nfkbid	-1.52163480206546	0.0022845940599542	0.0806093490201789	149.116843281874	105.376994765742	109.545992249693	33.1911364372701	36.2440855866185	56.5714606246041
ENSMUSG00000101698	Gm29562	3.25725276241865	0.00229679197007237	0.0808915855638833	66.5178075424047	13.6599808029665	15.1097920344404	562.296899643164	327.772600087681	24.9297962074527
ENSMUSG00000051343	Rab11fip5	-1.39361537499435	0.00230547506647625	0.0810492283862499	3537.13923843622	4518.52650703842	3984.26328708151	1841.13186237328	795.794053097494	1947.40061912832
ENSMUSG00000090084	Srpx	-3.22746565647503	0.00232775140297934	0.081683298321306	103.066053444825	21.4656841189474	360.746284822265	17.5717781138489	28.3649365460493	5.75302989402754
ENSMUSG00000106037	Gm4332	2.34638765865327	0.00236309565063979	0.0827727958355919	115.492457051648	153.186927576124	112.379078256151	251.862152965167	248.193194777931	1436.33979687554
ENSMUSG00000021072	Tmx1	1.16874645750691	0.00237743283074782	0.0831205410591212	6078.70425849052	5037.60577755115	6194.07037211842	15990.3180836025	8329.04845078575	14600.2310327262
ENSMUSG00000024479	Mal2	-3.86298821761578	0.00238165266881053	0.0831205410591212	19.0050878692585	254.661070683876	64.2166161463718	0	16.5462129851954	5.75302989402754
ENSMUSG00000087579	Hectd2os	-3.0028362066453	0.00240323309244123	0.0835995447718063	13.1573685248713	39.0285165799043	40.6075660925586	3.90483958085531	4.72748942434155	2.87651494701377
ENSMUSG00000073491	Ifi213	-4.1095103327822	0.00240414721512729	0.0835995447718063	497.787109190963	77.081320245311	1868.89240225985	130.812125958653	10.24289375274	1.91767663134251
ENSMUSG00000039372	March4	-3.81080929767748	0.00241589306125733	0.0835995447718063	1369.09729150466	2854.93598782	62.3278921420667	58.5725937128296	7.87914904056925	238.750740602143
ENSMUSG00000021388	Aspn	1.5589003137941	0.00242376832986202	0.0835995447718063	78.9442111492276	146.356937174641	170.929522389607	534.963022577177	258.436088530671	374.905781427461
ENSMUSG00000022208	Jph4	-1.925852893314	0.0024254810038527	0.0835995447718063	3698.68248532492	3264.735411909	745.101619698343	529.105763205894	679.182647297069	819.806759898924
ENSMUSG00000022763	Aifm3	-2.73299476817654	0.0024255578893091	0.0835995447718063	41.665000328759	48.7856457248804	99.1580102260152	7.80967916171062	17.3341278892523	2.87651494701377
ENSMUSG00000022382	Wnt7b	-2.30974574458528	0.00242575372579495	0.0835995447718063	4276.14477058316	13232.6185464166	1542.14314951507	1487.74388030587	816.279840602974	1538.93549665237
ENSMUSG00000052026	Slc6a7	-4.29312250938895	0.00244525236589266	0.0840904293408221	61.4010531160659	1.95142582899522	90.6587522066425	1.95241979042765	4.72748942434155	0.958838315671256
ENSMUSG00000097068	Gm26760	3.5756914361077	0.00244872727018953	0.0840904293408221	9.50254393462924	3.90285165799043	14.1654300322879	279.196030031155	40.9715750109601	10.5472214723838
ENSMUSG00000033032	Afap1l1	1.42368051649015	0.00246441268050574	0.0844449702701572	3027.65669055649	1336.72669286172	1971.82786049447	7807.72674192019	4710.1552964523	4484.48680239446
ENSMUSG00000041673	Lrrc18	-2.83130770167255	0.00246781823317407	0.0844449702701572	79.675176067276	31.2228132639235	302.195840688808	11.7145187425659	28.3649365460493	17.2590896820826
ENSMUSG00000104145	D130019J16Rik	3.13668360047934	0.00248083123901018	0.0845241500639887	28.5076318038877	18.5385453754546	13.2210680301354	433.437193474939	22.0616173135939	77.6659035693717
ENSMUSG00000003070	Efna2	1.24672116052073	0.0024820717809266	0.0845241500639887	2073.74747250332	1668.46908379091	951.916898169746	3567.07095711132	4185.40397035038	3387.57576926655
ENSMUSG00000079243	Xirp1	-4.89161857636787	0.00248329452043694	0.0845241500639887	15.3502632790165	127.818391799187	3.7774480086101	0	0.787914904056925	3.83535326268502
ENSMUSG00000020974	Pole2	1.61295311902313	0.00249761297481234	0.0848615766486063	610.355706570417	585.427748698565	194.53857244342	1550.22131359956	1153.50741953934	1550.44155644042
ENSMUSG00000032356	Rasgrf1	-3.68630113698367	0.00251086432382367	0.0850265517501339	678.335443948918	37.0770907509091	5382.8634122694	257.71941233645	119.763065416653	96.8426698827968
ENSMUSG00000036322	H2-Ea-ps	5.02619391815993	0.00251129550718018	0.0850265517501339	2.92385967219361	0	0.944362002152526	11.7145187425659	3.1516596162277	115.060597880551
ENSMUSG00000017009	Sdc4	-1.38935238544629	0.00258351121053969	0.0873181464404337	10354.1180641556	5918.67453934249	10310.5443395013	2317.52229123763	4911.07359698681	2916.78615627196
ENSMUSG00000056673	Kdm5d	-11.1475628862195	0.00259403504729634	0.0875202892927565	0	2645.15771120302	167.152074380997	1.95241979042765	0	0
ENSMUSG00000095690	Rab11b-ps2	2.1267485607065	0.00261105718002919	0.087859837525928	321.624563941297	47.8099328103828	119.933974273371	570.106578804875	841.493117532796	727.758281594483
ENSMUSG00000027947	Il6ra	-1.64705221716045	0.00261322018698971	0.087859837525928	1442.1937833095	2704.67619898737	3564.96655812579	505.676725720762	681.54639200924	1273.33728321143
ENSMUSG00000098318	Lockd	1.24925789351282	0.00262221383298563	0.0880086228091781	1687.79799577376	2386.59378886115	1037.85384036563	4027.84202765225	4016.00226597814	4108.62218265133
ENSMUSG00000000916	Nsun5	0.912458874788543	0.00263554357611057	0.0882201795741292	1850.07220758051	1393.31804190258	1356.10383509103	3119.96682510339	2576.48173626614	2963.76923373985
ENSMUSG00000070880	Gad1	-2.66949022832919	0.00263767575575907	0.0882201795741292	1113.25957018772	1494.79218501034	1781.06673605966	21.4766176947042	192.25123658989	474.624966257272
ENSMUSG00000107173	Gm43266	2.92803618858105	0.00264273566443244	0.088236226300331	8.77157901658084	7.80570331598087	15.1097920344404	113.240347844804	116.611405800425	11.5060597880551
ENSMUSG00000038094	Atp13a4	-2.95722424975828	0.00265058754364001	0.088345275135337	72.3655268867919	14.6356937174641	161.485902368082	13.6669385329936	6.3033192324554	12.4648981037263
ENSMUSG00000094985	Topaz1	-4.33318718160963	0.00265857823074786	0.088458565829633	7.30964918048403	104.401281851244	24.5534120559657	3.90483958085531	3.1516596162277	0
ENSMUSG00000013367	Iglon5	-1.53305897253142	0.00266516990029665	0.0885249967745086	4697.18056337904	7526.64942243455	6977.89083390501	1038.68732850751	2986.9854012798	2606.12254199447
ENSMUSG00000079492	Gm11127	2.75606563562638	0.00267168180941425	0.0885885543173244	22.6599124595005	5.85427748698565	16.0541540365929	205.004077994904	32.3045110663339	67.1186820969879
ENSMUSG00000039419	Cntnap2	-2.85979322884029	0.00270465769571368	0.0895278874706598	205.401141971601	81.9598848177991	664.830849515378	15.6193583234212	23.6374471217077	91.0896399887693
ENSMUSG00000070493	Chchd2	1.11594292611763	0.00272619612693005	0.0899950757068562	21353.678150948	11158.2528901946	14192.8165303503	34864.3601976666	35170.1575723889	31193.886923733
ENSMUSG00000026609	Ush2a	-2.76283209938787	0.00272893869278854	0.0899950757068562	38.010175738517	20.4899712044498	43.4406520990162	1.95241979042765	4.72748942434155	7.67070652537005
ENSMUSG00000031740	Mmp2	-3.28669721148558	0.00273278584419989	0.0899950757068562	581.117109848481	17212.5515246523	1314.55190699632	394.388797666386	1135.38537674603	427.64188878938
ENSMUSG00000003153	Slc2a3	-1.91966159530634	0.00273862348933998	0.0900334155667828	6821.3646152277	14909.869046438	2749.98215026816	1893.84719671482	2745.88344063838	1830.42234461643
ENSMUSG00000106636	Gm43813	3.88423904800038	0.00275920427618978	0.0905554861683067	1.46192983609681	8.78141623047847	5.66617201291516	206.956497785331	10.24289375274	17.2590896820826
ENSMUSG00000029472	Anapc5	0.96890021421226	0.00276453362591261	0.0905760889510312	28583.6521553648	20034.3132733794	22908.333448216	54025.4080209236	38400.6086790223	47579.4749002391
ENSMUSG00000033207	Mamdc2	-2.07768531536112	0.00277381095702767	0.0907257522701836	579.655180012384	1323.06671205876	1086.0163024754	374.86459976211	269.466897187468	65.2010054656454
ENSMUSG00000097662	Gm2093	-2.37348285938904	0.00281442806795806	0.0918982317444271	34.355351148275	28.2956745204306	46.2737381054738	3.90483958085531	8.66706394462617	7.67070652537005
ENSMUSG00000016554	Eif3d	1.0169347088598	0.00283211562803267	0.0923193021557519	15350.9942439345	14449.3325507951	11811.1355609216	35108.4126714701	27591.9920251694	21508.6610971376
ENSMUSG00000056531	Ccdc18	1.10331991461036	0.00283762448267853	0.0923426278020301	605.969917062126	344.426658817656	390.021506888993	919.589721291425	973.074906510302	988.562303457065
ENSMUSG00000106871	Gm3289	-4.1105932352482	0.00284485543632688	0.0924218212155772	126.456930822374	22.441397033445	3.7774480086101	1.95241979042765	4.72748942434155	1.91767663134251
ENSMUSG00000055980	Irs1	-1.0811621697003	0.00285857885388573	0.0927113158587686	4405.52556107773	4622.92778888967	4874.79665511134	1530.69711569528	2171.49347558088	2865.96772554138
ENSMUSG00000105044	Gm10416	-3.5122621246765	0.00287925213081221	0.0931659354329131	8.04061409853244	68.2999040148326	61.3835301399142	5.85725937128296	5.51540432839847	0.958838315671256
ENSMUSG00000022037	Clu	-1.82245435944633	0.00288226823348125	0.0931659354329131	19499.9511187773	19409.8570081009	54771.1074008422	9988.57964782788	11986.549435418	4512.29311354893
ENSMUSG00000053647	Gper1	1.32621150219477	0.00289530559485503	0.0934168668938458	168.121931151133	307.349568066747	163.374626372387	568.154159014447	412.079494821772	621.327228554974
ENSMUSG00000038026	Kcnj9	-2.4910014010076	0.00289972937464416	0.0934168668938458	174.700615413568	741.541815018182	116.156526264761	41.0008155989807	102.4289375274	39.3123709425215
ENSMUSG00000020069	Hnrnph3	1.17638160051054	0.00292709341345313	0.0941167291504352	6327.23233062698	3831.62461523211	4939.01327125771	8754.6503402776	15091.7220723063	10274.9113907332
ENSMUSG00000106675	Gm43798	3.52928604666729	0.00293586397746121	0.0941167291504352	15.3502632790165	1.95142582899522	3.7774480086101	101.525829102238	136.309278401848	8.6295448410413
ENSMUSG00000032249	Anp32a	0.898702094215001	0.00293965113873677	0.0941167291504352	17946.6506679244	15849.4805830991	14365.6347767442	29059.8161607252	25126.6062903753	35606.4608524521
ENSMUSG00000035722	Abca7	1.41361946036093	0.00294099511801516	0.0941167291504352	3151.92072662472	2735.89901225129	4738.80852680137	13290.121513441	9574.74191409975	5447.16047132841
ENSMUSG00000100078	Gm6170	2.9669751519537	0.00295154599391729	0.0941835216398264	29.9695616399845	26.3442486914354	22.6646880516606	68.3346926649679	33.8803408744478	514.896175515464
ENSMUSG00000029557	Mrm2	0.960905364433054	0.00295614289008476	0.0941835216398264	777.015707885453	593.233452014546	694.106071582107	1513.12533758143	1074.71592913365	1433.46328192853
ENSMUSG00000020333	Acsl6	-1.02695589807256	0.00295774879792863	0.0941835216398264	3147.53493711643	4736.11048697139	3445.03258385241	1515.07775737186	1876.02538655954	2166.01575510137
ENSMUSG00000108014	Gm44380	3.03810269045757	0.00296594095643361	0.0942885355209463	78.2132462311792	27.319961605933	33.0526700753384	905.922782758431	197.766640918288	38.3535326268502
ENSMUSG00000090467	Gm4613	4.14114986502935	0.00298268073401074	0.0946644882054644	5.11675442633882	3.90285165799043	3.7774480086101	13.6669385329936	3.1516596162277	209.026752816334
ENSMUSG00000019194	Scn1b	-2.09758157805856	0.0030059557932562	0.0951542266796845	4238.13459484464	19846.0006808813	3824.66610871773	1981.70608728407	2715.94267428422	1822.75163809106
ENSMUSG00000057880	Abat	-2.0374351391782	0.00300798982859734	0.0951542266796845	2039.39212135505	4294.11253670397	11031.0925471437	1081.64056389692	2137.61313470644	1009.65674640183
ENSMUSG00000042751	Nmnat2	-1.42321374562184	0.00306857582428695	0.0968679535329906	9191.15287954062	5851.35034824216	3591.40869418606	1720.08183536676	2926.31595366742	2300.25311929534
ENSMUSG00000018672	Copz2	-2.37120366221833	0.00307222006792926	0.0968679535329906	149.847808199923	976.688627412106	1731.01554994558	238.195214432174	140.248852922133	174.508573452169
ENSMUSG00000097084	Foxl1	3.55095732241304	0.00307796432444227	0.0968904946248043	8.77157901658084	12.6842678884689	66.1053401506768	179.622620719344	823.371074739486	21.0944429447676
ENSMUSG00000084890	A830036E02Rik	-6.60892426727166	0.00308436871366569	0.0969337084319242	52.629474099485	0	66.1053401506768	0	0.787914904056925	0
ENSMUSG00000015766	Eps8	-1.54268622988684	0.00309500291216897	0.0971094969103179	13244.353350119	33371.3331016472	11125.5287473589	6046.64409095444	7136.93320094762	6635.16114444509
ENSMUSG00000000416	Cttnbp2	-2.20265884055805	0.00310502715174891	0.0972073838750873	36760.9566935723	6544.10651753546	6823.015465552	3805.2661715435	2555.20803385661	4529.55220323101
ENSMUSG00000099876	Gm29650	-7.75015736782089	0.00310821429883487	0.0972073838750873	0	125.866965970191	9.44362002152526	0	0	0
ENSMUSG00000026023	Cdk15	-2.7191596330791	0.00311923351945825	0.0973938958709289	117.685351805793	173.676898780574	91.603114208795	42.9532353894084	14.1824682730246	2.87651494701377
ENSMUSG00000071424	Grid2	-1.93820569708267	0.0031339430702931	0.0976948434453018	921.015796740988	2039.2399913	1859.44878223832	712.633223506094	145.764257250531	401.753254266256
ENSMUSG00000030325	Klrb1c	3.08284536165784	0.00313969775892702	0.0977161184583668	69.4416672145983	4.87856457248804	28.3308600645758	132.76454574908	93.761873582774	645.298186446755
ENSMUSG00000038242	Aox4	-3.4058935547439	0.00315235182601154	0.097951706335665	125.725965904325	21.4656841189474	42.4962900968637	0	10.24289375274	6.71186820969879
ENSMUSG00000084989	Crocc2	-3.92745311102133	0.00315923146367484	0.0980073979834071	5.11675442633882	277.102467717321	28.3308600645758	11.7145187425659	6.3033192324554	2.87651494701377
ENSMUSG00000060594	Layn	-1.670653801908	0.00319219377294085	0.098870760507565	373.523073122734	816.671709434498	259.699550591945	183.527460300199	157.582980811385	115.060597880551
ENSMUSG00000027068	Dhrs9	-2.91481608925918	0.00320785292779157	0.0990629699853702	21.9289475414521	22.441397033445	26.4421360602707	1.95241979042765	2.36374471217077	4.79419157835628
ENSMUSG00000002477	Snrpd1	0.993942145789812	0.00320868379293387	0.0990629699853702	5826.52136176382	5008.33439011622	4502.71802626324	11119.0307064855	11871.5138594257	7557.56360412084
ENSMUSG00000037190	Cyb561d2	0.831434906043178	0.00327780716145021	0.101035127944541	646.903952472837	673.24191100335	667.663935521836	1245.64382629284	1292.96835755741	999.109524929449
ENSMUSG00000097756	A730056A06Rik	-2.20996523334365	0.00329092827066378	0.101080326136642	118.416316723841	344.426658817656	669.552659526141	37.0959760181254	96.9135331990017	109.307567986523
ENSMUSG00000054423	Cadps	-2.39974883722413	0.00329312449399316	0.101080326136642	2610.27572235085	2439.28228624402	1680.9643638315	579.868677757013	645.302306422621	50.8184307305766
ENSMUSG00000015484	Fam163a	-1.84307053798892	0.00329618246367011	0.101080326136642	404.223599680767	609.820571561005	638.388713455108	160.098422815068	53.5782134758709	247.380285443184
ENSMUSG00000058056	Palld	-1.382988736266	0.003302509850782	0.101080326136642	9319.0717401991	9469.29383519929	5374.36415425003	2463.9537755197	4615.60550796546	2183.27484478345
ENSMUSG00000004894	Hapln2	-1.77589197677744	0.00330550768056498	0.101080326136642	136.690439675051	86.8384493902871	249.311568568267	60.5250135032573	44.1232346271878	34.5181793641652
ENSMUSG00000109658	Gm45660	4.12822074311247	0.0033197485482824	0.101354922001047	10.2335088526776	8.78141623047847	13.2210680301354	41.0008155989807	1.57582980811385	520.649205409492
ENSMUSG00000102171	NA	1.2561916905631	0.00333142328560636	0.101550426577858	63.5939478702111	56.5913490408613	84.9925801937273	134.716965539508	163.098385139783	190.80882481858
ENSMUSG00000031342	Gpm6b	-1.91676930678109	0.00336172467062203	0.102312205022959	105228.247672412	374504.960832873	106443.763072622	53962.9305876299	29481.4119650979	71802.607269042
ENSMUSG00000030732	Chrdl2	1.99486838538604	0.0033722300024074	0.102470048890187	286.538247874974	154.162640490622	633.666903444345	2251.14001836308	1340.24325180083	692.281263914647
ENSMUSG00000100228	Gm29257	2.59376424803587	0.00338115837437074	0.102579552885437	51.1675442633882	41.9556553233972	49.1068241119313	107.383088473521	71.7002562691801	678.857527495249
ENSMUSG00000028391	Wdr31	1.59605001436985	0.0034012239219609	0.103026067384555	540.914039355819	267.345338572345	525.065273196804	1936.80043210423	679.182647297069	1418.12186887779
ENSMUSG00000021094	Dhrs7	1.63374483627233	0.00341671586024166	0.103135839108639	1214.86369379645	2236.33400002852	2817.03185242098	10720.7370692382	4595.11972045998	4137.38733212147
ENSMUSG00000021337	Scgn	-3.07104026306636	0.0034180696958707	0.103135839108639	24.8528072136457	40.9799424088995	31.1639460710334	0	3.93957452028462	6.71186820969879
ENSMUSG00000043648	Pld6	-2.4658335351307	0.00342584652693476	0.103135839108639	47.5127196731462	486.880744334306	248.367206566114	48.8104947606913	63.033192324554	29.7239877858089
ENSMUSG00000006369	Fbln1	1.02791362913862	0.00342626197921249	0.103135839108639	2984.52976039163	2618.81346251158	2146.53483089269	3941.93555687343	5442.91615722524	6415.58717015637
ENSMUSG00000085338	2410004I01Rik	-3.10176098125515	0.0034439816646506	0.103507498860365	19.0050878692585	237.098238222919	73.660236167897	3.90483958085531	22.0616173135939	11.5060597880551
ENSMUSG00000047220	Ccdc36	-4.46184925937898	0.00346890764634194	0.103826789785032	406.416494434912	34.1499520074163	2.83308600645758	17.5717781138489	1.57582980811385	1.91767663134251
ENSMUSG00000082769	Gm15793	3.3476559932289	0.00347440325683249	0.103826789785032	3.65482459024202	7.80570331598087	2.83308600645758	33.1911364372701	7.87914904056925	103.554538092496
ENSMUSG00000023845	Lnpep	-1.47153820282201	0.00347990652825867	0.103826789785032	1661.48325872402	3718.44191715038	2363.73809138777	1054.30668683093	1193.69107964624	544.620163301273
ENSMUSG00000029715	Pop7	1.03968740869509	0.00348628297111662	0.103826789785032	1421.72676560414	1038.15854102546	1128.51259257227	3178.53941881622	2013.9104947695	2189.02787467748
ENSMUSG00000108401	Rpl19-ps10	3.68357472969838	0.00348673149082653	0.103826789785032	2.92385967219361	1.95142582899522	1.88872400430505	54.6677541319743	29.9407663541631	3.83535326268502
ENSMUSG00000073295	Nudt11	-0.840213349969827	0.00348694175919626	0.103826789785032	2150.4987888984	2822.73746164158	2938.85455069866	1464.31484282074	1478.91627491485	1475.65216781806
ENSMUSG00000107061	Gm19590	-2.77274368311615	0.00351053367298924	0.104367949398361	42.3959652468074	26.3442486914354	186.9836764262	7.80967916171062	16.5462129851954	12.4648981037263
ENSMUSG00000109714	Gm35021	-3.07656251884819	0.00352926002466778	0.104763011363983	3168.73291973983	983.518617813589	84.0482181915748	302.625067516286	131.581788977506	69.0363587283304
ENSMUSG00000027457	Snph	-2.99354870549152	0.00353967253034649	0.104910448149423	278.497633776442	339.548094245168	2086.09566275493	142.526644701219	182.796257741207	14.3825747350688
ENSMUSG00000045083	Lingo2	-4.45623852611423	0.00355680152931331	0.105256192722306	81.1371059033728	1.95142582899522	142.598662325031	5.85725937128296	4.72748942434155	0
ENSMUSG00000034156	Tspoap1	-2.78161448689474	0.00357123552009909	0.105521245850781	1024.08185018581	2958.36155675675	4304.40200581121	189.384719671482	954.164948812936	60.4068138872891
ENSMUSG00000024697	Gna14	-2.92962590222901	0.0035878191690142	0.105750598793327	518.985091814366	578.597758297082	128.433232292744	25.3814572755595	126.854299553165	7.67070652537005
ENSMUSG00000028145	Them4	-0.984144630150915	0.0035922466155391	0.105750598793327	972.914305922425	1070.35706720388	756.433963724173	417.817835151518	432.565282327252	563.796929614698
ENSMUSG00000041319	Thoc6	0.797120324570831	0.00359668187080421	0.105750598793327	1744.08229446349	1856.78167628895	1529.86644348709	3024.29825537244	3239.90608548207	2651.18794283102
ENSMUSG00000029507	Pus1	0.874171183103778	0.00360095472662458	0.105750598793327	3958.90599615015	2871.52310736646	2919.02294865346	6407.84175218356	6001.5478242016	5463.46072269482
ENSMUSG00000029464	Gpn3	0.81978670589628	0.00360879477858282	0.105819530303498	1789.40211938249	1440.15226179847	1875.50293627492	3037.96519390543	3208.3894893198	2765.2897023959
ENSMUSG00000055296	Tmem245	-1.36339781224317	0.00362286787889985	0.106070744205176	19557.6973473031	10334.7511903587	7605.89156533644	4004.41299016712	5331.82015575321	5237.1748801964
ENSMUSG00000052253	Zfp622	0.96641745121658	0.00366148884626363	0.106905246436396	5303.88144535921	3677.46197474149	4664.20392863133	10326.3482715719	9205.99773900111	7133.75706859414
ENSMUSG00000096111	Gm21917	-4.14373660033453	0.00366246886312075	0.106905246436396	5.11675442633882	180.506889182058	16.0541540365929	1.95241979042765	1.57582980811385	7.67070652537005
ENSMUSG00000036526	Card11	-1.4277756274135	0.00369084617884315	0.107570577360686	633.015619029917	478.099328103828	1022.74404833119	165.955682186351	310.438472198428	314.498967540172
ENSMUSG00000022571	Pycrl	0.749521298664228	0.00369950768828542	0.10758257320449	3315.65686826756	3321.32676094986	3747.22842454122	6392.22239386014	5706.07973518025	5361.82386123366
ENSMUSG00000081094	Rpl19-ps11	0.892241800926935	0.00370242647467309	0.10758257320449	782.86342722984	884.971613449331	657.275953498158	1655.65198228265	1363.88069892254	1298.26707941888
ENSMUSG00000097638	Carlr	-2.29624403358982	0.00371086295956468	0.107665323668695	34.355351148275	58.5427748698565	33.9970320774909	3.90483958085531	9.4549788486831	11.5060597880551
ENSMUSG00000000131	Xpo6	-0.756095542847999	0.0037281551954414	0.108004375699517	12653.7336963359	15250.3928535976	14683.8847714696	8996.75039429063	7734.17269822277	8486.67793200629
ENSMUSG00000061724	Gm2423	2.02873449632856	0.00373863588148789	0.108012705764889	59.9391232799691	174.652611695072	38.7188420882536	544.725121529315	237.162386121134	333.675733853597
ENSMUSG00000044712	Slc38a6	2.24685869679191	0.00374354560895483	0.108012705764889	648.365882308934	669.339059345359	1055.79671840652	8481.31156961773	1344.18282632111	1443.05166508524
ENSMUSG00000037872	Ackr1	-1.67948943887602	0.00374796836156829	0.108012705764889	527.756670830947	377.600897910574	225.702518514454	60.5250135032573	118.187235608539	172.590896820826
ENSMUSG00000031169	Porcn	-1.37851890095436	0.00375086946050924	0.108012705764889	948.792463626828	1473.32650089139	1934.99774241053	486.152527816486	393.169537124405	795.835802007142
ENSMUSG00000078350	Smim1	-2.63483233643685	0.00376841101502655	0.108281836882841	80.4061409853244	626.407691107464	342.803406781367	117.145187425659	22.0616173135939	31.6416644171514
ENSMUSG00000028496	Mllt3	-1.02901069728262	0.00377800933848193	0.108281836882841	2992.57037449016	4784.89613269627	4180.69058352923	1827.46492384028	2363.74471217077	1667.41983095231
ENSMUSG00000109089	4833411C07Rik	-2.61688785802159	0.00378275024081507	0.108281836882841	19.0050878692585	30.2471003494259	36.8301180839485	5.85725937128296	5.51540432839847	2.87651494701377
ENSMUSG00000037206	Islr	-2.90729971649014	0.00378536744090032	0.108281836882841	432.731231484655	3017.8800445411	7268.75433056799	886.398584854155	446.747750600276	96.8426698827968
ENSMUSG00000097280	AI849053	-2.17466101515631	0.00378831861194054	0.108281836882841	774.091848213259	1142.5598228767	3073.89831700647	128.859706168225	332.500089512022	642.421671499741
ENSMUSG00000009487	Otog	-3.31785413499503	0.00381976646431225	0.109018964348112	953.178253135118	18.5385453754546	447.627589020297	48.8104947606913	81.9431500219202	11.5060597880551
ENSMUSG00000047502	Mroh7	-2.37400405158442	0.00384041939379316	0.109417731227899	28.5076318038877	69.2756169293302	81.2151321851172	7.80967916171062	7.09123413651232	19.1767663134251
ENSMUSG00000032564	Cpne4	-3.27390350968183	0.00384763790815642	0.109417731227899	87.7157901658084	40.0042294944019	220.036346501539	0	11.0308086567969	23.9709578917814
ENSMUSG00000105058	Gm43590	2.90544813936991	0.00385077714884585	0.109417731227899	12.4264036068229	6.82999040148326	16.0541540365929	167.908101976778	86.6706394462617	11.5060597880551
ENSMUSG00000033475	Tomm6	0.889630132202317	0.00386675320350231	0.109709868137661	404.223599680767	413.702275746986	403.242574919129	769.253397428496	874.585543503186	618.45071360796
ENSMUSG00000085998	AW822252	-3.06972484601936	0.00388691682140247	0.110085188678592	10.9644737707261	144.405511345646	122.767060279828	13.6669385329936	15.7582980811385	3.83535326268502
ENSMUSG00000029086	Prom1	-1.8562134955542	0.00389158244809159	0.110085188678592	2139.53431512768	823.501699835981	564.72847728721	177.670200928917	404.988260685259	390.247194478201
ENSMUSG00000108634	Gm38534	-2.80402340558284	0.00390250661191533	0.110085188678592	172.507720659423	1062.5513638879	106.712906243235	29.2862968564148	39.3957452028462	122.731304405921
ENSMUSG00000031137	Fgf13	-2.15433109892976	0.0039039146106133	0.110085188678592	252.182896726699	771.788915367608	761.155773734936	35.1435562276978	183.584172645263	180.261603346196
ENSMUSG00000101166	Gm28496	-2.69541730422574	0.00390915236539314	0.110085188678592	19.7360527873069	60.4942006988517	66.1053401506768	3.90483958085531	4.72748942434155	13.4237364193976
ENSMUSG00000051498	Tlr6	-1.98281329682387	0.00391426702542617	0.110085188678592	351.594125581282	519.079270512728	1855.67133422971	240.147634222601	256.860258722557	192.726501449922
ENSMUSG00000049409	Prokr1	-1.94942487803507	0.00393069883346017	0.110386170592726	1592.04159150942	1892.88305412536	312.583822712486	316.29200604928	391.593707316292	275.18659659765
ENSMUSG00000078867	Gm14418	-3.06055631074685	0.0039413559982766	0.110492725761059	73.0964918048403	129.769817628182	18.8872400430505	7.80967916171062	16.5462129851954	1.91767663134251
ENSMUSG00000060961	Slc4a4	-2.69626076514387	0.00394596394101265	0.110492725761059	2063.51396365064	795.206025315551	5471.63344047174	985.971994165965	148.128001962702	153.414130507401
ENSMUSG00000033740	St18	-3.23033751183197	0.00397224736082261	0.111067264740563	89.1777200019052	46.8342198958852	49.1068241119313	11.7145187425659	8.66706394462617	0
ENSMUSG00000026564	Dusp27	-2.14114531451397	0.0039851755441233	0.111267256315269	60.6700881980175	64.3970523568421	55.717358126999	13.6669385329936	5.51540432839847	22.0532812604389
ENSMUSG00000031340	Gabre	-2.08826088655589	0.00399964585968789	0.111361039377979	240.487458037925	144.405511345646	406.075660925586	99.5734093118104	67.7606817488955	20.1356046290964
ENSMUSG00000048038	Ccdc187	-3.13268627218734	0.00400009547103874	0.111361039377979	10.9644737707261	25.3685357769378	71.771512163592	5.85725937128296	3.93957452028462	2.87651494701377
ENSMUSG00000047242	Taf9b	-1.4180309464705	0.00403057583519803	0.111850163408769	1853.72703217075	5075.65858121656	3174.94505123679	1624.41326563581	1025.07729017806	1133.34688912342
ENSMUSG00000025038	Efhc2	-2.30754617616427	0.00403542159413336	0.111850163408769	41.665000328759	35.1256649219139	23.6090500538131	7.80967916171062	7.87914904056925	4.79419157835628
ENSMUSG00000086677	Tvp23bos	-1.88668954783944	0.00404148423821628	0.111850163408769	70.1726321326467	158.065492148613	168.09643638315	17.5717781138489	50.4265538596432	37.394694311179
ENSMUSG00000022559	Fbxl6	1.00069680352782	0.00404205389086929	0.111850163408769	3117.56537547644	3587.69638660771	3089.00810904091	8688.26806740306	5666.6839899774	5246.76326335311
ENSMUSG00000028197	Col24a1	-2.45919841390562	0.00405951167537604	0.111850163408769	87.7157901658084	107.328420594737	50.0511861140839	9.76209895213827	29.1528514501062	4.79419157835628
ENSMUSG00000094651	Gal3st2	-4.50917188901481	0.00406799948766371	0.111850163408769	4.38578950829042	104.401281851244	7.55489601722021	3.90483958085531	0.787914904056925	0.958838315671256
ENSMUSG00000083311	Gm5643	3.10792240138591	0.00407150646520324	0.111850163408769	10.2335088526776	12.6842678884689	2.83308600645758	25.3814572755595	23.6374471217077	172.590896820826
ENSMUSG00000093434	Vmn2r-ps11	4.92871894805514	0.00407419844549087	0.111850163408769	2.19289475414521	0	3.7774480086101	173.765361348061	7.87914904056925	1.91767663134251
ENSMUSG00000050063	Klk6	-3.79238324929438	0.00407532718276625	0.111850163408769	262.416405579377	3.90285165799043	130.321956297049	3.90483958085531	21.273702409537	2.87651494701377
ENSMUSG00000092627	D130058E05Rik	1.77282307328065	0.00407823781511736	0.111850163408769	342.822546564701	96.5955785352632	303.140202690961	771.205817218923	1238.60222917749	528.319911934862
ENSMUSG00000039963	Ccdc40	-2.47028036978937	0.0040815294511479	0.111850163408769	432.000266566606	2788.58750963416	300.307116684503	238.195214432174	134.733448593734	262.721698493924
ENSMUSG00000050846	Zfp623	0.891357486432988	0.00409043424732101	0.111934965588976	1969.2194892224	1328.92098954574	1678.13127782504	3393.30559576326	2935.7709325161	2904.32125816823
ENSMUSG00000034145	Tmem63c	-2.50493555184908	0.00410519786444613	0.112179626749723	49.7056144272914	189.288305412536	30.2195840688808	15.6193583234212	17.3341278892523	14.3825747350688
ENSMUSG00000090460	Gm17511	3.05663845366173	0.0041149834499106	0.112287756604147	2.19289475414521	3.90285165799043	2.83308600645758	9.76209895213827	22.8495322176508	40.2712092581927
ENSMUSG00000029153	Ociad2	-1.87840189280062	0.00412118609747897	0.112297949318151	1950.94536627119	9315.13119470867	3618.79519224848	917.637301500997	1919.36070628267	1210.05395437712
ENSMUSG00000029765	Plxna4	-2.61930340020234	0.00413780403081656	0.112591517872431	669.563864932338	3534.03217631034	358.85756081796	162.050842605495	119.763065416653	460.242391522203
ENSMUSG00000032776	Mctp2	-3.38705948703413	0.00415282235911985	0.11278461510448	47.5127196731462	373.698046252584	24.5534120559657	31.2387166468425	8.66706394462617	3.83535326268502
ENSMUSG00000052353	Cemip	-2.75425391047339	0.00415660922523646	0.11278461510448	246.335177382312	1700.66760996933	160.541540365929	193.289559252338	50.4265538596432	69.9951970440017
ENSMUSG00000087242	C78197	-3.96435355040984	0.00417831282768682	0.113211222126381	2.92385967219361	94.644152706268	36.8301180839485	5.85725937128296	2.36374471217077	0.958838315671256
ENSMUSG00000038058	Nod1	-2.00538844624415	0.00418408461738818	0.113211222126381	1005.8077272346	2852.98456199101	5474.46652647819	861.017127578595	380.562898659495	1083.48729670852
ENSMUSG00000001507	Itga3	-1.51825462522644	0.00421203211015113	0.113807571671896	820.873602968357	1375.75520944163	1087.90502647971	484.200108026058	174.12919379658	489.966379308012
ENSMUSG00000032122	Slc37a2	-1.32448286742174	0.00422376751556859	0.113964819590237	690.761847555741	658.606217285885	699.772243595022	337.768623743984	338.803408744478	142.866909035017
ENSMUSG00000061780	Cfd	1.9978224983822	0.00424326765961971	0.114254668798735	15.3502632790165	27.319961605933	20.7759640473556	117.145187425659	36.2440855866185	100.678023145482
ENSMUSG00000081683	Fzd10	-2.67906097248417	0.00424637128782216	0.114254668798735	255.106756398893	2313.41532027383	2937.91018869651	142.526644701219	597.239497275149	118.895951143236
ENSMUSG00000087038	2900079G21Rik	-4.28991071750713	0.00426691635693994	0.114636844915475	7.30964918048403	107.328420594737	10.3879820236778	0	3.93957452028462	1.91767663134251
ENSMUSG00000084106	Gm6136	1.35279134270219	0.00427247623406754	0.114636844915475	229.522984267199	178.555463353062	177.540056404675	771.205817218923	371.107919810811	357.646691745378
ENSMUSG00000061576	Dpp6	-4.16162875770421	0.00428596674582062	0.114789942118031	1042.35597313702	13186.7600394352	30866.4720403553	1454.5527438686	1063.68512047685	1.91767663134251
ENSMUSG00000038690	Atp5j2	1.07208049767035	0.00429009905657837	0.114789942118031	9516.43226807216	6585.08645994436	7843.87078987888	22238.061412971	15455.7387579806	12654.7480902292
ENSMUSG00000032446	Eomes	-2.8256074549806	0.00433139797706496	0.115618380632281	67.9797373785015	11.7085549739713	108.60163024754	5.85725937128296	7.87914904056925	12.4648981037263
ENSMUSG00000021983	Atp8a2	-2.29327713635966	0.0043330636291984	0.115618380632281	336.243862302266	82.9355977322967	887.700282023374	93.7161499405274	81.9431500219202	91.0896399887693
ENSMUSG00000097622	A330033J07Rik	-2.67367565386009	0.00436022600953391	0.116182232467041	88.4467550838568	26.3442486914354	104.82418223893	23.4290374851318	3.93957452028462	8.6295448410413
ENSMUSG00000021096	Ppm1a	1.13799903486826	0.00437979982039178	0.116514038838037	4760.0435463312	6192.84986831632	7847.64823788749	17056.339289176	9540.07365832124	14780.4926360724
ENSMUSG00000097428	AW047730	-1.97090471391104	0.00438477436582284	0.116514038838037	1407.83843216123	1859.70881503244	5279.92795403477	310.434746677997	776.096180496071	1092.11684154956
ENSMUSG00000059325	Hopx	-1.62470750242755	0.00439651549829824	0.116567666674396	937.827989856102	1339.65383160522	1280.55487491883	324.101685210991	172.553363988466	656.80424623481
ENSMUSG00000081382	Rpl18-ps1	1.55590969567696	0.00440244948022672	0.116567666674396	32.8934213121782	40.9799424088995	28.3308600645758	68.3346926649679	90.6102139665463	139.990394088003
ENSMUSG00000033059	Pygb	-0.989143613595946	0.00440494478790345	0.116567666674396	10150.1788520201	10536.7237636597	16062.6532946123	7050.18786323426	5988.94118573668	5475.92562079854
ENSMUSG00000021779	Thrb	-3.44217101817529	0.00443771279640679	0.117273713337142	124.264036068229	619.577700705981	3125.83822712486	95.668569730955	251.344854394159	8.6295448410413
ENSMUSG00000026058	Khdrbs2	-1.6144017822866	0.0044666954565491	0.117788317089571	1837.64580397369	1647.00339967196	614.779663401294	294.815388354576	404.200345781202	638.586318237056
ENSMUSG00000082932	Cyp2j8	1.56902147732467	0.00446941395237355	0.117788317089571	61.4010531160659	46.8342198958852	45.3293761033212	126.907286377798	233.22281160085	94.9249932514543
ENSMUSG00000066487	Gm5786	2.13246313033677	0.00452827722180972	0.119037040601506	81.1371059033728	52.6884973828708	25.4977740581182	415.86541536109	86.6706394462617	199.438369659621
ENSMUSG00000091639	Gm3756	2.27729798499933	0.00453863895296559	0.119037040601506	40.9340354107106	44.88279406689	254.977740581182	792.682434913628	437.292771751593	421.888858895353
ENSMUSG00000058064	Gm10036	2.62754845410222	0.00453975504609541	0.119037040601506	70.9035970506951	133.672669286172	119.933974273371	210.861337366187	137.885108209962	1654.95493284859
ENSMUSG00000097924	A730020E08Rik	-1.9025202784139	0.00454151180078418	0.119037040601506	196.629562955021	226.365396163445	409.853108934196	138.621805120363	37.0320004906755	49.8595924149053
ENSMUSG00000022762	Ncam2	-1.49742870543489	0.00454890283637534	0.119068767857026	2857.34186465121	5035.65435172216	7994.02434822113	1189.02365237044	1961.12019619769	2474.76169274751
ENSMUSG00000082480	Gm11687	3.51823334883649	0.00456744880833884	0.119352496062039	10.2335088526776	3.90285165799043	0.944362002152526	21.4766176947042	14.9703831770816	138.072717456661
ENSMUSG00000107810	Gm18609	-2.15987730353051	0.00457835121284748	0.119352496062039	169.58386098723	170.749760037081	115.212164262608	9.76209895213827	23.6374471217077	67.1186820969879
ENSMUSG00000078154	Gm12184	1.24426828608769	0.0045839106699712	0.119352496062039	441.502810501236	268.321051486842	381.52224886962	1085.54540347778	549.964603031733	953.085285777228
ENSMUSG00000107225	Gm43637	4.27798711865627	0.00458452359646556	0.119352496062039	2.92385967219361	3.90285165799043	0.944362002152526	142.526644701219	3.93957452028462	5.75302989402754
ENSMUSG00000054679	Srsf12	-1.52111815596757	0.00464149292834181	0.120586208181652	531.411495421189	586.403461613063	859.369421958799	343.625883115267	111.096001472026	236.8330639708
ENSMUSG00000034532	Fbxo16	-1.90426219460297	0.00464443116900002	0.120586208181652	184.203159348198	103.425568936746	215.314536490776	25.3814572755595	79.5794053097494	27.8063111544664
ENSMUSG00000034275	Igsf9b	-2.38026371974263	0.0046585528696103	0.120790068685118	5774.62285258239	40688.2042474648	4181.63494553138	3672.50162579442	3062.62523206927	2992.53438320999
ENSMUSG00000016763	Scube1	-1.79800454245329	0.00467169139119505	0.120967922918512	192.24377344673	101.474143107751	413.630556942806	78.0967916171062	65.3969370367247	60.4068138872891
ENSMUSG00000019179	Mdh2	0.886021524372606	0.00469774386246046	0.121479242295706	23137.9635159042	17298.4142611281	19082.7229774961	44157.8784001023	33891.3716831046	31950.4103547976
ENSMUSG00000032607	Amt	-1.23323628148378	0.00471812400573242	0.121653494465007	2277.68668463883	2603.20205587962	1391.04522917067	697.013865182672	755.610392990591	1213.88930763981
ENSMUSG00000025348	Itga7	-2.9920724268581	0.00471963594259163	0.121653494465007	11308.7582471268	13957.5732418883	289.919134660825	962.542956680833	454.626899640846	1794.94532693659
ENSMUSG00000024913	Lrp5	0.883986951383511	0.00472702239240089	0.121653494465007	3884.34757450922	5697.18770775153	3988.04073509012	8756.60276006803	7798.78172035544	8486.67793200629
ENSMUSG00000022490	Ppp1r1a	-2.427487148849	0.00473148933856273	0.121653494465007	573.076495749948	120.012688483206	1192.72920871864	185.479880090627	46.4869793393586	119.854789458907
ENSMUSG00000043639	Rbm20	-1.59006864871818	0.00473605610426966	0.121653494465007	93.5635095101956	169.774047122584	159.597178363777	37.0959760181254	68.5485966529524	33.559341048494
ENSMUSG00000029725	Ppp1r35	1.02185157860683	0.00474327037215402	0.121670235835253	2440.69186136362	1577.72778274263	2755.64832228107	5152.43582693858	3978.18235058341	4626.39487311381
ENSMUSG00000042419	Nfkbil1	1.04735262333165	0.00475247297854135	0.121670235835253	1520.40702954068	1124.02127750124	1248.44656684564	3586.5951550156	2369.26011649917	2094.10288142602
ENSMUSG00000073418	C4b	-2.09167641732408	0.00475565468901872	0.121670235835253	23825.8015037877	106658.105822477	235635.318053094	29665.0662957578	26622.0687782754	29607.009511297
ENSMUSG00000040731	Eif4h	0.888415030158074	0.00476676243998063	0.121771183963739	36791.6572201303	25414.3942839192	33242.4868377711	67926.6369287685	52206.4536279078	56558.9957265004
ENSMUSG00000020704	Asic2	-1.35777308211722	0.00477224209149355	0.121771183963739	2665.09809120448	2281.21679409541	2543.16687179675	786.825175542344	1563.22316964894	570.508797824397
ENSMUSG00000037996	Slc24a2	-2.46558624822353	0.00478328543633714	0.121891526363803	505.827723289495	78.0570331598087	222.869432507996	13.6669385329936	81.1552351178632	49.8595924149053
ENSMUSG00000046834	Krt1	-3.9170389110851	0.00479212287034518	0.121955412281638	105.989913117019	95.6198656207656	482.568983099941	0	1.57582980811385	43.1477242052065
ENSMUSG00000046413	Irx3os	2.34373495614955	0.00482330524243367	0.122469857994842	27.7766668858393	49.761358639378	53.828634122694	64.4298530841126	118.975150512596	481.33683446697
ENSMUSG00000029082	Bst1	-2.26140678268096	0.00483208011238785	0.122469857994842	110.375702625309	39.0285165799043	59.4948061356091	15.6193583234212	6.3033192324554	22.0532812604389
ENSMUSG00000035451	Foxa1	3.52561527883601	0.00483359946772383	0.122469857994842	62.8629829521627	53.6642102973684	9.44362002152526	1155.83251593317	287.588939980777	9.58838315671256
ENSMUSG00000104916	Gm42830	3.35159878469845	0.00484171489810895	0.122469857994842	4.38578950829042	1.95142582899522	2.83308600645758	72.2395322458232	9.4549788486831	14.3825747350688
ENSMUSG00000082272	Gm11675	3.29141215488822	0.00484412311404463	0.122469857994842	6.57868426243563	7.80570331598087	11.3323440258303	29.2862968564148	8.66706394462617	212.862106079019
ENSMUSG00000071691	Gm960	-1.64311760476081	0.00488080613614308	0.123153553179334	56.2842986897271	101.474143107751	81.2151321851172	35.1435562276978	19.6978726014231	23.0121195761101
ENSMUSG00000072720	Myo18b	2.91338444280526	0.00488395092805665	0.123153553179334	95.7564042643408	4.87856457248804	61.3835301399142	624.774332936849	82.7310649259771	515.855013831136
ENSMUSG00000034463	Scara3	-1.26308371213192	0.00490883718058311	0.123619278802528	2169.50387676766	1756.28324609569	4200.52218557443	1093.35508263949	1199.9943988787	1092.11684154956
ENSMUSG00000030513	Pcsk6	-1.88117359431764	0.00491571029345403	0.123630755618005	3208.20502531444	12214.9499765956	19554.9039785724	3496.78384465593	3849.75222122213	2148.75666541928
ENSMUSG00000087540	Gm11412	-2.70265810050266	0.00496369273286619	0.124543507788259	19.7360527873069	115.134123910718	135.043766307811	3.90483958085531	17.3341278892523	19.1767663134251
ENSMUSG00000029554	Mad1l1	1.2383563455532	0.00496493194816417	0.124543507788259	3646.05301122544	1505.52502706981	3097.50736706029	6741.70553634669	6996.68434802549	5725.22358287307
ENSMUSG00000028497	Hacd4	-1.40234712359091	0.00498622138343863	0.124914895906301	657.868426243563	603.96629407402	520.343463186042	320.196845630135	245.041535161704	111.225244617866
ENSMUSG00000030340	Scnn1a	-1.7279523947063	0.00499587180976406	0.124994117422214	82.5990357394696	181.482602096555	237.034862540284	64.4298530841126	55.9419581880416	31.6416644171514
ENSMUSG00000029535	Triap1	0.769658608221556	0.00503984730015968	0.125668878486356	1729.46299610252	1449.90939094345	1606.35976566145	3014.5361564203	2415.74709583853	2731.73036134741
ENSMUSG00000038457	Tmem255b	-1.70648256095841	0.00504065092319583	0.125668878486356	104.527983280922	266.369625657847	379.633524865315	89.8113103596721	58.3057029002124	82.460095147728
ENSMUSG00000029623	Pdap1	1.12482540885687	0.00504857406872164	0.125668878486356	20290.8551601056	14284.437068245	12485.4100304585	46348.4934049621	27280.765638067	29002.9413724241
ENSMUSG00000050035	Fhl4	-1.17616302629052	0.00504893391894315	0.125668878486356	168.121931151133	144.405511345646	177.540056404675	76.1443718266785	55.1540432839847	86.295448410413
ENSMUSG00000073403	Gm10499	3.14548134110483	0.00506415795244155	0.125718358649788	28.5076318038877	0.975712914497608	53.828634122694	234.290374851318	70.9123413651232	432.436080367736
ENSMUSG00000045128	Rpl18a	1.29627738867241	0.00506453429832963	0.125718358649788	81963.8272256855	75888.0233508805	56842.0932715627	215465.143232015	219613.157463074	92199.015920001
ENSMUSG00000018800	Abca5	-0.871903174245238	0.00507371492196906	0.125718358649788	2966.98660235847	4221.90978103115	3381.7603297082	1770.84474991788	2199.85841212693	1803.57487177763
ENSMUSG00000012819	Cdh23	-2.05483731271835	0.00507702481336804	0.125718358649788	266.071230169619	103.425568936746	418.352366953569	31.2387166468425	107.944341855799	48.900754099234
ENSMUSG00000036398	Ppp1r11	0.88475392233138	0.00511127896173204	0.126404093963758	4334.62196402703	3926.26876793838	4032.42574919129	8487.16882898901	8514.20845323913	5699.33494834995
ENSMUSG00000050856	Atp5k	1.22414965967103	0.00512115277631667	0.126485907994539	6287.76022505237	4456.08088051058	4945.62380527278	18171.1709895102	10354.7776691161	8131.90775520792
ENSMUSG00000034457	Eda2r	-3.50964141172139	0.00515880336237761	0.127252684732656	15.3502632790165	633.237681508948	626.112007427125	15.6193583234212	89.8222990624894	5.75302989402754
ENSMUSG00000037060	Cavin3	-1.11094374987227	0.00517754213720828	0.127444773575683	5510.74451716691	9959.10171827709	6516.09781485243	2585.00380252621	3629.92396299025	3961.91992035363
ENSMUSG00000069300	Hist1h2bj	2.64515968015696	0.00517982131895974	0.127444773575683	13.1573685248713	0.975712914497608	12.2767060279828	68.3346926649679	54.3661283799278	44.1065625208778
ENSMUSG00000039480	Nt5dc1	1.3758207194439	0.00519245368599778	0.127568943750934	678.335443948918	407.84799826	528.842721205414	1228.07204817899	2134.46147509021	828.436304739965
ENSMUSG00000082107	Gm16216	2.44556766843324	0.00519811164518471	0.127568943750934	24.8528072136457	25.3685357769378	20.7759640473556	54.6677541319743	41.759489915017	289.569171332719
ENSMUSG00000085251	Gm12326	-4.75472046520594	0.00522304870662838	0.128017854113481	2.92385967219361	9.75712914497608	101.991096232473	1.95241979042765	2.36374471217077	0
ENSMUSG00000033434	Gtpbp6	1.08912428973123	0.00525097224936816	0.128538729839997	1872.73212004001	914.243000884259	1315.49626899847	3000.8692178873	2696.2448016828	3032.80559246818
ENSMUSG00000025464	Paox	-0.891542456355699	0.00526444435772546	0.128568636690806	681.99026853916	490.783595992297	619.501473412057	324.101685210991	345.89464288099	296.281039542418
ENSMUSG00000029642	Polr1d	1.04206030467682	0.0052655413625251	0.128568636690806	6368.89733095574	4449.25089010909	5261.98507599387	14498.6693637158	8222.67993873807	10394.7661801921
ENSMUSG00000097342	Gm26618	-4.68995631222786	0.00530823676869891	0.129447064998715	16.8121931151133	44.88279406689	15.1097920344404	3.90483958085531	0	0
ENSMUSG00000011148	Adssl1	-2.11834915005693	0.00534790777705367	0.130249612294487	1776.24475085762	401.018007858517	1665.85457179706	552.534800691026	126.854299553165	208.067914500663
ENSMUSG00000020866	Cacna1g	1.49847464586894	0.00536485409519198	0.130497366343275	229.522984267199	84.8870235612919	147.320472335794	503.724305930335	519.235921773513	283.816141438692
ENSMUSG00000045799	Gm9800	1.3523474413115	0.005383261902567	0.130780000697293	1162.96518461501	1008.88715359053	1139.8449365981	1858.70364048713	1950.87730244495	4644.61280111156
ENSMUSG00000020122	Egfr	-2.29363883835684	0.00539092308393001	0.130801175329864	326.010353449588	1705.54617454182	337.137234768452	263.576671707733	153.6434062911	67.1186820969879
ENSMUSG00000089764	Gm16580	1.88444126364627	0.00540636857543949	0.131010931579675	77.4822813131308	120.012688483206	62.3278921420667	271.386350869444	119.763065416653	567.632282877384
ENSMUSG00000032667	Pon2	-1.046011473365	0.00544985712980705	0.131767276706388	2581.76809054696	4383.87812483775	2980.40647879337	1358.88417413765	1499.40206242033	1956.98900228503
ENSMUSG00000061723	Tnnt3	-2.7660645463342	0.00546757103594475	0.131767276706388	23.3908773775489	109.279846423732	29.2752220667283	11.7145187425659	3.1516596162277	9.58838315671256
ENSMUSG00000091086	Rpl6l	1.32365255092826	0.00546864973834304	0.131767276706388	113.299562297503	104.401281851244	68.9384261571344	337.768623743984	188.311662069605	194.644178081265
ENSMUSG00000086040	Wipf3	-1.75678473123463	0.0054696646182053	0.131767276706388	983.878779693151	897.6558813378	301.251478686656	124.95486658737	181.220427933093	338.469925431953
ENSMUSG00000105936	Gm43544	3.57732495266519	0.00547485732457625	0.131767276706388	5.84771934438723	1.95142582899522	2.83308600645758	109.335508263949	7.09123413651232	13.4237364193976
ENSMUSG00000036968	Cnpy4	1.16521101833046	0.00547861866814518	0.131767276706388	4195.00766467979	1982.64864225914	2905.80188062332	8159.16230419717	5494.91854089299	6720.49775453983
ENSMUSG00000027460	Angpt4	-4.72423655627904	0.00549614609711321	0.131968702321577	3.65482459024202	46.8342198958852	44.3850141011687	0	3.1516596162277	0
ENSMUSG00000097073	9430037G07Rik	-3.43489895988475	0.00550575071487111	0.131968702321577	114.761492133599	72.202755672823	63.2722541442192	21.4766176947042	3.1516596162277	0
ENSMUSG00000034118	Tpst1	0.811704936834678	0.00550754407820131	0.131968702321577	5141.60723355247	4854.1717496256	4634.9287065646	10371.2539267517	7849.20827421508	7464.55628750073
ENSMUSG00000106164	9430085M18Rik	-3.4914787223383	0.00552562476314917	0.132208655227206	94.294474428244	5.85427748698565	21.7203260495081	1.95241979042765	4.72748942434155	3.83535326268502
ENSMUSG00000049517	Rps23	1.29405409233779	0.00553128347330018	0.132208655227206	42622.5643714024	27958.0778520145	19178.1035397135	94083.2048611278	76617.6331853994	49405.1030532771
ENSMUSG00000039828	Wdr70	0.889834117048848	0.00554680687681854	0.132415408279937	3844.14450401655	3215.94976618412	3406.31374176416	7108.76045694709	7385.12639572555	4901.58146971146
ENSMUSG00000041841	Rpl37	1.63866703847806	0.00556517963812583	0.132548396736761	27337.3569700922	35780.3682875418	21383.1888147396	156548.92363607	68218.4603081526	38352.5737885346
ENSMUSG00000093846	Gm4425	3.7283944723563	0.00556613822787643	0.132548396736761	0	6.82999040148326	0.944362002152526	44.905655179836	33.8803408744478	22.0532812604389
ENSMUSG00000029669	Tspan12	-2.70640823494027	0.0055862141868391	0.132862242357352	96459.5925155034	15837.7720281252	4514.05037028907	4539.3760127443	3520.40379132634	9836.72228047141
ENSMUSG00000090399	Gm38399	-0.979874051161988	0.00561428207080818	0.133365159178939	576.73132034019	690.804743464307	556.229219267838	279.196030031155	254.496514010387	390.247194478201
ENSMUSG00000109419	Gm45163	-4.07399593702995	0.00564914626235681	0.133821914576605	7.30964918048403	11.7085549739713	109.545992249693	0	2.36374471217077	4.79419157835628
ENSMUSG00000025330	Padi4	-3.1443798507486	0.00565257346034431	0.133821914576605	29.9695616399845	72.202755672823	7.55489601722021	3.90483958085531	5.51540432839847	2.87651494701377
ENSMUSG00000029814	Igf2bp3	-2.54777034619119	0.00565434925851838	0.133821914576605	729.502988212307	428.33796946445	39.6632040904061	44.905655179836	60.6694476123832	98.7603465141394
ENSMUSG00000035258	Abi3bp	-2.4863547388792	0.0056896252630179	0.13441655776417	100.87315869068	749.347518334163	1009.52298030105	31.2387166468425	149.703831770816	149.578777244716
ENSMUSG00000034353	Ramp1	-2.15916229843363	0.00569342907529525	0.13441655776417	1363.24957216027	7804.72760306637	6406.55182260274	624.774332936849	645.302306422621	2215.87534751627
ENSMUSG00000063564	Col23a1	-2.04324168638652	0.0057052762555412	0.13453139175398	282.152458366684	375.649472081579	1239.94730882627	263.576671707733	96.1256182949448	102.595699776824
ENSMUSG00000096423	Gm24978	3.43711506864024	0.00574179724809816	0.135227046435955	3.65482459024202	5.85427748698565	0.944362002152526	42.9532353894084	65.3969370367247	4.79419157835628
ENSMUSG00000107412	Gm20383	-3.19124693473601	0.00576307787016182	0.135562509363452	13.8883334429197	12.6842678884689	57.6060821313041	1.95241979042765	3.1516596162277	3.83535326268502
ENSMUSG00000021606	Ndufs6	0.683646344700496	0.0057857843821749	0.135930653808048	5078.01328568226	4660.98059255507	4509.32856027831	8124.01874796947	7645.13831406434	7118.4156555434
ENSMUSG00000093674	Rpl41	1.48240025040513	0.00580057118085571	0.136112063092796	54307.0385864061	54270.1280172715	25269.2384535973	183927.706357237	122707.503413113	67351.679807696
ENSMUSG00000097097	5033426O07Rik	2.07376657046902	0.0058243897966953	0.136277667258586	576.000355422142	1189.39404277258	4428.11342809319	6310.22076266218	11529.558791065	8231.62694003773
ENSMUSG00000070570	Slc17a7	-2.81303906165092	0.00583162578942012	0.136277667258586	309.929125252523	55.6156361263637	628.945093433582	15.6193583234212	105.580597143628	19.1767663134251
ENSMUSG00000022420	Dnal4	0.733194257016681	0.00584191903867095	0.136277667258586	2716.99660038592	2727.11759602081	3237.27294337886	4750.23735011048	4450.14337811351	5230.4630119867
ENSMUSG00000061762	Tac1	-4.15061091212973	0.00584200369637112	0.136277667258586	46.0507898370494	783.497470341579	576.060821313041	0	76.4277456935217	1.91767663134251
ENSMUSG00000037771	Slc32a1	-3.92705803481879	0.00584299782795702	0.136277667258586	82.5990357394696	14.6356937174641	269.14317061347	3.90483958085531	19.6978726014231	0
ENSMUSG00000029430	Ran	0.980141424267907	0.00585073882750729	0.136293208599671	51011.1177709259	36519.958676731	28959.8051580094	86109.5224370213	68949.6453391174	74740.4878682587
ENSMUSG00000050545	Fam228b	-1.27314691433721	0.00590294552411519	0.137224489780467	288.000177711071	500.540725137273	254.033378579029	164.003262395923	111.096001472026	157.249483770086
ENSMUSG00000097328	Tnfsf12	-0.945787892142638	0.00590702712177576	0.137224489780467	551.147548208496	627.383404021962	805.540787836105	331.911364372701	301.771408253802	396.000224372229
ENSMUSG00000061897	Gm14292	2.43579836756045	0.00591208546679407	0.137224489780467	288.731142629119	28.2956745204306	36.8301180839485	763.396138057213	590.936178042693	563.796929614698
ENSMUSG00000032036	Kirrel3	-2.62566638417393	0.00593135520356486	0.137459250110254	1673.1786974128	6862.18892766168	1307.94137298125	515.438824672901	70.9123413651232	1008.69790808616
ENSMUSG00000033055	Ankrd54	0.860751724174725	0.00594110350425402	0.137459250110254	2598.58028366207	2671.50195989445	3190.99920527339	5675.68433077319	5660.38067074495	4029.99744076629
ENSMUSG00000100007	Gm5527	4.03420912779537	0.00594360526041222	0.137459250110254	2.92385967219361	3.90285165799043	0.944362002152526	9.76209895213827	3.1516596162277	114.101759564879
ENSMUSG00000026893	Gca	-1.51427308487498	0.00595846344727501	0.137591401705979	960.487902315602	1479.18077837837	1218.22698277676	214.766176947042	722.5179670202	340.387602063296
ENSMUSG00000043073	Usp17le	-5.51689257440658	0.00596360344793628	0.137591401705979	15.3502632790165	292.713874349282	0	1.95241979042765	0	4.79419157835628
ENSMUSG00000026829	Gbgt1	-2.23969497563752	0.00605395148339063	0.139508822162106	202.477282299408	626.407691107464	95.3805622174051	66.3822728745402	30.7286812582201	98.7603465141394
ENSMUSG00000038722	Bud31	0.998368251453432	0.00607560303478599	0.139840492789907	6695.63864932337	3862.84742849603	4574.48953842684	10947.2177649279	8440.93236716183	10846.3790268732
ENSMUSG00000051977	Prdm9	1.45433353254835	0.0061093490926032	0.140292405377837	478.782021321704	262.466773999857	290.863496662978	862.969547369023	1445.0359340404	520.649205409492
ENSMUSG00000081559	Gm12411	2.46487104799544	0.00610980161494966	0.140292405377837	5.11675442633882	6.82999040148326	8.49925801937273	68.3346926649679	28.3649365460493	17.2590896820826
ENSMUSG00000037653	Kctd8	-4.14259427324207	0.00612557010451155	0.140487033408827	43.1269301648558	1.95142582899522	662.942125511073	5.85725937128296	29.9407663541631	3.83535326268502
ENSMUSG00000020732	Rab37	-2.84586311533683	0.00613623539825479	0.140564298391651	32.1624563941297	41.9556553233972	74.6045981700495	0	11.8187235608539	7.67070652537005
ENSMUSG00000101795	Gm5835	1.43061910263987	0.006156365520618	0.14085793557566	35.8172809843718	34.1499520074163	23.6090500538131	85.9064707788168	65.3969370367247	101.636861461153
ENSMUSG00000110020	Gm45441	2.21286720236187	0.00619668374067712	0.141612232816304	18.2741229512101	24.3928228624402	22.6646880516606	83.9540509883891	189.099576973662	28.7651494701377
ENSMUSG00000006435	Neurl1a	-2.28421251371056	0.00623201796024435	0.142156261903424	358.903774761766	2660.76911783498	398.520764908366	146.431484282074	290.740599597005	263.680536809595
ENSMUSG00000096965	3300005D01Rik	-3.87481006090276	0.00623524740765084	0.142156261903424	5.11675442633882	134.64838220067	13.2210680301354	1.95241979042765	1.57582980811385	6.71186820969879
ENSMUSG00000034442	Trmt5	1.25389551721851	0.00629002653874016	0.143235651618001	427.614477058316	826.428838579474	798.930253821037	2256.99727773437	1225.20767580852	1415.24535393077
ENSMUSG00000059518	Znhit1	1.07849888498254	0.00632082894920123	0.143726713736504	3714.03274860394	2232.43114837053	2171.08824294866	7161.47579128863	5007.19921528176	4978.28853496516
ENSMUSG00000022336	Eif3e	0.942684700456703	0.00632651197760472	0.143726713736504	16405.0456557603	14668.867956557	12254.0413399312	34454.3520416768	27899.2788377516	20930.4815927878
ENSMUSG00000105017	Gm43107	3.25129075469314	0.00635586709667312	0.143932730095904	10.2335088526776	5.85427748698565	6.61053401506768	179.622620719344	33.0924259703908	5.75302989402754
ENSMUSG00000086743	Hnrnpa1l2-ps	2.26973715796261	0.00635741703667904	0.143932730095904	17.5431580331617	23.4171099479426	15.1097920344404	50.762914551119	34.6682557785047	184.096956608881
ENSMUSG00000010066	Cacna2d2	-2.97003835023117	0.00636085957682541	0.143932730095904	294.578861973507	37.0770907509091	1312.66318299201	128.859706168225	28.3649365460493	53.6949456775903
ENSMUSG00000067713	Prkag1	0.769525654603524	0.00636546514620869	0.143932730095904	3769.58608237562	3907.73022256292	3717.95320247449	7729.62995030308	5799.84160876302	5899.73215632524
ENSMUSG00000060512	0610040J01Rik	-3.16543970687353	0.00637797336711652	0.144046491110785	2426.8035279207	450.779366497895	18772.0278787879	230.385535270463	1700.32036295484	481.33683446697
ENSMUSG00000086298	Gm11716	-3.60960733283478	0.00640687195317243	0.144529728545512	4.38578950829042	63.4213394423445	19.831602045203	1.95241979042765	3.1516596162277	1.91767663134251
ENSMUSG00000102839	Gm37385	3.06409797015762	0.00641906425678922	0.144606115717596	8.04061409853244	5.85427748698565	4.72181001076263	121.050027006515	29.1528514501062	7.67070652537005
ENSMUSG00000059049	Frem1	-2.60529841689829	0.00642527044143588	0.144606115717596	93.5635095101956	242.952515709904	1281.49923692098	130.812125958653	99.2772779111725	36.4358559955077
ENSMUSG00000100922	Gm8520	2.38144207060108	0.00649394011183032	0.145981045804447	15.3502632790165	5.85427748698565	3.7774480086101	64.4298530841126	38.6078302987893	29.7239877858089
ENSMUSG00000058838	Rps27a-ps2	2.53946432002642	0.00651157831218473	0.146206941939672	10.2335088526776	10.7328420594737	7.55489601722021	25.3814572755595	22.8495322176508	116.978274511893
ENSMUSG00000033768	Nrxn2	-1.15770140495152	0.00654148232447567	0.146707400443567	13717.2876520963	28137.609028282	13963.3365638272	9164.65849626741	7444.22001352982	8410.92970506826
ENSMUSG00000035104	Eva1a	-1.75655507614887	0.00656110166736798	0.146889329706624	147.654913445777	298.568151836268	679.940641549819	89.8113103596721	114.247661088254	128.484334299948
ENSMUSG00000038112	AW551984	-4.82488820377076	0.00656484364793166	0.146889329706624	24.1218422955973	1.95142582899522	305.028926695266	11.7145187425659	0.787914904056925	0
ENSMUSG00000026726	Cubn	-1.83866662399272	0.0065770327933393	0.146952165655318	511.675442633882	721.051843813732	174.706970398217	80.0492114075338	102.4289375274	209.985591132005
ENSMUSG00000068457	Uty	-9.77453076354185	0.00658947536872094	0.146952165655318	0	1770.91893981316	114.267802260456	0	0	1.91767663134251
ENSMUSG00000094306	Gm24924	3.76553566288961	0.00659053574493616	0.146952165655318	3.65482459024202	2.92713874349282	5.66617201291516	152.288743653357	3.1516596162277	12.4648981037263
ENSMUSG00000071359	Tbpl1	0.791792209384061	0.00665161906273945	0.1480321696165	4561.22108862204	3994.56867195321	4460.22173616638	7823.34610024361	8577.24164556368	6133.68870534902
ENSMUSG00000063480	Snu13	0.872307993709648	0.00665782283448172	0.1480321696165	9218.19858150842	9471.24526102828	6953.33742184905	17850.97414388	16418.5707707382	12673.9248565427
ENSMUSG00000049571	Cfap46	-1.48053639598801	0.00666368495072921	0.1480321696165	217.827545578424	575.670619553589	280.4755146393	121.050027006515	97.7014481030587	165.879028611127
ENSMUSG00000027335	Adra1d	-2.12207324445099	0.00666970792769905	0.1480321696165	97.2183341004377	334.66952967268	65.1609781485243	42.9532353894084	23.6374471217077	47.9419157835628
ENSMUSG00000102593	Gm38384	1.61135778945319	0.00669055990039167	0.14825011476766	73.8274567228887	52.6884973828708	96.3249242195576	329.958944582273	248.193194777931	104.513376408167
ENSMUSG00000097668	Gm26761	-2.8844756773761	0.00670132420312688	0.14825011476766	45.319824919001	29.2713874349282	352.247026802892	15.6193583234212	9.4549788486831	32.6005027328227
ENSMUSG00000025533	Asl	1.07204466211369	0.00671611753900903	0.14825011476766	1442.1937833095	1158.17122950866	1089.79375048401	3623.69113103373	1923.30028080295	2215.87534751627
ENSMUSG00000105695	Gm43327	-2.11717737375008	0.00671700191267725	0.14825011476766	32.1624563941297	122.939827226699	92.5474762109475	13.6669385329936	29.1528514501062	13.4237364193976
ENSMUSG00000036928	Stag3	-2.79075865502492	0.00671800416258329	0.14825011476766	1228.75202723937	84.8870235612919	2664.04520807228	324.101685210991	63.8211072286109	187.932309871566
ENSMUSG00000025139	Tollip	-0.721048029474378	0.00674453824376737	0.14866536529311	12438.8300104297	10682.1049879198	12078.3900075308	6903.75637895218	6464.84178778707	7985.20549291022
ENSMUSG00000037204	Atg101	0.966234106597121	0.00675948502108192	0.148824547349878	2822.98651350293	3279.37110562646	2712.20767018205	7715.96301177009	4918.16483112332	4590.91785543397
ENSMUSG00000080538	Gm25541	3.40983642843872	0.00680137408957835	0.149575881091013	8.77157901658084	2.92713874349282	0.944362002152526	93.7161499405274	37.0320004906755	6.71186820969879
ENSMUSG00000029466	Anapc7	0.789898814642023	0.00681051742042485	0.14958594172594	5219.82047978365	3790.64467282321	4684.97989267868	8260.6881332994	7071.5362639109	8348.60521454963
ENSMUSG00000025359	Pmel	2.23887930591643	0.0068197452180753	0.14958594172594	1413.68615150561	333.693816758182	456.12684703967	4336.32435453982	5331.82015575321	735.428988119853
ENSMUSG00000083429	Gm15198	5.08752880819458	0.00682512550101747	0.14958594172594	1.46192983609681	0	0.944362002152526	1.95241979042765	3.1516596162277	78.624741885043
ENSMUSG00000021215	Net1	1.09548660489373	0.00684563832473247	0.149865025370422	2881.46370694681	1957.2801064822	2193.75293100032	7040.42576428212	3833.20600823694	4158.48177506624
ENSMUSG00000024737	Slc15a3	-0.855922890643115	0.00687961456631002	0.15043788265603	1267.49316789593	1034.25568936746	1393.87831517713	786.825175542344	585.420773714295	672.14565928555
ENSMUSG00000056486	Chn1	-1.34724524793949	0.00689728852633764	0.150653359931853	9724.75726971596	3838.45460563359	3956.87678901908	2294.09325375249	1937.48274907598	2655.02329609371
ENSMUSG00000042078	Svop	-3.10716646568242	0.00691453747782523	0.150676092820131	234.639738693538	5.85427748698565	148.264834337947	7.80967916171062	11.0308086567969	25.8886345231239
ENSMUSG00000075190	Olfr1054	-3.57451420929878	0.00691666753512779	0.150676092820131	26.3147370497425	99.522717278756	28.3308600645758	11.7145187425659	2.36374471217077	0
ENSMUSG00000107529	Gm44291	3.4295697577942	0.00692179300004236	0.150676092820131	6.57868426243563	3.90285165799043	2.83308600645758	121.050027006515	4.72748942434155	20.1356046290964
ENSMUSG00000028337	Coro2a	-1.70421577419103	0.00696010881155019	0.150697349890839	2924.59063711166	945.465814148182	1154.95472863254	244.052473803457	650.029795846963	646.257024762426
ENSMUSG00000050014	Apol10b	-2.74847459371005	0.00696187287048168	0.150697349890839	45.319824919001	32.1985261784211	351.30266480074	23.4290374851318	11.8187235608539	28.7651494701377
ENSMUSG00000043251	Exoc3l	0.909814302463409	0.00696332764009623	0.150697349890839	459.776933452446	497.61358639378	322.027442734011	816.111472398759	735.912520389168	852.407262631746
ENSMUSG00000008482	Rnf151	2.18455721740676	0.00696490700135722	0.150697349890839	16.8121931151133	15.6114066319617	4.72181001076263	74.1919520362509	66.1848519407817	29.7239877858089
ENSMUSG00000097326	A330048O09Rik	-2.5103602313227	0.00697285071853262	0.150697349890839	35.8172809843718	21.4656841189474	52.8842721205415	7.80967916171062	2.36374471217077	9.58838315671256
ENSMUSG00000064181	Rab3ip	0.8083079975003	0.0069896474560881	0.150697349890839	3477.9310800743	3607.21064489766	2923.74475866422	5287.15279247809	6985.65353936869	5252.51629324714
ENSMUSG00000100816	Gm28321	2.7531151508238	0.0069899868656276	0.150697349890839	3.65482459024202	23.4171099479426	7.55489601722021	150.336323862929	59.8815327083263	23.0121195761101
ENSMUSG00000043740	B430306N03Rik	-2.10372376066877	0.00699093573984018	0.150697349890839	333.320002630072	108.304133509235	59.4948061356091	42.9532353894084	25.2132769298216	48.900754099234
ENSMUSG00000022388	Ttll8	-4.32418628559399	0.00699814801914385	0.150697349890839	19.7360527873069	49.761358639378	26.4421360602707	5.85725937128296	0	0
ENSMUSG00000059742	Kcnh7	-1.64099215966657	0.00700449455937556	0.150697349890839	279.959563612538	134.64838220067	270.087532615622	41.0008155989807	118.187235608539	58.4891372559466
ENSMUSG00000082740	Gm14127	-3.98766965934613	0.00700881523499567	0.150697349890839	2.92385967219361	73.1784685873206	47.2181001076263	0	1.57582980811385	5.75302989402754
ENSMUSG00000052981	Ube2ql1	-2.30308384534411	0.00705076511704965	0.151339830238734	268.995089841812	420.532266148469	2676.32191410026	175.717781138489	236.374471217077	269.433566703623
ENSMUSG00000027478	Dnmt3b	1.29012649573269	0.00705440786682498	0.151339830238734	432.731231484655	330.766678014689	330.526700753384	1030.8776493458	1182.66027098944	463.118906469217
ENSMUSG00000072647	Adam1a	1.49619119210348	0.00708679296133758	0.151865479866706	242.68035279207	83.9113106467943	195.482934445573	443.199292427077	349.834217401275	680.775204126592
ENSMUSG00000029433	Diablo	1.0711815768116	0.00710063112485068	0.151945413188277	4602.8860889508	2526.12073563431	5153.38344574633	8819.08019336171	7644.35039916028	9344.83822453206
ENSMUSG00000090394	4930523C07Rik	-1.23042705548315	0.00710629728952181	0.151945413188277	644.711057718692	766.91035079512	851.814525941578	484.200108026058	280.497705844265	203.273722922306
ENSMUSG00000032010	Usp2	-1.44445431081306	0.00712047989907544	0.152079872789011	690.030882637693	2389.52092760464	1715.90575791114	698.9662849731	537.357964566823	526.40223530352
ENSMUSG00000032220	Myo1e	-0.929077787055168	0.00712940978842386	0.152101970735311	2074.47843742137	1788.48177227412	2192.80856899817	1003.54377227981	821.007330027315	1355.79737835916
ENSMUSG00000034330	Plcg2	-1.73883637768625	0.00717803554481004	0.152858665333121	1748.46808397178	3788.69324699421	3912.49177491791	466.628329912209	590.148263138637	1772.89204567615
ENSMUSG00000021794	Glud1	-1.2790842393074	0.00718074706080845	0.152858665333121	17509.5336469315	41011.1652221635	22438.041171144	14916.4871988673	9030.29271539641	9414.83342157606
ENSMUSG00000037418	Best1	-1.97564000489306	0.00719114107501051	0.152910963366531	78.9442111492276	127.818391799187	31.1639460710334	23.4290374851318	17.3341278892523	20.1356046290964
ENSMUSG00000094786	Gm14403	-3.12126652067518	0.00721126469129378	0.153143817413467	39.4721055746138	378.576610825072	21.7203260495081	21.4766176947042	24.4253620257647	4.79419157835628
ENSMUSG00000086815	3110082J24Rik	-2.36467695666921	0.00721799045997549	0.153143817413467	504.365793453398	81.9598848177991	61.3835301399142	37.0959760181254	42.5474048190739	46.0242391522203
ENSMUSG00000074899	Sptbn5	-2.58628920305244	0.00728877155581666	0.154475449970086	20.4670177053553	173.676898780574	44.3850141011687	11.7145187425659	18.1220427933093	9.58838315671256
ENSMUSG00000103038	Gm37124	2.77023082519829	0.00730948008075587	0.154721626968241	9.50254393462924	16.5871195464593	16.0541540365929	236.242794641746	22.0616173135939	30.6828261014802
ENSMUSG00000049620	Prss33	4.42126994395649	0.00731644963239387	0.154721626968241	2.19289475414521	0	2.83308600645758	99.5734093118104	6.3033192324554	3.83535326268502
ENSMUSG00000085083	Gm11615	-2.69107489024035	0.00734047257363831	0.154936269303432	35.8172809843718	224.41397033445	22.6646880516606	15.6193583234212	11.0308086567969	17.2590896820826
ENSMUSG00000051262	Nat8f3	-3.1476354768534	0.00734268434331862	0.154936269303432	10.9644737707261	108.304133509235	33.9970320774909	3.90483958085531	11.0308086567969	1.91767663134251
ENSMUSG00000016496	Cd274	-1.83494049947318	0.00737195645178579	0.155243592745285	528.487635748996	695.683308036795	1778.23365005321	191.33713946191	157.582980811385	491.884055939354
ENSMUSG00000075394	Hoxc4	-3.27617318045934	0.00737748820729035	0.155243592745285	57.7462285258239	5.85427748698565	26.4421360602707	1.95241979042765	2.36374471217077	4.79419157835628
ENSMUSG00000073207	Ccdc160	-2.25857128076458	0.00738142387514565	0.155243592745285	58.4771934438723	33.1742390929187	41.5519280947111	17.5717781138489	7.87914904056925	3.83535326268502
ENSMUSG00000041559	Fmod	-3.65541341361325	0.00741078165029083	0.155653022411241	389.604301319799	16924.7162148755	49932.1965018127	1419.4091876409	3840.29724237345	76.7070652537005
ENSMUSG00000022129	Dct	-2.43085776235563	0.00743595505169573	0.155653022411241	135.228509838955	374.673759167082	2092.70619677	124.95486658737	174.12919379658	183.13811829321
ENSMUSG00000106128	Gm43520	3.58031239873938	0.00744200871692649	0.155653022411241	10.9644737707261	1.95142582899522	2.83308600645758	169.860521767206	12.6066384649108	9.58838315671256
ENSMUSG00000061360	Phf5a	0.960898390431715	0.00744725789204061	0.155653022411241	5664.97811487513	5869.88889361761	4056.0347992451	11962.4760559502	10859.8311226166	7527.83961633503
ENSMUSG00000093460	Six3os1	2.10507353363263	0.0074489198643459	0.155653022411241	31.4314914760813	62.4456265278469	82.1594941872698	480.295268445203	207.221619766971	70.9540353596729
ENSMUSG00000082151	Gm11810	5.70140240535517	0.00744936863032257	0.155653022411241	1.46192983609681	0	0	7.80967916171062	0.787914904056925	72.8717119910154
ENSMUSG00000028750	Pla2g2c	-5.5742285527739	0.00745814496176371	0.15566756520951	8.04061409853244	0	125.600146286286	0	1.57582980811385	0.958838315671256
ENSMUSG00000028876	Epha10	-2.17661990654555	0.00747822718212845	0.155802980798182	21.1979826234037	61.4699136133493	44.3850141011687	11.7145187425659	6.3033192324554	10.5472214723838
ENSMUSG00000093668	Pou5f2	2.83402576878234	0.00748598460608628	0.155802980798182	5.11675442633882	4.87856457248804	4.72181001076263	74.1919520362509	9.4549788486831	23.0121195761101
ENSMUSG00000029334	Prkg2	1.0677093198559	0.00749884044102393	0.155802980798182	1791.59501413664	1414.78372602153	2859.52814251785	4553.04295127729	4493.47869783664	3668.51539575823
ENSMUSG00000022505	Emp2	-2.17341654831564	0.00750419969893106	0.155802980798182	660.061320997708	673.24191100335	3673.56818837333	400.246057037669	547.600858319563	162.043675348442
ENSMUSG00000087366	Junos	-1.41536422085065	0.00750506961747796	0.155802980798182	133.035615084809	128.794104713684	207.759640473556	44.905655179836	44.9111495312447	85.3366100947418
ENSMUSG00000058441	Panx2	-2.83782736358017	0.00753452246645146	0.156161952284396	121.340176396035	67.324191100335	1347.60457707165	76.1443718266785	103.216852431457	35.4770176798365
ENSMUSG00000105408	Gm7285	1.3273951720415	0.00753857335190701	0.156161952284396	49.7056144272914	30.2471003494259	38.7188420882536	89.8113103596721	86.6706394462617	121.772466090249
ENSMUSG00000108242	9330118I20Rik	-1.91988197817255	0.0076139203603516	0.157553357402979	94.294474428244	100.498430193254	104.82418223893	37.0959760181254	7.87914904056925	35.4770176798365
ENSMUSG00000083121	Gm6341	3.30973531417407	0.0076351446099772	0.157823026728767	2.92385967219361	5.85427748698565	3.7774480086101	13.6669385329936	7.09123413651232	102.595699776824
ENSMUSG00000039462	Col10a1	2.86557379380075	0.00767321927005794	0.15839717309206	8.77157901658084	24.3928228624402	39.6632040904061	232.337955060891	286.013110172664	11.5060597880551
ENSMUSG00000028128	F3	-0.945281935908551	0.00767936463368722	0.15839717309206	10059.5392021821	6606.5521440633	8707.01765984629	5296.91489143022	3428.21774755168	4454.76281460865
ENSMUSG00000029019	Nppb	-3.78957321296516	0.00769303550876511	0.158399413742089	227.330089513053	41.9556553233972	1.88872400430505	13.6669385329936	4.72748942434155	1.91767663134251
ENSMUSG00000010911	Apip	1.17757264877003	0.00769662576042617	0.158399413742089	1224.36623773108	680.071901404833	597.781147362549	2362.42794641746	1512.00870088524	1789.19229704256
ENSMUSG00000106874	Gm20186	-2.70545932596752	0.00770413966656308	0.158399413742089	2377.09791349341	230.268247821436	130.321956297049	80.0492114075338	142.612597634303	196.561854712607
ENSMUSG00000035506	Slc12a8	-2.69429539695615	0.00772789919608829	0.158634743554628	44.5888600009526	278.078180631818	24.5534120559657	17.5717781138489	24.4253620257647	11.5060597880551
ENSMUSG00000041957	Pkp2	-2.17088009842304	0.00773583451725992	0.158634743554628	560.650092143125	225.389683248947	139.765576318574	19.5241979042765	122.126810128823	62.3244905186316
ENSMUSG00000097604	Gm17322	-4.41274349043243	0.00774028855132883	0.158634743554628	3.65482459024202	65.3727652713397	4.72181001076263	1.95241979042765	0.787914904056925	0.958838315671256
ENSMUSG00000063234	Gpr84	-2.19618056937342	0.00775825307615481	0.158767814712786	212.710791152085	87.8141623047847	449.516313024602	72.2395322458232	16.5462129851954	75.7482269380292
ENSMUSG00000082726	Gm11424	-4.17843302394172	0.00777276085471345	0.158767814712786	19.0050878692585	15.6114066319617	75.5489601722021	0	5.51540432839847	0
ENSMUSG00000063875	Rps6-ps1	2.41887832284249	0.00777885702015779	0.158767814712786	15.3502632790165	16.5871195464593	10.3879820236778	42.9532353894084	22.8495322176508	160.1259987171
ENSMUSG00000081434	Gm14165	1.50321469832526	0.00778230491560917	0.158767814712786	122.071141314083	75.1298944163158	89.71439020449	447.104132007933	212.73702409537	157.249483770086
ENSMUSG00000049327	Kmt5a	0.940255111768926	0.00778953815673709	0.158767814712786	10851.9051733466	8034.02013797331	6706.85893928724	19713.582623948	15305.2470113058	14093.9644020518
ENSMUSG00000033450	Tagap	0.950184878874553	0.00779622905363588	0.158767814712786	203.208247217456	167.822621293589	154.875368353014	365.102500809971	274.19438661181	378.741134690146
ENSMUSG00000097587	4930578M01Rik	-2.12997947777056	0.00782942381094634	0.159273700154423	48.2436845911946	226.365396163445	68.9384261571344	17.5717781138489	37.0320004906755	23.0121195761101
ENSMUSG00000021732	Fgf10	-5.35098521470772	0.00783797050575125	0.159273700154423	2.92385967219361	0.975712914497608	80.2707701829647	0	0.787914904056925	0.958838315671256
ENSMUSG00000064329	Scn1a	-1.84804362055754	0.00784587290145589	0.159273700154423	239.756493119876	1250.86395638593	611.002215392684	115.192767635232	286.801025076721	180.261603346196
ENSMUSG00000031224	Magee2	-1.36643844243855	0.00786762038473723	0.159547059696803	196.629562955021	496.637873479283	546.785599246312	164.003262395923	166.250044756011	150.537615560387
ENSMUSG00000063457	Rps15	1.41982155919508	0.00792361819118947	0.160381251624928	52114.1438322609	72122.7472138342	43882.6135160236	229249.226952434	152377.227040281	68182.992627383
ENSMUSG00000074527	Gm14296	-2.64200599026566	0.00792852202604517	0.160381251624928	24.8528072136457	38.0528036654067	63.2722541442192	1.95241979042765	13.3945533689677	3.83535326268502
ENSMUSG00000041471	Fam35a	-1.2728267817805	0.00793915486695555	0.160381251624928	695.147637064032	1749.45325569421	818.76185586624	447.104132007933	473.536857338212	429.559565420723
ENSMUSG00000026389	Steap3	-1.50694086002626	0.00794910828460067	0.160381251624928	4795.12986239753	11974.9245996291	3122.06077911625	2278.47389542907	2187.25177366202	2533.25083000346
ENSMUSG00000024268	Celf4	-1.00753421688727	0.00795038127702084	0.160381251624928	2871.23019809413	1999.2357618056	2712.20767018205	1517.03017716229	1377.2752522915	879.254735470542
ENSMUSG00000067158	Col4a4	-2.83024015445199	0.00796415756977963	0.160491104165067	329.66517803983	105.376994765742	2405.29001948248	87.8588905692444	255.284428914444	55.6126223089328
ENSMUSG00000064945	Rny3	2.38651593745212	0.00798774598485998	0.160726183843648	48.974649509243	32.1985261784211	30.2195840688808	425.627514313229	126.066384649108	33.559341048494
ENSMUSG00000083992	Gm11478	1.40512505948009	0.0080001515679843	0.160726183843648	202.477282299408	251.733931940383	138.821214316421	656.013049583692	654.757285271304	260.804021862582
ENSMUSG00000082585	Gm15387	1.11124529840519	0.00800587610569167	0.160726183843648	108.182807871164	76.1056073308134	80.2707701829647	220.623436318325	148.128001962702	205.191399553649
ENSMUSG00000092624	Gm3654	-5.66788878044651	0.00800919473085399	0.160726183843648	9.50254393462924	0	119.933974273371	1.95241979042765	0	0.958838315671256
ENSMUSG00000029591	Ung	1.02226375500971	0.00803049451851712	0.160848351996843	4043.69792664377	2567.10067804321	2037.93320064515	6243.83848978764	5802.99326837925	5521.94985995076
ENSMUSG00000033061	Resp18	-4.01833781386744	0.00803198103404948	0.160848351996843	69.4416672145983	4.87856457248804	22.6646880516606	1.95241979042765	3.93957452028462	0
ENSMUSG00000030004	Nat8	-3.10047535171642	0.0080762455940964	0.16139063338205	13.8883334429197	301.495290579761	39.6632040904061	11.7145187425659	23.6374471217077	5.75302989402754
ENSMUSG00000008540	Mgst1	-1.53595639801751	0.00808206639037795	0.16139063338205	4388.71336796261	2916.40590143335	987.802654251542	921.542141081853	925.800012266886	1012.53326134885
ENSMUSG00000056851	Pcbp2	0.838766479042099	0.00808419212113565	0.16139063338205	37667.3531919523	34460.2287142265	39301.5134435817	79262.3862319915	69388.5139406771	50644.8809954401
ENSMUSG00000044042	Fmn1	-1.40908608089138	0.00810323136606435	0.161603263216594	690.030882637693	1412.83230019254	708.271501614394	408.05573619938	456.202729448959	194.644178081265
ENSMUSG00000073102	Drc1	-2.83254275947606	0.00816276933407998	0.162460092571938	182.741229512101	13.6599808029665	316.361270721096	27.3338770659872	37.0320004906755	7.67070652537005
ENSMUSG00000060143	Gm10076	1.3779761381527	0.00817108067172191	0.162460092571938	6949.28347588617	7167.58706989943	3474.30780591914	22159.9646213539	15119.2990939483	8443.53020780108
ENSMUSG00000029130	Rnf32	-2.50356009380454	0.00817465885404104	0.162460092571938	124.995000986277	388.333739970048	1621.46955769589	66.3822728745402	237.162386121134	71.9128736753442
ENSMUSG00000024647	Cbln2	-3.09795427697706	0.00818262385732947	0.162460092571938	53.3604390175335	9.75712914497608	63.2722541442192	1.95241979042765	10.24289375274	1.91767663134251
ENSMUSG00000019916	P4ha1	0.854705021076148	0.00819163819985832	0.162460092571938	7849.10129000376	7311.99258124508	10901.7149528488	14650.9581073691	14581.9411293815	17897.6760003197
ENSMUSG00000003970	Rpl8	1.40595999980999	0.00819679262807804	0.162460092571938	81300.1110800976	112342.60926234	59148.2252808192	361310.901576961	186494.73030085	122077.376674633
ENSMUSG00000021087	Rtn1	1.43227930576729	0.00825582624482369	0.163461965679885	11170.6058776157	7373.46249485843	21462.5152229205	28249.5619476977	27632.9636001804	52083.1384689469
ENSMUSG00000029659	Medag	-2.63521843906486	0.00831133950609877	0.1642864023472	268.264124923764	1461.61794591742	452.34939903106	285.053289402437	43.3353197231309	24.9297962074527
ENSMUSG00000002748	Baz1b	0.91211070448903	0.00832515274461237	0.1642864023472	22380.683860806	13747.7949652713	15180.6191846019	33025.1807550838	27989.8890517182	35540.3010086708
ENSMUSG00000032826	Ank2	-0.817714465037187	0.00832915482857735	0.1642864023472	18337.7168990803	23744.9494872138	15543.2541934284	10843.7395160352	10309.0786046808	11540.5779674192
ENSMUSG00000005089	Slc1a2	-1.48686987277157	0.00833157617924809	0.1642864023472	6896.65400178669	6347.01250880694	16154.2564088211	3186.34909797793	2127.3702409537	5174.85038967777
ENSMUSG00000109704	Gm38414	-2.4478966195417	0.00835232006635729	0.164389917289718	130.111755412616	265.393912743349	48.1624621097788	58.5725937128296	10.24289375274	14.3825747350688
ENSMUSG00000066068	Gm13611	1.45073408456908	0.00835416878842537	0.164389917289718	21.1979826234037	40.9799424088995	31.1639460710334	97.6209895213827	65.3969370367247	92.0484783044406
ENSMUSG00000032875	Arhgef17	-0.911235062278319	0.00836242506846216	0.164389917289718	5732.22688733558	8181.35278806244	4758.64012884658	3116.06198552254	3514.10047209388	3297.44496759345
ENSMUSG00000027963	Extl2	-0.805655886313192	0.00839700671054103	0.164767784860807	4876.2669683009	5379.10529762531	5009.84042141915	2374.14246516003	2801.03748392237	3555.37247450902
ENSMUSG00000024164	C3	-2.47791841402276	0.00839875238688357	0.164767784860807	467.08658263293	3887.24025135847	673.330107534751	320.196845630135	77.2156605975786	505.307792358752
ENSMUSG00000034932	Mrpl54	1.21676686059911	0.00842563121804915	0.165126943454442	2984.52976039163	2780.78180631818	3050.28926695266	9303.28030138777	7726.2935491822	3462.3651578889
ENSMUSG00000050050	Ccdc158	-3.86838290805682	0.00845105933327025	0.165367200891896	258.761580989135	1.95142582899522	213.425812486471	29.2862968564148	2.36374471217077	1.91767663134251
ENSMUSG00000103284	3110080O07Rik	3.3953334810507	0.00845505802639593	0.165367200891896	5.84771934438723	1.95142582899522	2.83308600645758	93.7161499405274	5.51540432839847	15.3414130507401
ENSMUSG00000056498	Tmem154	-1.5671704230864	0.00850613168792359	0.165982772612646	65.0558777063079	118.061262654211	151.097920344404	41.0008155989807	25.2132769298216	46.9830774678915
ENSMUSG00000100510	AV026068	-5.32694821066616	0.00851635992961108	0.165982772612646	18.2741229512101	0.975712914497608	110.490354251846	3.90483958085531	0	0
ENSMUSG00000022555	Dgat1	0.84469034633771	0.00852015423091241	0.165982772612646	2187.77799971887	1691.88619373885	1880.22474628568	4219.17916711416	2876.67731471183	3252.3795667569
ENSMUSG00000049687	Fam109b	2.21798804760199	0.0085209946594294	0.165982772612646	65.0558777063079	74.1541815018182	58.5504441334566	232.337955060891	635.059412669881	51.7772690462478
ENSMUSG00000105434	Gm43359	3.08688799025856	0.00858716845313745	0.167102828535043	18.2741229512101	12.6842678884689	17.942878040898	370.959760181254	10.24289375274	36.4358559955077
ENSMUSG00000003644	Rps6ka1	-0.775735087356249	0.00860636559648045	0.167201650363033	5228.59205880023	3779.91183076373	4744.47469881429	2965.72566165961	2496.90233095639	2572.56320094598
ENSMUSG00000063428	Ddo	-3.06644139736018	0.00862123742665488	0.167201650363033	63.5939478702111	51.7127844683732	347.52521679213	25.3814572755595	29.1528514501062	0.958838315671256
ENSMUSG00000029671	Wnt16	-4.43516981949767	0.00862264740144113	0.167201650363033	204.670177053553	33.1742390929187	0.944362002152526	3.90483958085531	7.09123413651232	0
ENSMUSG00000040488	Ltbp4	1.48013019954728	0.00863149520616521	0.167201650363033	10313.1840287449	15447.4868623261	8363.26989106277	31002.4738522007	50268.1829639277	13925.2088584937
ENSMUSG00000026987	Baz2b	0.937818841862639	0.00863564194711743	0.167201650363033	2767.43317973126	1836.2917050845	1655.46658977338	3526.07014151234	3938.78660538057	4525.71684996833
ENSMUSG00000039742	Fam71f1	-4.0514942586864	0.00864982652657613	0.167308140596877	152.040702954068	16.5871195464593	0.944362002152526	1.95241979042765	2.36374471217077	5.75302989402754
ENSMUSG00000029703	Lrwd1	1.08899669301737	0.00867669274405994	0.167659464106635	3456.00213253285	1720.18186825928	1790.51035608119	4883.00189585956	5368.85215624388	4569.82341248921
ENSMUSG00000020143	Dock2	-1.06332836017278	0.00869729318373606	0.16788913144757	1055.51334166189	884.971613449331	1425.04226124816	677.489667278396	381.350813563552	554.208546457986
ENSMUSG00000023051	Tarbp2	0.833153840617913	0.00873028922187946	0.168193526169786	2671.67677546691	3069.59282900948	2328.79669730813	5583.92060062309	4941.01436334097	3854.53002899845
ENSMUSG00000040899	Ccr6	3.95229419865233	0.00873052302983574	0.168193526169786	0	3.90285165799043	0.944362002152526	37.0959760181254	5.51540432839847	30.6828261014802
ENSMUSG00000034021	Pds5b	0.862430208969582	0.00878699077942465	0.168858692482789	9724.02630479791	6017.22154370675	6687.97169924419	13299.8836123932	13637.2311594173	13842.7487633459
ENSMUSG00000001988	Npas1	0.894384673209079	0.00879180705177033	0.168858692482789	134.497544920906	106.352707680239	137.876852314269	238.195214432174	232.434896696793	233.956549023786
ENSMUSG00000085201	Nr6a1os	2.63666894195117	0.00879492351458657	0.168858692482789	6.57868426243563	6.82999040148326	14.1654300322879	128.859706168225	22.0616173135939	22.0532812604389
ENSMUSG00000025666	Tmem47	-1.96005848319313	0.00880011042059278	0.168858692482789	1934.86413807412	4635.61205677814	6190.29292410981	2264.80695689608	493.234729939635	524.484558672177
ENSMUSG00000058806	Col13a1	-1.80109741521903	0.00881313624731764	0.168897961392718	37.2792108204686	52.6884973828708	94.4362002152526	15.6193583234212	14.9703831770816	22.0532812604389
ENSMUSG00000066900	Suds3	0.869240195316837	0.00882043852324188	0.168897961392718	8851.25419264812	6424.09382905225	7477.4583330437	16536.9956249222	10918.1368255168	14111.2234917339
ENSMUSG00000025337	Sbds	0.681158397455786	0.00882845819478158	0.168897961392718	4866.76442436627	3894.07024175995	4353.50882992314	7343.05083179841	6734.30868497454	6952.53662693228
ENSMUSG00000032802	Srxn1	-0.998531056219874	0.00883877444434626	0.168927569117392	5069.24170666568	3393.52951662268	3789.72471463809	2479.57313384312	1442.67218932823	2212.99883256926
ENSMUSG00000085601	Gm4969	-2.93454965453996	0.00887800489918924	0.169509181747156	53.3604390175335	7.80570331598087	53.828634122694	9.76209895213827	2.36374471217077	3.83535326268502
ENSMUSG00000034098	Fstl5	-1.49919638893665	0.00890773470813281	0.169843441546523	254.375791480844	195.142582899522	303.140202690961	37.0959760181254	104.004767335514	122.731304405921
ENSMUSG00000075224	Lrrc55	-2.27086541718261	0.00891314401264133	0.169843441546523	58.4771934438723	16.5871195464593	56.6617201291516	11.7145187425659	10.24289375274	5.75302989402754
ENSMUSG00000103921	Gm5841	2.37717048358615	0.00894541126759806	0.170040606687496	6.57868426243563	5.85427748698565	33.9970320774909	48.8104947606913	74.8519158854078	116.019436196222
ENSMUSG00000061461	Smim20	3.2848902391216	0.00894564296190241	0.170040606687496	1700.95536429863	79.0327460743063	6014.64159170944	39913.3177757125	34139.5648778825	1917.67663134251
ENSMUSG00000023192	Grm2	-3.20981408323309	0.00895045582284982	0.170040606687496	58.4771934438723	6.82999040148326	101.991096232473	7.80967916171062	9.4549788486831	0.958838315671256
ENSMUSG00000036353	P2ry12	-2.51127917044	0.00896616398743308	0.170040606687496	603.046057389933	248.80679319689	3805.77886867468	466.628329912209	143.40051253836	208.067914500663
ENSMUSG00000021037	Ahsa1	0.861489969684853	0.00897184722797181	0.170040606687496	9618.76735659894	8645.79213536331	6719.13564531522	18376.1750675051	13053.3862155111	13967.3977443832
ENSMUSG00000086266	Igf2os	-2.12943706824462	0.00898112069449787	0.170040606687496	67.2487724604531	107.328420594737	233.257414531674	17.5717781138489	59.0936178042693	15.3414130507401
ENSMUSG00000025409	Mbd6	0.747673473224325	0.00898527576474803	0.170040606687496	8490.15752313221	6419.21526447976	7863.70239192408	13198.3577832909	13747.5392459852	11293.1976819761
ENSMUSG00000086564	Cd101	-2.64770284847829	0.0090287131747686	0.170694955163805	35.8172809843718	124.891253055694	758.322687728478	72.2395322458232	38.6078302987893	36.4358559955077
ENSMUSG00000053113	Socs3	-1.47051093982895	0.00906582143183232	0.171228480278676	7934.62418541542	4275.57399132852	3253.32709741545	1517.03017716229	1099.92920606347	2962.81039542418
ENSMUSG00000020167	Tcf3	0.793188918574238	0.00908804797647989	0.171359339458707	19725.0883135362	17279.8757157526	20503.9877907356	32437.502398165	39975.6505722321	27243.4730631674
ENSMUSG00000021798	Ldb3	-2.08044865235078	0.00909740126287028	0.171359339458707	38.7411406565654	298.568151836268	237.034862540284	58.5725937128296	34.6682557785047	43.1477242052065
ENSMUSG00000104080	Gm38279	1.93639414068162	0.00909943442856253	0.171359339458707	35.8172809843718	24.3928228624402	22.6646880516606	181.575040509772	101.641022623343	36.4358559955077
ENSMUSG00000087522	Gm371	-3.48127453113642	0.00912190378719719	0.171556888246251	3.65482459024202	40.9799424088995	32.1083080731859	3.90483958085531	2.36374471217077	0.958838315671256
ENSMUSG00000041831	Sytl3	-2.95695665656603	0.00915784117804435	0.171556888246251	14.6192983609681	321.985261784211	41.5519280947111	7.80967916171062	22.0616173135939	18.2179279977539
ENSMUSG00000051367	Six1	1.71545279101238	0.00915822482993955	0.171556888246251	6313.34399718406	2098.75847908436	11636.4285905234	26181.9493896348	25833.3659593144	13824.5308353482
ENSMUSG00000037139	Myom3	-2.08131448221663	0.00918168718756398	0.171556888246251	113.299562297503	184.409740840048	97.2692862217102	29.2862968564148	55.9419581880416	7.67070652537005
ENSMUSG00000030748	Il4ra	-0.93936946719335	0.00918173528836163	0.171556888246251	2187.77799971887	1406.97802270555	1775.40056404675	1021.11555039366	723.305881924257	1057.5986621854
ENSMUSG00000105359	Rpl21-ps10	1.96045030607722	0.00918576681240132	0.171556888246251	18.2741229512101	10.7328420594737	11.3323440258303	87.8588905692444	40.9715750109601	30.6828261014802
ENSMUSG00000062328	Rpl17	1.22602181447375	0.00919229610631618	0.171556888246251	23581.6592211595	24449.4142114811	19059.1139274423	77784.4044506377	51264.1074026557	27892.6066028768
ENSMUSG00000049100	Pcdh10	-1.26274048877518	0.00919385122437375	0.171556888246251	25286.2694100484	44414.4518679311	28134.4327681281	7374.28954844525	17958.1564932654	15437.2968823072
ENSMUSG00000028655	Mfsd2a	-2.29869004964877	0.00920159770953073	0.171556888246251	1173.92965838574	3170.09125920273	14757.5450076375	1165.59461488531	2020.21381400195	696.116617177332
ENSMUSG00000044957	Pp2d1	1.73178424859519	0.00920302811498325	0.171556888246251	16.0812281970649	10.7328420594737	14.1654300322879	50.762914551119	30.7286812582201	55.6126223089328
ENSMUSG00000100750	Gm29084	2.65675504159209	0.00920788073950809	0.171556888246251	171.045790823326	48.7856457248804	62.3278921420667	1409.64708868877	312.802216910599	60.4068138872891
ENSMUSG00000005320	Fgfr4	1.70219720513064	0.009237751188671	0.171947127197823	611.086671488465	205.875424958995	413.630556942806	987.924413956393	2365.32054197889	651.051216340783
ENSMUSG00000022039	Adam2	-2.25762821539937	0.00927441507928858	0.172298062080669	39.4721055746138	45.8585069813876	75.5489601722021	1.95241979042765	14.9703831770816	15.3414130507401
ENSMUSG00000034673	Pbx2	0.840332048088376	0.0092801750413543	0.172298062080669	3628.50985319227	3125.20846513584	4454.55556415346	8001.01630117253	6148.88791126024	5920.82659927001
ENSMUSG00000022621	Rabl2	0.977838388092255	0.00928343568334981	0.172298062080669	1942.17378725461	1076.21134469086	1323.05116501569	3227.34991357691	2418.1108405507	2908.15661143092
ENSMUSG00000066438	Plekhd1	-3.10224343638773	0.00931812610706684	0.172637095743774	191.512808528682	22.441397033445	1405.21065920296	19.5241979042765	104.004767335514	64.2421671499742
ENSMUSG00000073430	Gm10505	-3.50487951535782	0.00931992633221462	0.172637095743774	10.2335088526776	37.0770907509091	43.4406520990162	0	6.3033192324554	0.958838315671256
ENSMUSG00000021884	Hacl1	-1.81164912844166	0.00933240471876706	0.172637095743774	619.858250505046	4348.75245991584	2036.988838643	687.251766230534	811.552351178632	496.678247517711
ENSMUSG00000000031	H19	-2.16365493703521	0.00933754756112183	0.172637095743774	13033.8354537211	2195.35405761962	2558.27666383119	2292.14083396207	540.50962418305	1139.09991901745
ENSMUSG00000043531	Sorcs1	-1.28997299588918	0.00936367329703083	0.172954138127803	5486.62267487132	5510.82654108249	5693.55851097758	1056.25910662136	2412.5954362223	3354.01642821805
ENSMUSG00000059252	Tpt1-ps5	3.09190354474536	0.00938297799088819	0.173144704017683	5.11675442633882	1.95142582899522	3.7774480086101	25.3814572755595	5.51540432839847	62.3244905186316
ENSMUSG00000050666	Vstm4	-1.45789275982809	0.00943446549799535	0.173619836434465	331.127107875927	350.280936304641	973.637224219254	181.575040509772	196.978726014231	223.409327551403
ENSMUSG00000029551	Psmg3	0.938955815207294	0.00944996113066076	0.173619836434465	1435.61509904706	1292.81961170933	1366.49181711471	3563.16611753047	2032.82045246687	2259.02307172148
ENSMUSG00000080928	Hmgb1-ps6	2.66865945018448	0.00946377296446716	0.173619836434465	5.11675442633882	3.90285165799043	1.88872400430505	37.0959760181254	11.8187235608539	22.0532812604389
ENSMUSG00000081051	Gm15427	1.25030288549681	0.00946588637934064	0.173619836434465	525.563776076802	531.763538401196	373.022990850248	1353.02691476636	1463.94589173777	586.809049190809
ENSMUSG00000052316	Lrrc15	-2.8792982664653	0.00946656783342459	0.173619836434465	71.6345619687435	291.738161434785	8.49925801937273	17.5717781138489	20.48578750548	12.4648981037263
ENSMUSG00000111361	Gm47445	3.04473378159179	0.00947610130380323	0.173619836434465	2.19289475414521	5.85427748698565	16.0541540365929	154.241163443785	31.516596162277	13.4237364193976
ENSMUSG00000030861	Acadsb	-1.17529616289049	0.00947747325727483	0.173619836434465	3753.50485417855	5778.17187965484	8610.69273562673	2260.90211731522	2284.95322176508	3486.33611578069
ENSMUSG00000085360	Arhgap27os2	-2.76728321232554	0.00948082366618517	0.173619836434465	10.9644737707261	41.9556553233972	21.7203260495081	3.90483958085531	2.36374471217077	4.79419157835628
ENSMUSG00000014686	Ceacam16	-3.31465960328471	0.009545728707356	0.174642415524419	20.4670177053553	57.5670619553589	4.72181001076263	1.95241979042765	2.36374471217077	3.83535326268502
ENSMUSG00000053553	3110082I17Rik	0.72899947847069	0.00955725617511362	0.174687419557461	2312.0420357871	1838.24313091349	1782.01109806182	3080.91842929484	3511.73672738171	3239.91466865317
ENSMUSG00000039278	Pcsk1n	-1.59609299098484	0.00962036127197631	0.175659769985085	12978.2821199494	18967.8590578335	24461.8089417569	6755.37247487968	2115.55151739284	9787.82152637218
ENSMUSG00000078190	Dnm3os	2.51034491230921	0.00962869022082793	0.175659769985085	30.7005265580329	52.6884973828708	71.771512163592	730.205001619943	56.7298730920986	98.7603465141394
ENSMUSG00000028464	Tpm2	2.96928820393256	0.00964710410124213	0.175790761089308	541.645004273867	310.276706810239	207.759640473556	499.819466349479	7634.8954203116	163.961351979785
ENSMUSG00000081629	Eif3s6-ps1	2.83431613915992	0.00965412017817223	0.175790761089308	2.19289475414521	4.87856457248804	2.83308600645758	44.905655179836	11.0308086567969	15.3414130507401
ENSMUSG00000067203	H2-K2	1.85145458917094	0.0096743107312277	0.175878393566393	141.076229183342	44.88279406689	168.09643638315	417.817835151518	174.12919379658	686.528234020619
ENSMUSG00000001065	Zfp276	1.29066953808869	0.00968108008759694	0.175878393566393	8820.55366609008	3780.88754367823	5035.33819547727	17234.0094901049	17110.3600565002	8805.01225280914
ENSMUSG00000031930	Wwp2	1.35509322597453	0.00968773109328846	0.175878393566393	13147.1350160186	6438.72952276972	21449.2941548903	36127.5758020733	41334.0158668263	27511.9477915553
ENSMUSG00000054901	Arhgef33	-1.88608937627691	0.00970380880803943	0.175878393566393	184.934124266246	68.2999040148326	425.907262970789	64.4298530841126	68.5485966529524	50.8184307305766
ENSMUSG00000096931	Gm26656	1.58847622261565	0.00970457993049962	0.175878393566393	115.492457051648	128.794104713684	67.0497021528293	474.43800907392	131.581788977506	332.716895537926
ENSMUSG00000028003	Lrat	-3.15870381836966	0.00971837691797347	0.175936797463301	59.9391232799691	31.2228132639235	31.1639460710334	0	1.57582980811385	11.5060597880551
ENSMUSG00000019857	Asf1a	0.736232182196316	0.00972606744346821	0.175936797463301	2850.03221547073	2801.27177752263	2807.58823239946	4433.9453440612	5599.71122313256	4055.88607528941
ENSMUSG00000089662	Gm14057	1.24339544894236	0.00974687035829387	0.175966032399488	154.964562626262	164.895482550096	82.1594941872698	372.912179971682	357.713366441844	222.450489235731
ENSMUSG00000093561	NA	3.62450908293364	0.00974970296314463	0.175966032399488	4.38578950829042	6.82999040148326	6.61053401506768	205.004077994904	2.36374471217077	13.4237364193976
ENSMUSG00000064326	Siva1	1.34521002830198	0.00976015179689203	0.175966032399488	2407.06747513339	1126.94841624474	1154.95472863254	4435.89776385163	2294.40820061376	5185.39761115015
ENSMUSG00000056076	Eif3b	0.959963661564775	0.00976421949831575	0.175966032399488	38535.0085496757	23438.5756320615	22651.4669836305	63506.3585232403	53188.9835132668	47925.6155321964
ENSMUSG00000085389	1700003M07Rik	-1.42560605752743	0.00981349190470041	0.176688711723414	245.604212464264	239.049664051914	170.929522389607	42.9532353894084	71.7002562691801	127.525495984277
ENSMUSG00000029265	Dr1	0.879241315862485	0.00982854092438394	0.176794435955422	5742.46039618826	3460.85370772302	4735.03107879276	9637.1440855509	7712.11108090918	8292.03375392502
ENSMUSG00000085049	Parvaos	-2.1874910611011	0.00993993008262137	0.178631299479199	27.0457019677909	40.0042294944019	42.4962900968637	3.90483958085531	13.3945533689677	5.75302989402754
ENSMUSG00000037007	Zfp113	0.964578422205055	0.00995152568125865	0.178632465117769	1920.24483971316	1162.07408116665	1542.14314951507	3114.10956573211	2319.62147754359	3592.7671688202
ENSMUSG00000039883	Lrrc17	2.47047066925737	0.00996059063915117	0.178632465117769	54.8223688536303	409.799424088995	783.820461786597	1431.12370638347	4724.33776472532	761.317622642977
ENSMUSG00000082064	Rpl5-ps2	2.66689689100658	0.00996781209455497	0.178632465117769	2.92385967219361	5.85427748698565	1.88872400430505	31.2387166468425	11.8187235608539	24.9297962074527
ENSMUSG00000076135	Gm24276	3.81720454211947	0.00999335744712294	0.178923820835338	2.19289475414521	1.95142582899522	1.88872400430505	5.85725937128296	3.1516596162277	75.7482269380292
ENSMUSG00000046768	Rhoj	1.37868646389401	0.0100272203347846	0.179363416666318	3469.89046597577	3279.37110562646	5896.59634144037	12860.589159547	5069.44449270225	14954.0423712089
ENSMUSG00000096544	Gm4617	1.27366303681034	0.0100673882827668	0.179914875016236	358.903774761766	287.835309776794	293.696582669436	505.676725720762	535.782134758709	1231.14839732189
ENSMUSG00000019846	Lama4	0.904517605425408	0.0100916895705632	0.180182019997127	15728.1721416475	10155.2200140911	11672.3143466052	20877.2248190429	20513.364527122	28910.8928941197
ENSMUSG00000037896	Rcor1	0.934316820344387	0.0101409401292537	0.180893714435252	4364.59152566702	2972.02153755971	3058.78852497203	8149.40020524503	5117.50730184973	6602.56064171227
ENSMUSG00000050621	Rps27rt	1.00452526864924	0.0101852065408605	0.181515267354003	311.39105508862	341.499520074163	183.20622841759	560.344479852737	532.630475142481	584.891372559466
ENSMUSG00000031848	Lsm4	0.995225292259094	0.0102124007326202	0.181831700659822	16025.6748632932	15975.3475490693	10937.6007089306	27827.8392729654	37211.6450888004	20553.658134729
ENSMUSG00000071347	C1qtnf9	1.51719620472589	0.0102470011459525	0.182279295546422	21.1979826234037	26.3442486914354	18.8872400430505	68.3346926649679	79.5794053097494	42.1888858895353
ENSMUSG00000070436	Serpinh1	2.48092267373605	0.0102888663746169	0.182855175928961	1882.96562889269	4050.18430807957	1863.22623024693	36957.3542130051	2152.58351788352	4415.45044366613
ENSMUSG00000092837	Rpph1	2.38823671886262	0.0103563391390728	0.183671924730371	267.533160005716	73.1784685873206	138.821214316421	1638.0802041688	783.187414632583	92.0484783044406
ENSMUSG00000045725	Prr15	-2.14122501683876	0.0103576048280179	0.183671924730371	241.218422955973	164.895482550096	33.0526700753384	52.7153343415467	26.0011918338785	22.0532812604389
ENSMUSG00000040896	Kcnd3	-1.73293852952454	0.0103634249770004	0.183671924730371	6691.25285981508	3907.73022256292	2902.96879461686	1140.21315760975	459.354389065187	2462.29679464379
ENSMUSG00000032128	Robo3	-2.80922744987405	0.0103738332485264	0.183687405820644	65.0558777063079	17.5628324609569	15.1097920344404	3.90483958085531	2.36374471217077	7.67070652537005
ENSMUSG00000000555	Itga5	-1.78742709334794	0.010413476189151	0.18422003561432	2225.78817545739	8516.02231773512	2383.56969343298	1458.45758344946	587.784518426466	1756.59179430974
ENSMUSG00000052271	Bhlha15	2.25209858729639	0.0104311742950956	0.184277603841044	20.4670177053553	4.87856457248804	4.72181001076263	37.0959760181254	52.002383667757	55.6126223089328
ENSMUSG00000026712	Mrc1	-1.50552244076524	0.0104404466000595	0.184277603841044	363.289564270056	396.139443286029	178.484418406827	134.716965539508	142.612597634303	53.6949456775903
ENSMUSG00000064281	Rpl19-ps1	2.51890855966729	0.0104454265971669	0.184277603841044	16.8121931151133	14.6356937174641	12.2767060279828	27.3338770659872	25.2132769298216	197.520693028279
ENSMUSG00000037787	Apopt1	0.970565540380267	0.0104697702709585	0.184538082589218	1953.86922594338	1573.82493108464	1579.91762960118	4597.94860645712	2541.02556558358	2874.59727038242
ENSMUSG00000024388	Myo7b	-2.90794108549828	0.0104861058286103	0.18465706470583	6.57868426243563	221.486831590957	297.474030678046	41.0008155989807	17.3341278892523	12.4648981037263
ENSMUSG00000023982	Guca1a	-2.37961287267298	0.0105073878915983	0.184702133410575	33.6243862302266	262.466773999857	143.543024327184	17.5717781138489	53.5782134758709	12.4648981037263
ENSMUSG00000054003	Tdrd9	-2.54850636847175	0.0105078400320784	0.184702133410575	41.665000328759	70.2513298438278	472.181001076263	54.6677541319743	17.3341278892523	28.7651494701377
ENSMUSG00000101970	1810026B05Rik	0.777884748198778	0.0105200538334202	0.184731369582353	1571.57457380407	1157.19551659416	1637.52371173248	2284.33115480036	2626.90829012579	2574.48087757732
ENSMUSG00000031373	Car5b	-2.12574641010285	0.0105329198125753	0.184731369582353	1067.20878035067	5867.93746778862	755.489601722021	907.875202548859	516.872177061343	338.469925431953
ENSMUSG00000069301	Hist1h2ag	2.02381686470833	0.0105382701879577	0.184731369582353	11.6954386887745	14.6356937174641	5.66617201291516	56.620173922402	23.6374471217077	50.8184307305766
ENSMUSG00000051980	Casr	-4.2722312231796	0.0105517627991792	0.184799736660171	2.92385967219361	12.6842678884689	150.153558342252	0	7.09123413651232	0.958838315671256
ENSMUSG00000078862	Gm14326	-0.817449269317287	0.0105684048888342	0.184923088268294	559.919127225077	737.638963360192	614.779663401294	333.863784163129	416.019069342056	333.675733853597
ENSMUSG00000028015	Ctso	-1.54402426428895	0.0105862731363447	0.185067651516951	1901.97071676195	1902.64018327034	6314.00434639179	872.731646321161	1487.58333885947	1108.41709291597
ENSMUSG00000039239	Tgfb2	-1.2218310778985	0.0106224728264558	0.185309498576678	5516.5922365113	3378.89382290522	6679.47244122482	1423.31402722176	3194.99493595083	2056.70818711484
ENSMUSG00000039178	Tbc1d19	2.06689915271884	0.010640096968017	0.185309498576678	3449.42344827042	3124.23275222134	8590.86113358153	26623.1962622715	33361.1049526742	3552.495959562
ENSMUSG00000032456	Nmnat3	-1.55412287569285	0.0106457225482569	0.185309498576678	187.85798393844	64.3970523568421	144.487386329336	33.1911364372701	46.4869793393586	54.6537839932616
ENSMUSG00000026950	Neb	-3.12782668467651	0.0106508117207924	0.185309498576678	111.106667543357	5701.09055940952	2443.06449956858	58.5725937128296	783.187414632583	101.636861461153
ENSMUSG00000093405	Gm20684	-1.80800100746225	0.0106615654493264	0.185309498576678	54.0914039355819	238.073951137416	172.818246393912	50.762914551119	54.3661283799278	27.8063111544664
ENSMUSG00000043822	Adamtsl5	-1.61069842861716	0.0106668312900822	0.185309498576678	206.13210688965	487.856457248804	160.541540365929	123.002446796942	104.004767335514	53.6949456775903
ENSMUSG00000028047	Thbs3	-1.37385506622182	0.0106674401205054	0.185309498576678	1094.98544723651	1134.75411956072	559.062305274295	234.290374851318	271.830641899639	568.591121193055
ENSMUSG00000071665	Foxr2	-2.29190900540379	0.0107286316433271	0.18620458433216	82.5990357394696	20.4899712044498	35.885756081796	15.6193583234212	7.09123413651232	6.71186820969879
ENSMUSG00000075014	Gm10800	1.88615510509893	0.0107384874000013	0.186207884573379	57.0152636077755	45.8585069813876	40.6075660925586	206.956497785331	278.921876036151	45.065400836549
ENSMUSG00000029359	Tesc	2.7722048752268	0.0107492931039128	0.186227636373094	681.99026853916	263.442486914354	98.2136482238627	6195.02799502695	589.36034823458	349.017146904337
ENSMUSG00000080932	Gm10224	2.79235914137409	0.0108138859400215	0.187178358162187	4.38578950829042	13.6599808029665	7.55489601722021	25.3814572755595	13.3945533689677	137.11387914099
ENSMUSG00000000037	Scml2	-2.22034638814833	0.0108843226061315	0.188166112383155	331.127107875927	3941.88017457034	871.646127986781	372.912179971682	200.918300534516	530.237588566205
ENSMUSG00000028033	Kcnq5	-2.09152472986429	0.0108947550565333	0.188166112383155	760.20351477034	6929.51311876201	1272.9999789016	657.965469374119	929.739586787171	514.896175515464
ENSMUSG00000083943	Gm11483	5.49128022186639	0.0109002533827979	0.188166112383155	0	1.95142582899522	0	5.85725937128296	0.787914904056925	77.6659035693717
ENSMUSG00000061603	Akap6	-2.44111457842345	0.0109134715679382	0.188225630936732	2309.11817611491	9456.60956731082	582.671355328108	277.243610240727	635.059412669881	1360.59156993751
ENSMUSG00000022422	Dscc1	1.17600766658396	0.0109457238167569	0.188613031600914	772.629918377162	364.916630022105	351.30266480074	939.113919195702	1189.75150512596	1235.94258890025
ENSMUSG00000015653	Steap2	-2.64930845907908	0.0110035647940518	0.189440282178202	608.162811816272	252.709644854881	5369.64234423926	119.097607216087	399.472856356861	473.6661279416
ENSMUSG00000054836	Elp6	0.841025038508805	0.0110370566413091	0.189788752324624	1059.89913117019	1001.08145027455	982.136482238627	1807.94072593601	2257.37620012309	1385.52136614496
ENSMUSG00000084628	Gm22613	2.98079016133156	0.0110435085053674	0.189788752324624	4.38578950829042	2.92713874349282	3.7774480086101	68.3346926649679	8.66706394462617	12.4648981037263
ENSMUSG00000048721	Fndc9	1.37646122525362	0.0110647740329364	0.189870492498947	320.162634105201	132.696956371675	118.045250269066	622.821913146422	430.201537615081	432.436080367736
ENSMUSG00000016194	Hsd11b1	-2.64716390272101	0.0110679762821862	0.189870492498947	40.2030704926622	125.866965970191	521.287825188194	37.0959760181254	63.8211072286109	8.6295448410413
ENSMUSG00000036002	Fam214b	-0.684032124442423	0.0110880587553305	0.19004577573082	2859.53475940535	2213.89260299507	2484.6164276633	1577.55519066554	1562.43525474488	1564.82413117549
ENSMUSG00000103793	Pcdhga6	2.14855479796926	0.0111013302549167	0.190052131227731	29.9695616399845	38.0528036654067	102.935458234625	244.052473803457	451.475240024618	61.3656522029604
ENSMUSG00000019432	Ddx39b	0.701311921195272	0.0111199420914195	0.190052131227731	32825.4415747997	24673.8281818155	28043.7740159214	43091.8571945287	49325.8367386757	46673.3726919297
ENSMUSG00000035551	Igfbpl1	2.63749978893582	0.0111271648561702	0.190052131227731	1301.84851904421	123.915540141196	207.759640473556	2098.85127470973	687.849711241695	7380.17851572166
ENSMUSG00000031618	Nr3c2	-2.53934205951885	0.011133461532004	0.190052131227731	252.182896726699	88.7898752192824	1302.27520096833	27.3338770659872	149.703831770816	104.513376408167
ENSMUSG00000051062	Fbll1	-2.2643458803638	0.0111452019617095	0.190052131227731	181.279299676004	200.02114747201	72.7158741657445	3.90483958085531	35.4561706825616	53.6949456775903
ENSMUSG00000068101	Cenpm	1.20658436253938	0.011158953476721	0.190052131227731	1616.16343380502	2765.17039968622	1306.9970109791	5648.3504537072	4645.54627431963	2835.2848994399
ENSMUSG00000097772	5430416N02Rik	1.27460258410568	0.0111602347598264	0.190052131227731	1297.46272953592	489.807883077799	633.666903444345	2301.9029329142	1463.15797683371	2095.06171974169
ENSMUSG00000029720	Gm20605	1.28666320077936	0.0111785627535323	0.190052131227731	132.304650166761	91.7170139627752	201.149106458488	259.671832126878	293.104344309176	483.254511098313
ENSMUSG00000024851	Pitpnm1	-1.20331566570917	0.0111918644449138	0.190052131227731	2953.8292338336	6628.01782818225	2915.24550064485	2135.94725072785	1473.40087058645	1818.91628482837
ENSMUSG00000029534	St7	-2.49230924242653	0.011195790551085	0.190052131227731	28494.4744353629	2784.68465797617	1583.69507760979	2762.67400345513	1371.75984796311	1706.73220189484
ENSMUSG00000038521	C1s1	-1.30876950637639	0.0111969462207877	0.190052131227731	412.995178697348	212.705415360479	593.059337351786	197.194398833193	133.945533689677	162.043675348442
ENSMUSG00000036502	Tmem255a	-2.25899811035281	0.0112287693761251	0.190299443308568	472.203337059269	7033.91440061326	3003.07116684503	288.958128983293	905.314224761406	1000.06836324512
ENSMUSG00000057605	Gm6807	1.3945913136995	0.011240343667895	0.190299443308568	92.8325445921472	80.9841719033015	71.771512163592	355.340401857833	161.52255533167	132.319687562633
ENSMUSG00000094974	Rps19-ps2	1.62108959075164	0.0112482820453485	0.190299443308568	24.1218422955973	21.4656841189474	17.942878040898	97.6209895213827	61.4573625164401	38.3535326268502
ENSMUSG00000082809	Gm14150	2.85019397226414	0.0112529399503351	0.190299443308568	27.0457019677909	42.9313682378948	884.867196016917	3180.49183860665	1653.04546871143	2050.95515722082
ENSMUSG00000039652	Cpeb3	-0.972145274929844	0.0112656635071796	0.190299443308568	559.188162307029	807.89029320402	1036.90947836347	378.769439342965	456.202729448959	389.28835616253
ENSMUSG00000001288	Rarg	1.11246143242266	0.0112722165226391	0.190299443308568	5271.71898896509	3642.33630981957	8242.39155478725	14399.0959544039	9585.77272275654	13111.1551284888
ENSMUSG00000069682	Gm10275	1.18890929562066	0.0112806625620755	0.190299443308568	196.629562955021	306.373855152249	169.985160387455	654.060629793264	328.560514991738	553.249708142315
ENSMUSG00000087381	Gm16008	-0.985907888454513	0.0113323182355665	0.191003596507602	335.512897384217	245.879654453397	382.466610871773	140.574224910791	150.491746674873	194.644178081265
ENSMUSG00000081344	Gm14303	1.38713050323835	0.0113730987997779	0.191523381449058	261.685440661328	419.556553233971	230.424328525216	1312.02609916738	599.60324198732	475.583804572943
ENSMUSG00000042269	Fam92b	-3.25152530970779	0.0113860200192551	0.191573515869824	12.4264036068229	139.526946773158	8.49925801937273	9.76209895213827	4.72748942434155	2.87651494701377
ENSMUSG00000068587	Mgam	-2.66699845398128	0.0114194715431463	0.191943640506262	8.77157901658084	90.7413010482776	196.427296447725	21.4766176947042	10.24289375274	15.3414130507401
ENSMUSG00000026904	Slc4a10	-2.57289787958594	0.0114411516802944	0.191943640506262	260.95447574328	307.349568066747	611.002215392684	119.097607216087	77.2156605975786	2.87651494701377
ENSMUSG00000079164	Tlr5	-1.66112856038853	0.0114488370328556	0.191943640506262	401.299740008573	281.005319375311	1274.88870290591	183.527460300199	182.796257741207	252.17447702154
ENSMUSG00000012848	Rps5	1.12923086763828	0.011454988326009	0.191943640506262	57428.2587864728	35396.9131121442	36766.8458298043	116313.456594937	110817.867510894	56343.2571054743
ENSMUSG00000106543	Gm43378	4.1093090530109	0.011457834756408	0.191943640506262	2.92385967219361	0	2.83308600645758	89.8113103596721	3.1516596162277	8.6295448410413
ENSMUSG00000107881	Gm44250	-2.01346962666022	0.0114708844617449	0.191995299005661	133.766580002858	767.886063709618	140.709938320726	115.192767635232	66.9727668448386	76.7070652537005
ENSMUSG00000038418	Egr1	1.82252650327801	0.0114855243623834	0.192073460799754	11219.5805271249	1487.96219460885	9794.922686326	19002.9018202324	33487.9592522274	27100.6061541324
ENSMUSG00000108173	Gm44231	2.35643533661068	0.0115028403000397	0.192125158305918	25.5837721316941	16.5871195464593	12.2767060279828	195.241979042765	66.9727668448386	19.1767663134251
ENSMUSG00000097527	1700112J16Rik	-2.00173216548028	0.0115085612605777	0.192125158305918	32.1624563941297	65.3727652713397	118.989612271218	9.76209895213827	16.5462129851954	26.8474728387952
ENSMUSG00000031343	Gabra3	-3.41828408979533	0.0115245368841452	0.192225284045937	809.178164279583	1975.81865185766	1426.93098525247	9.76209895213827	381.350813563552	1.91767663134251
ENSMUSG00000062727	Hist1h2bk	1.84098830718469	0.0115474131512868	0.192440237335242	20.4670177053553	13.6599808029665	6.61053401506768	62.4774332936849	40.1836601069032	45.065400836549
ENSMUSG00000000740	Rpl13	1.03420940231877	0.0115772883378496	0.19277135680957	82260.5989824132	94392.4187743276	62241.9551998708	196495.43254822	189710.211024306	103050.189138453
ENSMUSG00000066894	Vsig10	1.17392957882557	0.0116433386335699	0.193661128001281	1292.34597510958	532.739251315694	998.19063627522	1731.79635410933	2704.12395072337	1933.97688270892
ENSMUSG00000074715	Ccl28	-3.63201804304614	0.0116508303842971	0.193661128001281	363.289564270056	0.975712914497608	100.102372228168	27.3338770659872	7.09123413651232	3.83535326268502
ENSMUSG00000041479	Syt15	-2.82126017604799	0.0116714415956657	0.193714574484514	271.187984595958	211.729702445981	1715.90575791114	246.004893593884	55.1540432839847	11.5060597880551
ENSMUSG00000047996	Prrg1	-1.02688666564807	0.0116741562925783	0.193714574484514	711.959830179145	988.397182386077	1494.92504940745	499.819466349479	519.235921773513	548.455516563958
ENSMUSG00000033099	Nol12	1.02362450710277	0.0116975442069867	0.193793961347372	4186.96705058125	5115.66281071096	4048.47990322788	12757.1109106543	8354.26172771557	6034.92835883488
ENSMUSG00000078307	AI593442	-3.21560291704506	0.0116990592809236	0.193793961347372	345.015441318846	4579.99642065177	1145.51110861101	3.90483958085531	138.673023114019	510.101983937108
ENSMUSG00000027674	Pex5l	-1.78653665321495	0.0117170695010989	0.193925553211916	1752.85387348007	300.519577665263	1544.97623552153	306.529907097142	509.78094292483	226.285842498416
ENSMUSG00000096445	Dcpp1	-2.60599957903556	0.011760698816897	0.194399904385714	10.9644737707261	54.6399232118661	67.0497021528293	7.80967916171062	11.0308086567969	2.87651494701377
ENSMUSG00000050315	Synpo2	-1.3183285069134	0.0117731741999438	0.194399904385714	349.401230827137	611.77199739	219.091984499386	140.574224910791	193.827066398003	138.072717456661
ENSMUSG00000092438	Gm18734	2.24692662847733	0.0117856556146622	0.194399904385714	16.8121931151133	4.87856457248804	3.7774480086101	52.7153343415467	33.0924259703908	37.394694311179
ENSMUSG00000035969	Rusc2	-0.876674027542238	0.0117954692302175	0.194399904385714	9796.3918316847	8984.36451669398	13992.611785894	4951.33658852453	5970.03122803932	6925.68915409348
ENSMUSG00000008226	Scrn3	1.11206991933368	0.0117961841799585	0.194399904385714	1360.32571248808	1548.4563953077	1557.25294154952	3092.6329480374	4683.36618971436	1876.44658376865
ENSMUSG00000025815	Dhtkd1	-1.18321856319729	0.0118524987669767	0.195138985778099	558.45719738898	723.978982557225	840.482181915748	224.52827589918	475.900602050382	232.038872392444
ENSMUSG00000033644	Piwil2	-2.11046742112866	0.0118612900257542	0.195138985778099	782.132462311792	115.134123910718	125.600146286286	103.478248892666	75.6398307894648	58.4891372559466
ENSMUSG00000049336	Tenm2	-3.18734932982109	0.0118747825028203	0.195194270406855	782.86342722984	7.80570331598087	2078.54076673771	33.1911364372701	131.581788977506	149.578777244716
ENSMUSG00000060073	Psma3	1.07116541562227	0.0118897965793588	0.195274451066792	8525.24383919853	7998.89447305139	6434.88268266731	21917.8645673408	9574.74191409975	16750.9053747768
ENSMUSG00000037553	Zdhhc18	-1.0486863155496	0.0119569765690361	0.195762520293128	4389.44433288066	8216.47845298436	5613.28774079461	2827.10385653924	2206.94964626345	3773.02877216639
ENSMUSG00000061979	Rcc1l	0.823206536365274	0.0119600367990009	0.195762520293128	1959.71694528777	1419.66229059402	1411.82119321803	3293.73218645145	2414.17126603042	2772.96040892127
ENSMUSG00000029465	Arpc3	0.9077493550765	0.0119769729843846	0.195762520293128	9904.57463955587	6102.10856726804	6213.90197416362	16085.9866533334	12057.4617767831	13548.3854004348
ENSMUSG00000078866	Zfp970	-2.64032261462982	0.0119774050685634	0.195762520293128	255.837721316941	655.679078542393	372.078628848095	21.4766176947042	176.492938508751	6.71186820969879
ENSMUSG00000033047	Eif3l	0.859831679660622	0.0119786320495904	0.195762520293128	17147.7060124975	17175.4744339014	12803.6600251839	33804.1962514644	30123.5626119043	21601.6684137577
ENSMUSG00000106517	Gm42634	2.85614573290291	0.0119875585751203	0.195762520293128	21.1979826234037	13.6599808029665	10.3879820236778	273.338770659872	48.0628091474724	8.6295448410413
ENSMUSG00000046585	Cfap58	-3.85644030157969	0.0119906448972692	0.195762520293128	2.92385967219361	230.268247821436	12.2767060279828	1.95241979042765	12.6066384649108	1.91767663134251
ENSMUSG00000098708	Gm27252	-3.46442994916401	0.0120191145327155	0.196061169748318	5.11675442633882	26.3442486914354	59.4948061356091	0	4.72748942434155	2.87651494701377
ENSMUSG00000019850	Tnfaip3	1.02740603666201	0.0120608322700947	0.196278868023888	1035.77728887459	832.28311606646	784.764823788749	2477.62071405269	1193.69107964624	1740.29154294333
ENSMUSG00000054976	Nyap2	-1.53475809449249	0.0120707061156846	0.196278868023888	380.10175738517	422.483691977464	230.424328525216	146.431484282074	164.674214947897	46.0242391522203
ENSMUSG00000056234	Ncoa4	-1.16785376042168	0.0120748193263346	0.196278868023888	6075.04943390028	15730.4436075304	7833.4828078552	4664.33087933167	4408.38388819849	4119.16940412372
ENSMUSG00000029108	Pcdh7	-1.80863756615607	0.0120821935751891	0.196278868023888	3196.50958662567	10686.9835524923	21078.1598880444	3008.67889704901	5056.04993933329	1914.8001163955
ENSMUSG00000104508	Gm37735	3.76385242768745	0.012083401893399	0.196278868023888	2.92385967219361	1.95142582899522	6.61053401506768	146.431484282074	8.66706394462617	1.91767663134251
ENSMUSG00000041560	Nop53	1.208477837631	0.0120952910892448	0.196306472480456	11392.0882477844	6652.41065104469	11309.6793377787	29698.257432195	25826.2747251779	12313.4016498503
ENSMUSG00000086233	Gm11816	-4.04640179936671	0.0121243304868271	0.196612143795222	2.19289475414521	207.826850787991	1230.50368880474	3.90483958085531	2.36374471217077	80.5424185163855
ENSMUSG00000053565	Eif3k	1.16369047855404	0.0121490648752868	0.196724803242737	8659.01041920139	8220.38130464235	5872.98729138656	17267.2006265422	24240.2020233113	9464.69301399097
ENSMUSG00000044816	D630023F18Rik	-2.40643493257762	0.0121517007972415	0.196724803242737	28.5076318038877	64.3970523568421	37.774480086101	1.95241979042765	15.7582980811385	5.75302989402754
ENSMUSG00000016503	Gtf3a	0.817610966848894	0.0121727652178135	0.19680684296587	2872.69212793023	2180.71836390215	2668.76701808304	5252.00923625039	3543.25332354399	4818.16253624806
ENSMUSG00000028782	Adgrb2	-1.11412984729996	0.0121828983697991	0.19680684296587	17217.8786446301	28381.5372569064	24285.2132473544	12132.3365777174	6362.41285025967	13790.9714942997
ENSMUSG00000030432	Rpl28	1.27952490805804	0.0121874157102664	0.19680684296587	57681.9036130356	37235.1562430577	36317.3295167797	148975.487269001	118568.586422102	51041.840058128
ENSMUSG00000027962	Vcam1	-0.88423940753357	0.0122405733333114	0.197367632401523	4064.89590926717	6685.58489013761	4355.39755392745	2879.81919088079	2921.58846424308	2382.71321444307
ENSMUSG00000019102	Aldh3a1	-3.33476286662513	0.0122426327910626	0.197367632401523	24.1218422955973	7.80570331598087	227.591242518759	1.95241979042765	17.3341278892523	5.75302989402754
ENSMUSG00000040520	Manea	-0.845076748933356	0.0123322525668123	0.198640594595211	4051.00757582425	4479.49799045852	3971.98658105352	1860.65606027755	3027.95697629076	2068.2142469029
ENSMUSG00000098090	2700099C18Rik	0.871815565358304	0.0123442683704511	0.198640594595211	698.802461654274	711.294714668756	441.01705500523	1198.78575132258	1051.86639691599	1138.14108070178
ENSMUSG00000083481	Rps8-ps2	4.43220311585659	0.0123525269828738	0.198640594595211	0.730964918048403	0.975712914497608	1.88872400430505	3.90483958085531	0.787914904056925	71.9128736753442
ENSMUSG00000103558	Gm38220	3.01304764237151	0.0123697582227331	0.19865410556811	4.38578950829042	3.90285165799043	2.83308600645758	72.2395322458232	7.87914904056925	11.5060597880551
ENSMUSG00000000340	Dbt	-1.07101243936821	0.0123739904843879	0.19865410556811	1927.55448889364	3469.63512395349	2205.08527502615	923.49456087228	1074.71592913365	1618.51907685308
ENSMUSG00000048965	Mrgpre	-1.07633992938646	0.0124253200407237	0.199312065432591	823.797462640551	1737.74470072024	1158.73217664115	693.109025601817	466.445623201699	605.985815504234
ENSMUSG00000058291	Zfp68	0.97200661668641	0.0124419903210722	0.19936356758507	4224.24626140172	2185.59692847464	2444.00886157074	5829.92549421697	5494.91854089299	6044.5167419916
ENSMUSG00000015133	Lrrk1	-0.877677238276578	0.0124492277085305	0.19936356758507	2665.09809120448	2287.07107158239	1788.62163207688	966.447796261689	1464.73380664182	1234.98375058458
ENSMUSG00000020176	Grb10	1.64006484876768	0.0125133340780346	0.200064437003866	7788.43120180574	32822.006730785	7548.28548320514	54138.6483687684	42787.7188648113	53173.3376338652
ENSMUSG00000052146	Rps10	1.07162619566574	0.012513763124301	0.200064437003866	30062.3941845767	36781.4497378163	21194.3164143091	78764.5191854324	66626.0842870535	39649.8820296378
ENSMUSG00000034211	Mrps17	0.77577363580576	0.0125501814693464	0.200347842417314	4448.65249124258	3146.67414925479	4155.19280947111	6753.42005508925	5835.29777944558	7530.71613128204
ENSMUSG00000021076	Actr10	0.922318168470015	0.0125579271939266	0.200347842417314	5448.6124991328	5239.57835085216	4314.78998783489	11425.5606135826	6388.41404209354	10622.0108610062
ENSMUSG00000096842	Gm10736	1.28340961769146	0.0125674483797102	0.200347842417314	10481.3059598961	10370.8525681951	5169.43759978293	30145.361564203	21395.0413047617	11802.3408275975
ENSMUSG00000026482	Rgl1	-0.913220285380119	0.0125730880603443	0.200347842417314	5795.08987028774	4629.75777929115	3635.79370828722	2042.23110078733	2301.49943475028	3121.01871750994
ENSMUSG00000104803	Gm43108	3.36747717595797	0.012647024070082	0.200984012197535	21.1979826234037	2.92713874349282	4.72181001076263	265.529091498161	29.9407663541631	5.75302989402754
ENSMUSG00000060198	Gm11353	1.56561114356283	0.0126506124826319	0.200984012197535	16.8121931151133	25.3685357769378	17.942878040898	62.4774332936849	37.8199153947324	77.6659035693717
ENSMUSG00000104072	4930448I06Rik	-5.86581481090252	0.0126515156986294	0.200984012197535	8.04061409853244	118.061262654211	0	0	0	1.91767663134251
ENSMUSG00000043165	Lor	-2.53434551703568	0.0126547421124116	0.200984012197535	41.665000328759	99.522717278756	741.324171689733	66.3822728745402	57.5177879961555	28.7651494701377
ENSMUSG00000109179	Gm35339	1.27028190958125	0.0126999140339517	0.201520074982975	117.685351805793	93.6684397917704	228.535604520911	392.436377875958	266.315237571241	402.712092581927
ENSMUSG00000004655	Aqp1	-1.88484785410581	0.0127168716979909	0.201520074982975	2027.69668266627	3847.23602186407	526.953997201109	536.915442367605	300.983493349745	895.554986836953
ENSMUSG00000067148	Polr1c	0.855312045808835	0.0127198760020398	0.201520074982975	5783.39443159897	6757.78764581043	4617.93019052585	11921.4752403513	11127.7221899959	7995.7527143826
ENSMUSG00000031626	Sorbs2	-1.59566605507893	0.012735306943433	0.201598757818601	3814.17494237657	9274.15125229977	6543.48431291485	1134.35589823847	1304.78708111827	4054.92723697374
ENSMUSG00000022360	Atad2	0.865936256828773	0.01277962593798	0.201730722569125	8466.76664575466	8552.12369557154	5343.20020817899	13713.7966079638	15267.427095911	11774.534516443
ENSMUSG00000103085	Gm38120	3.06285542218693	0.0127978896469903	0.201730722569125	5.84771934438723	5.85427748698565	0.944362002152526	82.0016311979615	10.24289375274	15.3414130507401
ENSMUSG00000040606	Kazn	-1.7323343549609	0.0128091574199511	0.201730722569125	2388.79335218218	11753.4377680382	18378.2289238903	2834.91353570095	3697.68464473915	3254.29724338824
ENSMUSG00000082705	Gm15616	3.69515171123576	0.0128092347037489	0.201730722569125	1.46192983609681	1.95142582899522	3.7774480086101	3.90483958085531	4.72748942434155	83.4189334633993
ENSMUSG00000039236	Isg20	-1.52846946313473	0.0128135711593988	0.201730722569125	240.487458037925	334.66952967268	562.839753282905	191.33713946191	58.3057029002124	146.702262297702
ENSMUSG00000048388	Fam171b	-0.859881267189373	0.0128158530091427	0.201730722569125	9446.99060085757	14017.0917296726	8458.65045328018	5341.82054661006	5785.65914049	6460.65257099292
ENSMUSG00000109975	Gm19196	-1.33196504871584	0.0128231531882285	0.201730722569125	142.538159019439	88.7898752192824	129.377594294896	46.8580749702637	31.516596162277	65.2010054656454
ENSMUSG00000030498	Gas2	-1.05061448358574	0.0128356898548366	0.201730722569125	2784.24537284637	2349.51669811024	4737.86416479922	1247.59624608327	1807.47678990659	1708.64987852618
ENSMUSG00000026875	Traf1	-1.41669642381505	0.0128454432796679	0.201730722569125	123.53307115018	258.563922341866	125.600146286286	78.0967916171062	72.4881711732371	40.2712092581927
ENSMUSG00000025724	Sec11a	0.749983589157384	0.012848356947434	0.201730722569125	7037.73023097003	6049.42006988517	4906.90496318452	8996.75039429063	10403.6283931676	10860.7616016083
ENSMUSG00000054702	Ap1s3	-1.83649193778061	0.0129078476004619	0.202156232292347	315.045879678862	152.211214661627	52.8842721205415	37.0959760181254	54.3661283799278	53.6949456775903
ENSMUSG00000015467	Egfl8	1.18912929296613	0.0129087123190863	0.202156232292347	270.457019677909	132.696956371675	149.209196340099	546.677541319743	322.257195759282	394.082547740886
ENSMUSG00000003559	As3mt	-1.95413846783022	0.0129227873438198	0.202156232292347	345.015441318846	2266.58110037794	700.716605597174	302.625067516286	425.474048190739	126.566657668606
ENSMUSG00000039145	Camk1d	-1.45551702780132	0.0129240693027227	0.202156232292347	2627.08791546596	9882.99611094627	3373.26107168882	1784.51168845088	2186.46385875797	1819.87512314404
ENSMUSG00000104339	C130089K02Rik	3.37449096696964	0.0129279251587943	0.202156232292347	11.6954386887745	1.95142582899522	2.83308600645758	148.383904072502	4.72748942434155	21.0944429447676
ENSMUSG00000035805	Mlc1	-2.03948163773141	0.0129391792989049	0.202168117756206	4057.58626008669	7010.49729066531	7958.13859213934	2823.19901695839	1599.46725523556	207.109076184991
ENSMUSG00000021814	Anxa7	-1.36309783312735	0.0129839546191185	0.202703310970274	3765.93125778537	5391.78956551378	1794.2878040898	2051.99319973946	978.5903108387	1229.23072069055
ENSMUSG00000001506	Col1a1	-2.8670097152773	0.0130031364227738	0.202838399339867	2046.70177053553	7885.71177496967	82557.070590176	8655.07693096579	2350.35015880181	1673.17286084634
ENSMUSG00000025532	Crcp	0.757249732204565	0.0130187116567126	0.202848279516533	2225.78817545739	1894.83447995436	1663.0214857906	3789.64681322008	3121.71884987354	2867.88540217273
ENSMUSG00000005378	Bud23	1.01946329919845	0.0130248285368259	0.202848279516533	2722.11335481225	1786.53034644512	1760.29077201231	5583.92060062309	2972.80293300678	4155.60526011922
ENSMUSG00000029649	Pomp	0.796384743816573	0.013055076241271	0.203063144184506	8702.86831428429	6118.6956868145	8031.79882830723	15732.598671266	11876.24134885	12085.1981307205
ENSMUSG00000033569	Adgrb3	-0.918092914347245	0.0130597059768805	0.203063144184506	6062.62303029346	4202.3955227412	7440.62821495975	2815.38933779668	2819.15952671568	3734.67523953954
ENSMUSG00000066724	Gm10175	1.14835763829133	0.0131314172916642	0.204013511390251	53.3604390175335	74.1541815018182	66.1053401506768	189.384719671482	133.945533689677	107.389891355181
ENSMUSG00000018427	Ypel2	1.48053251410441	0.0131427650128174	0.204025276367387	1437.80799380121	807.89029320402	3498.86121797511	5300.81973101108	6274.16638100529	4454.76281460865
ENSMUSG00000020722	Cacng1	-3.1637803119563	0.0131745097295768	0.204249082797216	16.0812281970649	138.55123385866	27.3864980624233	0	7.09123413651232	12.4648981037263
ENSMUSG00000028524	Sgip1	-1.5523888578299	0.0131783861882657	0.204249082797216	966.335621659989	1690.91048082435	4480.05333821158	1013.30587123195	707.547583843118	713.375706859414
ENSMUSG00000024059	Clip4	-0.786262019364553	0.0132206404057727	0.204575751086175	2263.79835119591	3094.96136478641	2952.0756187288	1489.6963000963	1431.64138067143	1896.58218839774
ENSMUSG00000062591	Tubb4a	-1.2528501114383	0.0132207012770458	0.204575751086175	7465.34470802834	13008.2045760821	5409.30554832967	2747.05464513171	2860.13110172664	5252.51629324714
ENSMUSG00000025202	Scd3	-1.99723870264429	0.0132327411114017	0.20459771870879	27.7766668858393	62.4456265278469	38.7188420882536	11.7145187425659	5.51540432839847	15.3414130507401
ENSMUSG00000040483	Xaf1	-1.46278254651405	0.0132593060101883	0.204662369532372	3210.39792006859	2168.03409601369	7258.36634854431	2215.99646213539	1002.22775796041	1368.26227646288
ENSMUSG00000051184	Zfp524	0.986367553978116	0.0132604244625521	0.204662369532372	268.995089841812	213.681128274976	257.81082658764	519.343664253756	614.573625164401	333.675733853597
ENSMUSG00000090093	Gm14399	-1.62713436658457	0.0132687931246267	0.204662369532372	133.766580002858	265.393912743349	173.762608396065	25.3814572755595	103.216852431457	54.6537839932616
ENSMUSG00000020232	Hmg20b	0.893619615931142	0.0133528544575753	0.205670305424044	6808.93821162088	6918.78027670254	5452.74620042868	14688.0540833872	12623.9725928	8324.63425665784
ENSMUSG00000025991	Cps1	-1.85382503715122	0.0133554919328045	0.205670305424044	24.8528072136457	75.1298944163158	79.3264081808122	21.4766176947042	13.3945533689677	15.3414130507401
ENSMUSG00000048029	Eno4	1.76342838535837	0.013395360695915	0.206119507832909	35.0863160663234	16.5871195464593	50.0511861140839	193.289559252338	89.0343841584325	65.2010054656454
ENSMUSG00000022357	Klhl38	-2.25866750424444	0.0134299605880796	0.206405236678531	21.1979826234037	19.5142582899522	32.1083080731859	3.90483958085531	7.09123413651232	3.83535326268502
ENSMUSG00000105852	Gm42890	-1.77137170897405	0.0134353577365626	0.206405236678531	95.0254393462924	74.1541815018182	122.767060279828	50.762914551119	11.0308086567969	25.8886345231239
ENSMUSG00000074406	Zfp628	0.768028561225758	0.0134835311283197	0.206980260706837	3183.3522181008	2146.56841189474	2468.5622736267	4316.80015663554	4852.7678940866	4111.49869759835
ENSMUSG00000029402	Snrnp35	0.800505012388316	0.013501066691292	0.207084434560303	2197.2805436535	1431.37084556799	1574.25145758826	3280.06524791846	2838.06948441304	2946.51014405777
ENSMUSG00000030771	Micalcl	3.27693177748745	0.0135132234376028	0.207106005986809	3.65482459024202	2.92713874349282	19.831602045203	25.3814572755595	221.404088039996	7.67070652537005
ENSMUSG00000032532	Cck	-2.81196032965419	0.0135380657956779	0.207255742201614	39.4721055746138	4.87856457248804	74.6045981700495	5.85725937128296	6.3033192324554	4.79419157835628
ENSMUSG00000106115	Gm43420	3.14922237730384	0.0135445097031836	0.207255742201614	9.50254393462924	4.87856457248804	1.88872400430505	124.95486658737	8.66706394462617	13.4237364193976
ENSMUSG00000110079	Gm45292	2.86465583634982	0.0135934380009671	0.207839351657644	9.50254393462924	8.78141623047847	5.66617201291516	150.336323862929	11.8187235608539	14.3825747350688
ENSMUSG00000021596	Mctp1	-2.15144012773923	0.0136691261684341	0.208830860931707	136.690439675051	20.4899712044498	171.87388439176	17.5717781138489	33.8803408744478	22.0532812604389
ENSMUSG00000020120	Plek	-1.06031708592007	0.0137082909057739	0.209263252218489	2098.60027971697	1752.3803944377	3343.04148761994	1249.5486658737	819.431500219202	1381.68601288228
ENSMUSG00000030495	Slc7a10	-2.5886482110301	0.0137604956005843	0.209893862031082	144.731053773584	83.9113106467943	160.541540365929	0	39.3957452028462	23.9709578917814
ENSMUSG00000062961	Ccdc177	1.62024403759713	0.0138023484266052	0.210229972715146	359.634739679814	254.661070683876	276.69806663069	497.867046559052	420.746558766398	1819.87512314404
ENSMUSG00000110275	Gm5905	1.26096989844962	0.0138043558517861	0.210229972715146	328.934213121782	383.45517539756	168.09643638315	989.876833746821	654.757285271304	467.913098047573
ENSMUSG00000026109	Tmeff2	-1.45857838035782	0.0138247901632094	0.210374867688964	2526.94572169333	5879.64602276259	1425.98662325031	937.161499405274	1451.33925327286	1188.00067311669
ENSMUSG00000056418	BC043934	-1.79470621305614	0.0138504794373169	0.210510879314774	92.8325445921472	162.944056721101	243.645396555352	52.7153343415467	74.8519158854078	16.3002513664113
ENSMUSG00000044005	Gls2	1.49515729963121	0.0138562937003184	0.210510879314774	120.609211477987	179.53117626756	135.988128309964	331.911364372701	714.638817979631	181.220441661867
ENSMUSG00000033737	Fndc3c1	3.38111735921065	0.0138665095172825	0.210510879314774	70.9035970506951	251.733931940383	341.859044779214	1911.41897482867	5005.62338547364	4.79419157835628
ENSMUSG00000040640	Erc2	-1.47363255986419	0.0139063813560904	0.21094995025597	1565.72685445968	3697.95194594593	1578.02890559687	501.771886139907	590.148263138637	1370.17995309422
ENSMUSG00000107362	Gm40309	3.28922834481501	0.0139758350302922	0.211728467293774	13.1573685248713	6.82999040148326	16.0541540365929	324.101685210991	3.1516596162277	26.8474728387952
ENSMUSG00000060036	Rpl3	0.920735715989887	0.0139796839033315	0.211728467293774	45347.6015858868	52740.2101673392	35312.5283464894	101076.77255044	92172.6492212912	59289.7672495321
ENSMUSG00000108521	Gm44639	2.43787059342249	0.0140022115453603	0.211903067887954	20.4670177053553	32.1985261784211	30.2195840688808	365.102500809971	24.4253620257647	61.3656522029604
ENSMUSG00000060467	Gm10080	1.66810728699394	0.0140184479147051	0.211956931879707	29.9695616399845	31.2228132639235	13.2210680301354	50.762914551119	66.1848519407817	118.895951143236
ENSMUSG00000026922	Agpat2	1.3264227533126	0.0140277751438685	0.211956931879707	501.441933781205	233.195386564928	649.721057480938	1446.74306470689	1319.75746429535	706.663838649716
ENSMUSG00000106375	Gm43361	2.71138594225216	0.0140563626210742	0.212222434086987	10.9644737707261	6.82999040148326	14.1654300322879	162.050842605495	7.87914904056925	41.230047573864
ENSMUSG00000019794	Katna1	0.85336465004489	0.0140925784600796	0.212602603001905	2779.12861842003	2287.07107158239	2422.28853552123	4648.71152100824	5606.80245726908	3274.43284801734
ENSMUSG00000040740	Slc25a34	-2.24114311982751	0.0141113635856502	0.212719420561464	46.7817547550978	65.3727652713397	327.693614746926	50.762914551119	26.0011918338785	17.2590896820826
ENSMUSG00000045917	Tmem268	-1.14660092993056	0.0141387984053498	0.212966341891372	1573.03650364016	4047.25716933608	2110.6490748109	1089.45024305863	1304.78708111827	1096.91103312792
ENSMUSG00000060882	Kcnd2	-2.78267263037031	0.0141533035953158	0.213018276377937	31823.2886721553	2220.72259339656	5178.88121980445	165.955682186351	1579.76938263413	3953.29037551259
ENSMUSG00000060438	Rps10-ps1	1.21457604807087	0.0141962482912314	0.213497832420432	48.974649509243	78.0570331598087	44.3850141011687	169.860521767206	119.763065416653	109.307567986523
ENSMUSG00000046794	Ppp1r3b	-2.29073825258561	0.0142137452283858	0.213549712710735	6472.69434931861	443.949376096412	893.366454036289	447.104132007933	799.733627617778	349.017146904337
ENSMUSG00000072501	Phf20l1	0.863296664536811	0.0142218677086879	0.213549712710735	4542.21600075278	3991.64153320971	4264.73880172081	10404.445063189	6010.21488814622	6872.95304673156
ENSMUSG00000022217	Emc9	-2.03889602621134	0.0143001029943179	0.214494662729221	226.599124595005	556.156361263637	83.1038561894223	126.907286377798	34.6682557785047	50.8184307305766
ENSMUSG00000027203	Dut	1.03289585910874	0.0143070667846898	0.214494662729221	5284.14539257191	6361.6482025244	2997.40499483212	8530.12206437842	12285.9570989596	9144.44101655677
ENSMUSG00000084349	Rpl3-ps1	1.28874410991214	0.0143460998009452	0.21481986949843	6004.14583684959	6213.33983952077	4612.26401851294	22784.7389542907	11511.4367482717	6825.011130948
ENSMUSG00000034994	Eef2	1.00075321770727	0.0143510600594072	0.21481986949843	240279.864001199	305975.764283134	197733.349096702	583861.376228438	587856.218682735	317037.012561754
ENSMUSG00000085042	Abhd11os	1.11107663170963	0.014412232903915	0.215568064358636	46.7817547550978	50.7370715538756	50.9955481162364	97.6209895213827	87.4585543503186	135.196202509647
ENSMUSG00000028755	Cda	-1.81530193255067	0.0144875578691652	0.216453173301658	306.274300662281	156.114066319617	89.71439020449	33.1911364372701	29.1528514501062	93.9661549357831
ENSMUSG00000044749	Abca6	-2.23134145658423	0.0144999394467002	0.216453173301658	249.990001972554	469.31791187335	2435.50960355136	76.1443718266785	331.712174607965	262.721698493924
ENSMUSG00000043747	1520401A03Rik	-3.1103847178492	0.0145051153248087	0.216453173301658	5.11675442633882	62.4456265278469	17.942878040898	1.95241979042765	4.72748942434155	2.87651494701377
ENSMUSG00000052305	Hbb-bs	-1.86102312758168	0.0145169418865409	0.216461985637934	3517.40318564892	441.022237352919	1979.38275651169	695.061445392245	665.000179024044	275.18659659765
ENSMUSG00000022234	Cct5	0.868534164042336	0.014536318893891	0.216583281895445	32856.1421013577	37276.1361854666	28243.9787603777	74945.5860753559	61414.027196717	43258.9494498244
ENSMUSG00000043313	Pcdhb19	0.857522965226946	0.0145799607424141	0.216925396892825	287.269212793023	381.503749568565	377.74480086101	527.153343415467	775.308265592014	590.644402453494
ENSMUSG00000092229	Gm5977	2.11384048284747	0.0145921676743109	0.216925396892825	6.57868426243563	4.87856457248804	6.61053401506768	23.4290374851318	16.5462129851954	38.3535326268502
ENSMUSG00000068303	Spr-ps1	-3.04676319211017	0.0145930606993564	0.216925396892825	40.2030704926622	51.7127844683732	7.55489601722021	9.76209895213827	2.36374471217077	0.958838315671256
ENSMUSG00000094347	Olfr784	2.41684746742573	0.0146167067887971	0.217109372618485	21.1979826234037	8.78141623047847	17.942878040898	169.860521767206	75.6398307894648	12.4648981037263
ENSMUSG00000052005	Gm9864	2.12515086666349	0.0146364933731888	0.217221285392792	103.797018362873	42.9313682378948	55.717358126999	611.107394403856	221.404088039996	53.6949456775903
ENSMUSG00000071332	E230015B07Rik	-2.29232382336431	0.0146467920957818	0.217221285392792	25.5837721316941	71.2270427583254	16.9985160387455	5.85725937128296	10.24289375274	6.71186820969879
ENSMUSG00000048351	Coa7	0.644196152755287	0.0146744325923229	0.217463802993155	1342.78255445492	1404.05088396206	1308.8857349834	1915.32381440953	2366.10845688294	2054.7905104835
ENSMUSG00000029610	Aimp2	0.824371283728552	0.0147032697990644	0.217467701662544	2795.20984661709	2072.41423039292	2094.5949207743	3629.54839040501	5116.71938694567	3581.26110903214
ENSMUSG00000100622	Gm20379	2.65972898769646	0.014705895780641	0.217467701662544	11.6954386887745	1.95142582899522	9.44362002152526	103.478248892666	14.1824682730246	30.6828261014802
ENSMUSG00000068428	Gmnc	-4.64347342987395	0.0147258267924293	0.217467701662544	17.5431580331617	306.373855152249	2.83308600645758	0	12.6066384649108	0
ENSMUSG00000006333	Rps9	1.26809019530164	0.0147290655699064	0.217467701662544	48227.6033629976	46143.4151524209	20216.9017420813	128000.641460437	91429.6454667655	56548.448505028
ENSMUSG00000031780	Ccl17	-2.3574621345559	0.0147401857236203	0.217467701662544	14.6192983609681	40.0042294944019	18.8872400430505	5.85725937128296	3.93957452028462	4.79419157835628
ENSMUSG00000026077	Npas2	2.18704970126598	0.0147424250387378	0.217467701662544	730.233953130355	227.341109077943	47.2181001076263	1177.30913362788	884.040522351869	2515.99174032138
ENSMUSG00000068262	Gm5879	1.50880462392104	0.0147706810831887	0.217655038253935	26.3147370497425	33.1742390929187	19.831602045203	111.287928054376	47.2748942434155	69.0363587283304
ENSMUSG00000067438	Hmx1	-3.52853273575132	0.0147808852528917	0.217655038253935	30.7005265580329	3.90285165799043	340.914682777062	3.90483958085531	25.2132769298216	2.87651494701377
ENSMUSG00000008690	Ncaph2	0.740369999571406	0.0147890186905996	0.217655038253935	14040.3741458737	16569.5567139984	14687.6622194782	30178.5527006402	24988.7211821654	20509.5515722082
ENSMUSG00000024608	Rps14	0.93375774881195	0.0148646046296805	0.218166250560781	28147.9970642079	33353.7702691862	28271.3652584402	73491.0333314873	60992.4927230465	37007.3236316478
ENSMUSG00000038763	Alpk3	-1.67663000972691	0.014874789558152	0.218166250560781	27.7766668858393	50.7370715538756	53.828634122694	11.7145187425659	15.7582980811385	13.4237364193976
ENSMUSG00000029337	Fgf5	3.57279072798827	0.0149030408784176	0.218166250560781	66.5178075424047	15.6114066319617	41.5519280947111	1.95241979042765	1404.8522739335	65.2010054656454
ENSMUSG00000054342	Kcnn4	-3.30132926636891	0.0149299526450899	0.218166250560781	11406.7075461453	678.120475575838	72.7158741657445	146.431484282074	154.431321195157	931.990842832461
ENSMUSG00000000440	Pparg	-2.43628621779704	0.0149377392408439	0.218166250560781	84.7919304936148	1158.17122950866	214.370174488623	124.95486658737	119.763065416653	24.9297962074527
ENSMUSG00000102697	Pcdhac2	-2.22520185379113	0.0149389774812237	0.218166250560781	290.193072465216	1235.25254975397	181.317504413285	82.0016311979615	241.889875545476	40.2712092581927
ENSMUSG00000039501	Znfx1	-1.0465746749419	0.014939589420592	0.218166250560781	4833.14003813604	4204.34694857019	9267.96868912489	2832.96111591053	2813.64412238728	3214.98487244572
ENSMUSG00000041607	Mbp	1.69143600301008	0.0149422484099399	0.218166250560781	17952.4983872688	4486.32798086	21104.6020241046	64361.5183914476	20542.5173785721	55733.4359367074
ENSMUSG00000026798	Coq4	0.709643133182017	0.0149428176575848	0.218166250560781	608.89377673432	516.152131769235	464.626105059043	909.827622339287	811.552351178632	880.213573786213
ENSMUSG00000020241	Col6a2	-1.971755135599	0.0149690934009111	0.218166250560781	5828.71425651797	80870.0134923053	30320.6308031112	11029.2193961258	8418.87074984824	10385.1777970354
ENSMUSG00000047013	Fbxo41	-1.310235845252	0.0149702590487837	0.218166250560781	831.107111821035	1347.4595349212	741.324171689733	408.05573619938	194.61498130206	575.302989402753
ENSMUSG00000036980	Taf6	0.763148365914048	0.014974264999008	0.218166250560781	3342.70257023535	2289.99821032589	2437.39832755567	4129.36785675449	4646.33418922368	4920.75823602489
ENSMUSG00000079559	Colca2	-1.8585980460723	0.0149773863628048	0.218166250560781	43.1269301648558	53.6642102973684	25.4977740581182	17.5717781138489	8.66706394462617	8.6295448410413
ENSMUSG00000029389	Ddx55	1.00905329546391	0.014982296885124	0.218166250560781	2640.97624890888	1229.39827226699	1772.56747804029	3791.5992330105	4346.92652568205	3219.77906402408
ENSMUSG00000049751	Rpl36al	1.49103210954694	0.0150123261755037	0.218438416745527	7414.908128683	8645.79213536331	5805.93758923373	39452.5467051716	11672.9593036033	10342.9889111458
ENSMUSG00000085772	D630024D03Rik	-3.18694298859675	0.0150277137144267	0.218461765484342	9.50254393462924	43.9070811523924	16.9985160387455	0	2.36374471217077	4.79419157835628
ENSMUSG00000022947	Cbr3	-1.43670145182631	0.0150366104870094	0.218461765484342	1741.88939970935	926.927268772728	2604.55040193667	329.958944582273	629.544008341483	986.644626825722
ENSMUSG00000025504	Eps8l2	-2.41024958649605	0.0150962520464899	0.219162995987663	79.675176067276	858.627364757895	234.201776533826	124.95486658737	81.1552351178632	15.3414130507401
ENSMUSG00000084111	Gm15710	1.14664615833357	0.0151293159122849	0.219245833111602	73.0964918048403	98.5470043642584	61.3835301399142	199.146818623621	199.342470726402	117.937112827564
ENSMUSG00000082193	Rpl5-ps1	1.51291687895203	0.0151505636876281	0.219245833111602	16.8121931151133	24.3928228624402	26.4421360602707	95.668569730955	48.8507240515293	49.8595924149053
ENSMUSG00000079317	Trappc2	-1.79703732719573	0.0151522848983704	0.219245833111602	2376.36694857536	12391.5540141196	2331.62978331459	1587.31728961768	1143.2645257866	2189.98671299315
ENSMUSG00000108184	Gm44198	-2.96183787149883	0.0151633423298997	0.219245833111602	11.6954386887745	63.4213394423445	14.1654300322879	1.95241979042765	7.09123413651232	1.91767663134251
ENSMUSG00000025362	Rps26	1.44863502923526	0.015187553553028	0.219245833111602	51287.4225099482	58187.6153689794	28671.7747473528	179640.192497458	150635.147187411	46797.0628346513
ENSMUSG00000044667	Plppr4	-2.36563905873333	0.0151985309535164	0.219245833111602	673.21868952258	6443.6080873422	1027.46585834195	249.90973317474	1112.53584452838	216.697459341704
ENSMUSG00000029657	Hsph1	0.856089602156154	0.0152099264244365	0.219245833111602	15168.9839793405	9789.3276711545	11171.8024854644	17517.1103597169	21828.394501993	26053.5547134194
ENSMUSG00000035273	Hpse	-1.39693127693456	0.0152176132963328	0.219245833111602	372.061143286637	184.409740840048	340.914682777062	185.479880090627	89.0343841584325	69.0363587283304
ENSMUSG00000100975	Gm28875	2.16925461747727	0.0152208544339755	0.219245833111602	54.0914039355819	77.081320245311	29.2752220667283	538.867862158032	52.7902985718139	132.319687562633
ENSMUSG00000079942	Rpl28-ps3	1.63880977997061	0.0152272457530087	0.219245833111602	15.3502632790165	16.5871195464593	9.44362002152526	50.762914551119	48.0628091474724	30.6828261014802
ENSMUSG00000030137	Tuba8	-2.13675178109495	0.0152280402481312	0.219245833111602	73.8274567228887	136.599808029665	137.876852314269	44.905655179836	31.516596162277	3.83535326268502
ENSMUSG00000097908	4933404O12Rik	1.00174738739746	0.0152385242946501	0.219245833111602	1720.69141708594	2963.24012132924	1494.92504940745	4139.12995570663	3423.49025812734	4809.53299140702
ENSMUSG00000037922	Bank1	-2.30789968342785	0.0152678224813158	0.21950343291235	43.1269301648558	16.5871195464593	119.933974273371	7.80967916171062	17.3341278892523	10.5472214723838
ENSMUSG00000044364	Tmem74b	-1.90681678856654	0.0153003195655072	0.219806604347126	83.330000657518	98.5470043642584	280.4755146393	13.6669385329936	54.3661283799278	53.6949456775903
ENSMUSG00000041180	Hectd2	-2.11043686261187	0.0153817373931689	0.220811602741728	5083.1300401086	1083.04133509234	430.629072981552	429.532353894084	312.802216910599	785.288580534759
ENSMUSG00000071451	Psmg4	0.843250842886426	0.0154223871944352	0.221187734781797	2940.67186530873	3374.99097124723	2006.76925457412	4492.51793777403	5642.25862795164	4795.15041667195
ENSMUSG00000060012	Kif13b	-0.809301369287994	0.0154309014039313	0.221187734781797	1917.32098004096	2095.83134034086	2621.54891797541	1354.97933455679	991.196949303611	1441.1339884539
ENSMUSG00000021313	Ryr2	-2.82749147125099	0.0154453978129625	0.221230921090499	66.5178075424047	262.466773999857	293.696582669436	17.5717781138489	68.5485966529524	0.958838315671256
ENSMUSG00000104802	Gm5869	2.09451605650806	0.0154804567862321	0.22136838528094	13.8883334429197	14.6356937174641	16.9985160387455	35.1435562276978	25.2132769298216	133.278525878305
ENSMUSG00000056025	Clca3a1	-1.71521957056621	0.0154838723013203	0.22136838528094	436.386056074897	154.162640490622	253.089016576877	128.859706168225	29.1528514501062	100.678023145482
ENSMUSG00000079003	Samd1	0.928617914146779	0.0154894670832446	0.22136838528094	8724.79726182574	6252.36835610067	6483.98950677924	10265.8232580686	18416.7229674266	12165.7405492369
ENSMUSG00000083783	Gm12739	1.8370789070752	0.0155160644131934	0.22151027149415	46.0507898370494	86.8384493902871	44.3850141011687	222.575856108753	55.9419581880416	354.770176798365
ENSMUSG00000063919	Srrm4	-3.07414051652417	0.0155223912025488	0.22151027149415	146.192983609681	27.319961605933	110.490354251846	1.95241979042765	29.9407663541631	0.958838315671256
ENSMUSG00000082536	Gm13456	1.30167888215579	0.0155409921965564	0.221611557858371	628.629829521627	653.727652713397	532.620169214025	919.589721291425	938.406650731797	2614.75208683552
ENSMUSG00000020893	Per1	-1.02565643175437	0.0155622941727755	0.221664185658644	5564.10495618445	7951.08454024101	11341.7876458518	4974.76562600966	3053.95816812464	4182.45273295802
ENSMUSG00000082229	Nap1l2	-2.16261572916876	0.01556769494919	0.221664185658644	1302.57948396225	162.944056721101	1129.45695457442	48.8104947606913	335.65174912825	193.685339765594
ENSMUSG00000030785	Cox6a2	-2.01955819722602	0.0156055398441086	0.22203894024871	42.3959652468074	287.835309776794	350.358302798587	74.1919520362509	29.1528514501062	65.2010054656454
ENSMUSG00000014609	Chrne	2.54482970919781	0.0156181400463681	0.222054219921241	7.30964918048403	12.6842678884689	15.1097920344404	165.955682186351	22.0616173135939	18.2179279977539
ENSMUSG00000018334	Ksr1	-0.63106171070159	0.0156466603088188	0.222295656968579	2271.10800037639	2728.09330893531	2337.2959553275	1509.22049800058	1652.25755380737	1574.4125143322
ENSMUSG00000060680	Gm8894	1.85696466911817	0.0156954676562444	0.222824749003351	6.57868426243563	10.7328420594737	6.61053401506768	23.4290374851318	30.7286812582201	31.6416644171514
ENSMUSG00000105962	Gm42432	2.82591570459156	0.0157228286845512	0.223048817826126	6.57868426243563	9.75712914497608	5.66617201291516	132.76454574908	9.4549788486831	15.3414130507401
ENSMUSG00000021933	Gucy1b2	-1.60753723260891	0.0157396299649528	0.223122863336877	103.066053444825	496.637873479283	237.034862540284	78.0967916171062	114.247661088254	81.5012568320568
ENSMUSG00000064023	Klk8	1.64016030193703	0.0157572500260423	0.223208398346841	376.446932794928	647.873375226412	661.997763508921	1710.31973641462	3050.01859360436	494.760570886368
ENSMUSG00000027995	Tlr2	-1.10900040218954	0.0157920844497738	0.223537477534822	747.777111163517	933.757259174211	1641.30115974109	624.774332936849	390.805792412235	526.40223530352
ENSMUSG00000029283	Cdc7	0.951526111598811	0.0158127278780365	0.223665346967968	2381.4837030017	1400.14803230407	1285.27668492959	3531.92740088363	2745.88344063838	3523.73081009187
ENSMUSG00000026072	Il1r1	-1.12740513822485	0.0158243551562038	0.223665592138126	819.41167313226	1406.00230979105	694.106071582107	482.247688235631	302.559323157859	552.290869826643
ENSMUSG00000040952	Rps19	1.42656301243947	0.0158387298971822	0.2237046418396	35718.6007204352	43589.9744551806	26019.0618833064	143746.907070236	105869.761913417	33511.3991327104
ENSMUSG00000097707	Gm26742	3.51399629851571	0.0158694504560178	0.223925512412904	7.30964918048403	9.75712914497608	1.88872400430505	197.194398833193	1.57582980811385	19.1767663134251
ENSMUSG00000079387	Luzp4	-4.50368838092765	0.0158776148432923	0.223925512412904	12.4264036068229	0.975712914497608	213.425812486471	9.76209895213827	0	0.958838315671256
ENSMUSG00000104667	Gm4961	-2.76130338775336	0.0159007580351835	0.224087859215662	16.8121931151133	8.78141623047847	58.5504441334566	3.90483958085531	5.51540432839847	2.87651494701377
ENSMUSG00000040548	Tex2	-0.901814790093915	0.0159193522853911	0.224185907732499	3548.834677125	5610.34925836125	5898.48506544468	3309.35154477487	2463.02199008195	2288.74705950729
ENSMUSG00000034472	Rasd2	-3.14495620639514	0.0159443605271962	0.224258972362914	83.330000657518	1162.07408116665	1056.74108040868	17.5717781138489	237.950301025191	3.83535326268502
ENSMUSG00000065701	Rny1	1.90011808911842	0.0159580072777284	0.224258972362914	53.3604390175335	40.9799424088995	14.1654300322879	244.052473803457	103.216852431457	60.4068138872891
ENSMUSG00000000290	Itgb2	-1.00611040586951	0.0159697107443307	0.224258972362914	2613.93054694109	1537.72355324823	2227.74996307781	1056.25910662136	739.852094909452	1380.72717456661
ENSMUSG00000107624	Gm44005	2.95168543813382	0.015971103559923	0.224258972362914	10.9644737707261	42.9313682378948	13.2210680301354	468.580749702637	37.0320004906755	14.3825747350688
ENSMUSG00000001844	Zdhhc4	1.04005226587205	0.0159981314320728	0.224474874026863	2526.94572169333	1375.75520944163	2402.45693347603	5839.68759316911	3326.57672492834	3802.7527599522
ENSMUSG00000021974	Fgf9	-2.99370315658948	0.0160549702138804	0.224698255450741	256.56868623499	5.85427748698565	39.6632040904061	7.80967916171062	22.0616173135939	7.67070652537005
ENSMUSG00000074129	Rpl13a	1.33753905902498	0.0160733949737749	0.224698255450741	34867.7575558269	39792.499791956	23957.5196326074	109921.234201077	106430.757325105	32875.6893294204
ENSMUSG00000034035	Ccdc17	-2.02795255195431	0.0160735089082326	0.224698255450741	113.299562297503	219.535405761962	618.557111409904	21.4766176947042	104.792682239571	105.472214723838
ENSMUSG00000020978	Klhdc2	0.855484431521005	0.0160784291758748	0.224698255450741	7033.34444146174	7697.39918247163	5794.6052452079	13051.9262990089	8905.80216055542	15181.287052023
ENSMUSG00000029536	Gatc	0.619547118829813	0.0160821309647425	0.224698255450741	2632.2046698923	2557.34354889823	2803.81078439085	4367.56307118666	3642.53060145516	4272.58353463112
ENSMUSG00000022449	Adamts20	0.996174095231614	0.0160840329232583	0.224698255450741	3538.60116827232	1989.47863266062	4200.52218557443	5820.16339526484	5876.26935445654	7709.0600579969
ENSMUSG00000030516	Tjp1	-0.857987137602828	0.0161271733554821	0.224915109805538	14302.7905514531	22614.0982193111	14789.6533157107	8307.54620826967	11315.2459371615	8902.81376100761
ENSMUSG00000033520	Idi2	-3.24044733496086	0.0161401203994531	0.224915109805538	64.3249127882595	2.92713874349282	16.9985160387455	3.90483958085531	2.36374471217077	2.87651494701377
ENSMUSG00000026224	4933407L21Rik	-1.4484897565972	0.0161489150121738	0.224915109805538	155.69552754431	274.175328973828	353.191388805045	111.287928054376	130.793874073449	45.065400836549
ENSMUSG00000093577	Gm20632	-1.20701815448289	0.0161507145257278	0.224915109805538	379.370792467121	398.090869115024	905.643160064272	230.385535270463	285.225195268607	212.862106079019
ENSMUSG00000039737	Prkrip1	0.877199305599691	0.0161579295079608	0.224915109805538	2527.67668661138	1537.72355324823	1697.01851786809	4225.03642648544	3075.23187053418	3287.85658443674
ENSMUSG00000028488	Sh3gl2	-1.97362324585787	0.0161821779500285	0.224981860019573	1041.62500821897	2097.78276616986	4630.20689655383	267.481511288589	1408.00393354972	301.075231120774
ENSMUSG00000061474	Mrps36	0.780709404162867	0.0162047772381783	0.224981860019573	1649.0568551172	1279.15963090636	1027.46585834195	2215.99646213539	2239.25415732978	2341.48316686921
ENSMUSG00000046434	Hnrnpa1	0.815827316606224	0.0162059494229952	0.224981860019573	122553.578159995	116530.369091364	80185.777602771	208998.728886119	198957.180338318	154058.469855532
ENSMUSG00000032184	Lysmd2	0.866638577157015	0.0162102215945366	0.224981860019573	864.731498051261	594.209164929043	909.420608072882	1462.36242303031	1701.1082778589	1155.40017038386
ENSMUSG00000049176	Frmpd4	-2.94256200031833	0.0162211161986601	0.224981860019573	103.797018362873	117.085549739713	189.816762432658	0	4.72748942434155	47.9419157835628
ENSMUSG00000029090	Adgra3	-2.70381726059326	0.0163241568486939	0.226141687013336	31470.2326167379	9176.57996085001	273495.735081391	4064.93800367038	31804.1851022578	12346.0021525831
ENSMUSG00000036678	Aaas	0.88208700255031	0.0163282162800701	0.226141687013336	3084.67195416426	3709.66050091991	2088.92874876139	6212.5997731408	5559.52756302566	4601.46507690636
ENSMUSG00000043415	Otud1	-1.37774822213209	0.0163632843753991	0.22621233296191	1404.18360757098	715.197566326747	1841.50590419743	244.052473803457	628.756093437426	649.13353970944
ENSMUSG00000081895	Rpl17-ps10	1.11318057577274	0.0163646555417112	0.22621233296191	472.203337059269	518.10355759823	434.406520990162	1517.03017716229	988.83320459144	579.138342665439
ENSMUSG00000041697	Cox6a1	0.865533231078953	0.0163685435841631	0.22621233296191	20661.4543735562	16344.1670307494	21523.8987530604	47486.7541427814	30159.806697491	28999.1060191615
ENSMUSG00000025466	Fuom	-1.37371409745362	0.0164471260431053	0.227019767425693	702.457286244516	890.825890936316	1758.402048008	503.724305930335	570.450390537213	219.573974288718
ENSMUSG00000032528	Vipr1	-1.8981572425389	0.0164505370011039	0.227019767425693	82.5990357394696	718.12470507024	292.752220667283	62.4774332936849	115.823490896368	114.101759564879
ENSMUSG00000002524	Puf60	0.786115069128058	0.0165002825168916	0.2275432660615	24896.6651087286	21369.0885404121	28924.8637639297	52276.0398887004	42868.0861850251	34519.1382024809
ENSMUSG00000078716	Tmem8b	-1.29886732779277	0.0165389937653398	0.227913959148263	2913.62616334094	4085.30997300149	7923.19719805969	1448.69548449732	1634.92342591812	2980.06948510626
ENSMUSG00000097195	Snhg5	0.954002515884597	0.0165867330463852	0.228408443272774	1858.84378659709	1289.89247296584	906.587522066425	2932.53452522234	2605.63458771625	2320.38872392444
ENSMUSG00000110282	B930086L07Rik	2.97670100190704	0.0166019846203278	0.228455166936154	8.04061409853244	8.78141623047847	3.7774480086101	142.526644701219	7.09123413651232	14.3825747350688
ENSMUSG00000015016	Acsf3	0.759313935036843	0.0166428236848851	0.228853674724705	1834.72194430149	1645.05197384297	1977.49403250739	2825.15143674882	3823.75102938826	2586.94577568105
ENSMUSG00000100394	Gm28791	3.16232368555045	0.016682485346782	0.229121212364204	7.30964918048403	5.85427748698565	2.83308600645758	126.907286377798	3.93957452028462	14.3825747350688
ENSMUSG00000037570	Mcrs1	0.834346304690324	0.016686065971813	0.229121212364204	8564.71594477314	10702.5949591243	9983.7950867565	22935.0752781537	15355.6735651654	13868.637397869
ENSMUSG00000040147	Maob	-2.15763417570368	0.016705953776731	0.229230911330999	624.975004931385	64.3970523568421	489.179517115008	68.3346926649679	160.734640427613	34.5181793641652
ENSMUSG00000071068	Treml2	-1.86949800278159	0.0168187338089072	0.230614168561279	165.929036396988	59.5184877843541	151.097920344404	60.5250135032573	11.8187235608539	32.6005027328227
ENSMUSG00000076867	Trdv4	-3.5417468228698	0.0168307510433712	0.230614807148326	2.19289475414521	15.6114066319617	53.828634122694	1.95241979042765	3.1516596162277	0.958838315671256
ENSMUSG00000051590	Map3k19	-2.18296364123872	0.0168581215377126	0.230715403714884	80.4061409853244	42.9313682378948	56.6617201291516	27.3338770659872	11.0308086567969	2.87651494701377
ENSMUSG00000057657	Rps18-ps3	1.38979032583124	0.0168620445590738	0.230715403714884	99.4112288545829	135.624095115168	78.3820461786596	419.770254941946	274.982301515867	128.484334299948
ENSMUSG00000091803	Cox16	1.07746112369183	0.0170686150397441	0.233303848582171	820.873602968357	681.04761431933	526.953997201109	2081.27949659588	923.436267554716	1281.0079897368
ENSMUSG00000028005	Gucy1b1	-1.34117500049966	0.0170754438879243	0.233303848582171	2635.85949448254	4346.80103408684	3398.75884574694	534.963022577177	1619.95304274104	1939.72991260295
ENSMUSG00000021079	Timm9	1.07634340949132	0.0170891353234157	0.233325437282497	935.635095101956	1407.95373562005	933.974020128848	3342.54268121214	1493.88665809193	2077.80263005961
ENSMUSG00000003423	Pih1d1	0.882257605299643	0.0171083286265763	0.233422061608351	3620.46923909374	3862.84742849603	3391.20394972972	5363.29716430476	9287.94088902303	5390.5890107038
ENSMUSG00000105071	Gm43336	3.19025865928647	0.017149600915585	0.233655005756584	6.57868426243563	12.6842678884689	1.88872400430505	173.765361348061	7.09123413651232	13.4237364193976
ENSMUSG00000033060	Lmo7	-0.964822443377503	0.0171646882431934	0.233655005756584	790.173076410324	633.237681508948	674.274469536904	234.290374851318	471.961027530098	365.317398270749
ENSMUSG00000040828	Catsperd	-1.86136892910276	0.0171807910916678	0.233655005756584	24.1218422955973	82.9355977322967	95.3805622174051	13.6669385329936	16.5462129851954	24.9297962074527
ENSMUSG00000060152	Pop5	0.933296419475699	0.0171915311471751	0.233655005756584	2011.61545446921	2276.33822952292	1857.56005823402	5345.72538619092	3763.08158177587	2630.09349988625
ENSMUSG00000051224	Tceanc	-1.82435905440162	0.0172039874833967	0.233655005756584	689.299917719644	5530.34079937244	1494.92504940745	720.442902667804	501.901793884261	955.961800724242
ENSMUSG00000036480	Prss56	-2.68675434331511	0.0172163497326511	0.233655005756584	700.995356408419	111.231272252727	48.1624621097788	9.76209895213827	24.4253620257647	98.7603465141394
ENSMUSG00000018974	Sart3	0.880982061027124	0.0172205776495345	0.233655005756584	10144.3311326757	5377.15387179632	6468.8797147448	13754.7974235628	13413.4633266651	13331.6879410931
ENSMUSG00000024205	Rpl36-ps2	1.14495834353776	0.0172347681369951	0.233655005756584	83.330000657518	109.279846423732	60.4391681377617	247.957313384312	172.553363988466	140.949232403675
ENSMUSG00000053522	Lgals7	-2.79216921401953	0.0172459325412281	0.233655005756584	432.000266566606	123.915540141196	5.66617201291516	21.4766176947042	40.1836601069032	19.1767663134251
ENSMUSG00000059851	Kmt5c	0.767824284161558	0.0172466866434395	0.233655005756584	2827.37230301122	1828.48600176852	2295.74402723279	4189.89287025775	4155.46320399622	3493.04798399039
ENSMUSG00000007379	Dennd2c	-1.05411750639046	0.0172687075239736	0.233788932149931	543.837899028012	828.380264408469	582.671355328108	222.575856108753	271.042726995582	445.859816787134
ENSMUSG00000027333	Smox	1.02201649623687	0.0172824670323515	0.233810762634037	5423.0287270011	5203.47697301574	6284.72912432506	16624.8545154915	7004.56349706606	10716.9358542576
ENSMUSG00000092243	Gm7030	2.6373223948588	0.0173152069495958	0.233810762634037	6.57868426243563	0.975712914497608	16.9985160387455	44.905655179836	20.48578750548	87.2542867260843
ENSMUSG00000037606	Osbpl5	-1.06524692772664	0.017319898016934	0.233810762634037	1779.16861052981	1387.4637644156	3000.23808083857	1046.49700766922	1165.32614310019	735.428988119853
ENSMUSG00000021509	Slc25a48	-1.93059563385864	0.0173262678695553	0.233810762634037	19.0050878692585	42.9313682378948	56.6617201291516	13.6669385329936	10.24289375274	7.67070652537005
ENSMUSG00000028088	Fmo5	-1.33589794317711	0.0173310028051599	0.233810762634037	331.127107875927	318.08241012622	828.205475887765	134.716965539508	246.617364969817	202.314884606635
ENSMUSG00000100486	Gm4131	-2.5720319647145	0.017410004480256	0.234712201757964	11.6954386887745	149.284075918134	33.0526700753384	17.5717781138489	7.09123413651232	8.6295448410413
ENSMUSG00000038172	Ttc39b	-0.800849746371233	0.0174265337485433	0.234770750115865	1670.2548377406	1986.55149391713	2082.31821474632	1282.73980231097	1190.53942003001	822.683274845938
ENSMUSG00000060636	Rpl35a	1.04149902253181	0.0174849554176471	0.235137598247485	20379.3019151895	34644.6384550666	21336.9150766342	67087.0964188846	56395.0092578744	33697.4137659506
ENSMUSG00000107205	Gm42576	2.55802464029384	0.017489547770276	0.235137598247485	8.77157901658084	5.85427748698565	12.2767060279828	121.050027006515	9.4549788486831	29.7239877858089
ENSMUSG00000035910	Dcdc2a	-2.30741453884714	0.017496102405462	0.235137598247485	91.3706147560504	591.282026185551	129.377594294896	21.4766176947042	117.399320704482	23.9709578917814
ENSMUSG00000057060	Slc35f3	-2.25816431409342	0.0175025858233529	0.235137598247485	72.3655268867919	145.381224260144	401.353850914824	7.80967916171062	82.7310649259771	37.394694311179
ENSMUSG00000029209	Gnpda2	-1.61380715531164	0.0175448852099866	0.23547311538742	1355.20895806174	2010.94431677957	6618.0889110849	702.871124553955	1100.71712096752	1457.43423982031
ENSMUSG00000000308	Ckmt1	2.00479684903793	0.0175578534284554	0.23547311538742	152.771667872116	64.3970523568421	63.2722541442192	72.2395322458232	735.124605485111	317.375482487186
ENSMUSG00000048440	Cyp4f16	-1.03708635479183	0.017574629319317	0.23547311538742	1494.82325740899	1161.09836825215	2667.82265608089	935.209079614846	795.794053097494	863.913322419802
ENSMUSG00000046694	Fam46b	-2.19946755499169	0.0175764515923753	0.23547311538742	103.066053444825	27.319961605933	314.472546716791	17.5717781138489	44.9111495312447	33.559341048494
ENSMUSG00000056130	Ticam2	-1.87468735524845	0.0176183335524456	0.235870184772665	88.4467550838568	539.569241717177	118.989612271218	64.4298530841126	84.3068947340909	54.6537839932616
ENSMUSG00000023008	Fmnl3	1.05984737840321	0.0176435054160379	0.236043147111091	3067.85976104915	2952.50727926976	5043.83745349664	7860.44207626173	10244.4695825481	4960.07060696741
ENSMUSG00000039323	Igfbp2	-1.76417750710196	0.0177092519409554	0.236535760326345	37944.3888958926	14615.2037462597	10863.9404727627	1876.27541860098	10655.7611624658	6137.52405861171
ENSMUSG00000019810	Fuca2	-1.13047428746179	0.0177132119221658	0.236535760326345	3159.96134072325	4730.2562094844	5840.87898331337	1280.78738252054	3031.10863590699	1956.98900228503
ENSMUSG00000049313	Sorl1	-1.63850093780526	0.0177267548687278	0.236535760326345	1198.78246559938	7678.86063709618	2729.2061862208	1247.59624608327	951.013289196708	1529.34711349565
ENSMUSG00000104852	Gm43201	2.60209588328941	0.0177294387703733	0.236535760326345	13.1573685248713	45.8585069813876	34.9413940796435	486.152527816486	22.0616173135939	63.2833288343029
ENSMUSG00000029404	Arl6ip4	1.15046552794664	0.0177756170907344	0.236987725434601	2658.51940694204	1646.02768675747	3188.16611926693	8428.59623527618	3955.33281836576	4252.44793000202
ENSMUSG00000025858	Get4	0.749614185076271	0.0177976729712841	0.237040219478578	6701.48636866776	4456.08088051058	5268.59561000894	10277.5377768112	8295.95602481536	9047.59834667397
ENSMUSG00000021696	Elovl7	1.0389409298051	0.0178041628645472	0.237040219478578	3442.11379908993	1554.31067279469	2573.38645586563	6220.40945230251	5397.21709278993	3938.90780077752
ENSMUSG00000001249	Hpn	-2.21474825928892	0.017879542053374	0.237879404460118	77.4822813131308	561.034925836125	63.2722541442192	78.0967916171062	39.3957452028462	34.5181793641652
ENSMUSG00000051910	Sox6	1.55458733145059	0.0179180785582956	0.238004157030627	19958.2661223936	36085.7664297795	34606.1455688793	65480.2549313627	168650.033553768	32151.7664010886
ENSMUSG00000073427	Gm4924	0.954273103498414	0.0179217230707944	0.238004157030627	761.665444606436	411.750849917991	798.930253821037	1345.21723560465	1379.63899700368	1097.86987144359
ENSMUSG00000108713	Gm33027	-2.34466257542972	0.0179291359909691	0.238004157030627	81.1371059033728	181.482602096555	496.734413132229	117.145187425659	14.1824682730246	20.1356046290964
ENSMUSG00000032303	Chrna3	-2.90246002580644	0.017939260842872	0.238004157030627	53.3604390175335	122.939827226699	8.49925801937273	1.95241979042765	18.1220427933093	3.83535326268502
ENSMUSG00000097330	Gm26672	2.69600208026007	0.017952423780857	0.238004157030627	8.77157901658084	4.87856457248804	13.2210680301354	23.4290374851318	140.248852922133	9.58838315671256
ENSMUSG00000104436	Gm37423	3.74358941741406	0.0179716806394292	0.238004157030627	3.65482459024202	3.90285165799043	3.7774480086101	146.431484282074	0.787914904056925	5.75302989402754
ENSMUSG00000025610	Map3k7cl	-2.00981325011352	0.0179874458024283	0.238004157030627	93.5635095101956	474.196476445838	835.760371904985	89.8113103596721	203.282045246687	54.6537839932616
ENSMUSG00000050271	Prag1	-1.23924928521612	0.0179877525375859	0.238004157030627	15046.9128380264	13781.9449172787	5034.39383347512	5535.1101058624	5325.51683652075	3484.41843914934
ENSMUSG00000074213	Gm10642	-1.50067157968563	0.0180255571040512	0.238340670974295	33.6243862302266	60.4942006988517	68.9384261571344	17.5717781138489	20.48578750548	19.1767663134251
ENSMUSG00000000631	Myo18a	-1.0589616217262	0.018048868550534	0.238405353236838	13780.1506350485	28325.9216207801	14713.1599935364	11093.6492492099	6835.94970759788	9343.87938621639
ENSMUSG00000021243	Fcf1	0.997315428054571	0.0180551990850011	0.238405353236838	4109.48476926812	2514.41218066034	2025.65649461717	6767.08699362225	4460.38627186625	6042.59906536025
ENSMUSG00000038059	Smim3	-0.916418925576725	0.0180869397009116	0.238660885847988	864.000533133213	1150.36552619268	613.835301399142	411.960575780235	524.751326101912	454.489361628175
ENSMUSG00000111055	D030034A15Rik	-1.81154390590226	0.0181125088115485	0.238834690112582	207.594036725747	164.895482550096	207.759640473556	19.5241979042765	27.5770216419924	116.978274511893
ENSMUSG00000078937	Cpt1b	1.32804652671771	0.0181379261844755	0.239006257143585	52.629474099485	45.8585069813876	50.0511861140839	113.240347844804	70.9123413651232	188.891148187237
ENSMUSG00000091952	Gm17709	1.52204287480125	0.0181543441041995	0.239059083504718	70.9035970506951	129.769817628182	49.1068241119313	279.196030031155	108.732256759856	329.840380590912
ENSMUSG00000036834	Plch1	-2.49187371594815	0.0181737154930501	0.239150702850826	2923.12870727557	19427.4198405619	460.848657050433	786.825175542344	1931.17942984352	1336.62061204573
ENSMUSG00000080896	Gm14567	1.51268465661375	0.0182000240680939	0.239187540452101	90.639649838002	28.2956745204306	81.2151321851172	283.10086961201	163.098385139783	127.525495984277
ENSMUSG00000086212	Mkln1os	-1.5475031542551	0.0182013461875308	0.239187540452101	78.9442111492276	126.842678884689	51.9399101183889	35.1435562276978	17.3341278892523	36.4358559955077
ENSMUSG00000033885	Pxk	-1.14912472093461	0.0182700314088918	0.239701728074293	3009.38256760528	8033.04442505881	6321.55924240901	3373.78139785899	2278.64990253263	2178.48065320509
ENSMUSG00000085810	Gm16325	-3.167255224918	0.0182767987452534	0.239701728074293	23.3908773775489	106.352707680239	5.66617201291516	5.85725937128296	0.787914904056925	8.6295448410413
ENSMUSG00000048402	Gli2	1.32631140712386	0.0182778011181488	0.239701728074293	109.644737707261	320.033835955215	302.195840688808	519.343664253756	853.311841093649	460.242391522203
ENSMUSG00000032959	Pebp1	0.935000032342302	0.0183070794893634	0.239872798076613	44379.8040343908	22450.1784496755	36264.4452446591	75804.6507831441	67465.2136598742	53837.8125866253
ENSMUSG00000047592	Nxpe5	-3.01642496306011	0.0183157480389669	0.239872798076613	136.690439675051	13.6599808029665	7.55489601722021	5.85725937128296	3.1516596162277	10.5472214723838
ENSMUSG00000061371	Zfp873	0.898723658252916	0.0183678939554807	0.240267547570501	570.152636077755	619.577700705981	927.36348611378	1327.6454574908	1573.46606340168	1045.13376408167
ENSMUSG00000079429	Mroh2a	1.0288657037515	0.0183708329909861	0.240267547570501	977.300095430715	451.755079412393	524.120911194652	1192.9284919513	1511.22078598118	1281.96682805247
ENSMUSG00000034845	Plvap	-2.28132033705901	0.0183892769173952	0.240345603672739	5530.48056995422	571.767767895598	347.52521679213	622.821913146422	318.317621238998	386.411841215516
ENSMUSG00000023944	Hsp90ab1	0.78253219107875	0.0184180864133532	0.240529718610051	300852.002900198	254377.138225757	225756.347148576	459550.808171909	538082.846278555	345776.273397368
ENSMUSG00000032940	Rbm11	-2.46136745465996	0.0184283345273	0.240529718610051	166.660001315036	343.450945903158	1510.03484144189	17.5717781138489	261.587748146899	86.295448410413
ENSMUSG00000107440	Gm40377	2.69675770329394	0.0184596630018414	0.240775496093754	21.1979826234037	95.6198656207656	14.1654300322879	560.344479852737	272.618556803696	16.3002513664113
ENSMUSG00000079262	Slco1a6	2.7269811314755	0.0185001316597589	0.241034067965525	7.30964918048403	11.7085549739713	8.49925801937273	17.5717781138489	153.6434062911	9.58838315671256
ENSMUSG00000091931	Gon7	1.22455825972969	0.0185162235048004	0.241034067965525	540.18307443777	248.80679319689	232.313052529521	964.495376471261	524.751326101912	900.349178415309
ENSMUSG00000111212	Gm47087	3.05100819446811	0.0185170215722283	0.241034067965525	10.2335088526776	20.4899712044498	4.72181001076263	263.576671707733	5.51540432839847	25.8886345231239
ENSMUSG00000013275	Slc41a1	-0.661269519763428	0.0185310407141644	0.241053679512747	4787.82021321704	6169.43275836838	6004.25360968576	3235.15959273862	3818.23562505986	3669.4742340739
ENSMUSG00000038872	Zfhx3	1.3836039296743	0.0185542106900879	0.241192219260826	2520.36703743089	602.990581159522	1957.66243046219	5581.96818083266	3489.67511006812	4188.20576285205
ENSMUSG00000029267	Mtf2	1.02158733082506	0.0186262386634816	0.241766835628099	3887.27143418141	1698.71618414034	2212.64017104337	4910.33577292555	4860.64704312717	6062.73466998935
ENSMUSG00000029655	N4bp2l2	0.769611173695815	0.0186326530340152	0.241766835628099	4993.22135518864	3256.92970859302	4553.71357437948	7315.71695473242	6378.95906324486	8134.78427015494
ENSMUSG00000015143	Actn1	1.02276014250464	0.0186360628553193	0.241766835628099	3706.72309942345	4226.78834560364	1827.34047416514	6866.66040293406	5662.74441545712	7303.47145046796
ENSMUSG00000007805	Twist2	-4.27570188491679	0.0186832396611384	0.241887633070059	0.730964918048403	82.9355977322967	11.3323440258303	0	0.787914904056925	3.83535326268502
ENSMUSG00000044783	Hjurp	0.717881214951443	0.0186993748681104	0.241887633070059	14886.8315209738	13698.0336066319	14617.7794313189	20063.0657664346	29519.2318804927	21473.1840794578
ENSMUSG00000092471	Cyp21a2-ps	-2.67858501246805	0.0187037883648213	0.241887633070059	6.57868426243563	39.0285165799043	62.3278921420667	3.90483958085531	3.1516596162277	9.58838315671256
ENSMUSG00000007833	Aldh16a1	0.948816656147305	0.0187076204132649	0.241887633070059	2458.23501939678	2400.25376966412	2510.11420172141	4765.8567084339	6501.08587337368	2956.09852721448
ENSMUSG00000029387	Gtf2h3	0.751632366818936	0.0187081532973988	0.241887633070059	2955.29116366969	2008.01717803608	2292.91094122633	3547.54675920705	4100.30916071224	4568.86457417353
ENSMUSG00000032271	Nnmt	-2.57641119994641	0.0187890309019287	0.242666800577457	69.4416672145983	266.369625657847	17.942878040898	41.0008155989807	7.09123413651232	12.4648981037263
ENSMUSG00000095129	Gm23217	2.57247405942549	0.0187936084329907	0.242666800577457	11.6954386887745	9.75712914497608	1.88872400430505	52.7153343415467	77.2156605975786	9.58838315671256
ENSMUSG00000052673	Gm9887	1.01720134360876	0.0188074370811828	0.242682702859334	258.030616071086	306.373855152249	178.484418406827	609.154974613428	345.106727976933	551.332031510972
ENSMUSG00000001508	Sgca	-2.9956274042281	0.0188355527061576	0.24281221197043	10.9644737707261	19.5142582899522	191.705486436963	1.95241979042765	16.5462129851954	8.6295448410413
ENSMUSG00000054967	Zfp647	0.802905666279975	0.0188426813857146	0.24281221197043	874.965006903939	704.464724267273	636.499989450802	1485.79146051544	1005.37941757664	1377.85065961959
ENSMUSG00000016833	Mrps18c	0.98254681870523	0.0188647692651566	0.242908006974729	2475.77817742994	1390.39090315909	1284.33232292744	4133.27269633534	2833.3419949887	3214.02603413005
ENSMUSG00000062397	Zfp706	0.746578564039767	0.0188753328025523	0.242908006974729	16027.8677580473	16318.7984949725	16266.6354870773	34776.5013070974	22346.8425088625	24444.624019723
ENSMUSG00000093629	Prox2os	1.37671540142378	0.0189113468895581	0.24315004500416	53.3604390175335	29.2713874349282	43.4406520990162	142.526644701219	61.4573625164401	125.607819352935
ENSMUSG00000038718	Pbx3	1.63566851161916	0.0189193832058778	0.24315004500416	1287.22922068324	240.025376966412	1426.93098525247	3639.31048935715	3689.01758079452	1852.47562587687
ENSMUSG00000028756	Pink1	-1.8009486984924	0.018934057679454	0.243176414129788	8615.15252411848	13627.7822767881	66836.2763403429	7097.04593820452	8589.84828402859	9876.99348972961
ENSMUSG00000058655	Eif4b	0.807080757748611	0.0189767710646755	0.243451702274074	39363.9227667426	52034.7697301574	45267.0482111792	94721.6461325976	86008.7909268539	58390.3769094325
ENSMUSG00000020335	Zfp354b	-1.32257819080384	0.0189807659909504	0.243451702274074	137.4214045931	400.042294944019	440.072693003077	111.287928054376	138.673023114019	139.990394088003
ENSMUSG00000086631	Gm12784	-2.35381593045543	0.0190103455852477	0.243668867398401	20.4670177053553	34.1499520074163	88.7700282023374	1.95241979042765	12.6066384649108	12.4648981037263
ENSMUSG00000029670	Ing3	-2.14512909337284	0.0190244868279666	0.243687991184028	41284.1676064558	4815.1432330457	2871.80484854583	3869.69602462761	3607.86234567666	3593.72600713587
ENSMUSG00000055839	Elob	0.828144646023466	0.0190485394477239	0.243833961767708	13079.8862435581	15166.4815429508	13335.3358323958	30020.4066976156	26770.9846951421	17034.7215162155
ENSMUSG00000047735	Samd9l	-1.80590766021921	0.0190842740886991	0.244129176838505	1051.1275521536	721.051843813732	3449.75439386318	868.826806740306	423.110303478569	203.273722922306
ENSMUSG00000016349	Eef1a2	-2.12122024421522	0.0192199150129279	0.245260179408457	748.508076081565	2257.79968414747	1710.23958589822	144.479064491646	864.342649750446	73.8305503066867
ENSMUSG00000082895	Rpsa-ps9	1.52622030094098	0.0192326895046792	0.245260179408457	22.6599124595005	33.1742390929187	13.2210680301354	85.9064707788168	67.7606817488955	46.0242391522203
ENSMUSG00000039899	Fgl2	-1.71812517512285	0.0192344668364824	0.245260179408457	1396.14299347245	8295.51119905866	7028.88638202125	1144.11799719061	2852.25195268607	1084.44613502419
ENSMUSG00000056310	Tyw1	0.748090735294905	0.0192358355112293	0.245260179408457	3891.6572236897	2595.39635256364	3411.03555177492	6159.88443879925	4849.61623447037	5617.83369151789
ENSMUSG00000105923	A830019L24Rik	-3.03851018849701	0.0192363421274943	0.245260179408457	12.4264036068229	72.202755672823	9.44362002152526	1.95241979042765	1.57582980811385	7.67070652537005
ENSMUSG00000052102	Gnpda1	-1.20854827707573	0.0192622548332145	0.245428134498596	932.711235429763	2112.41845988732	1492.09196340099	365.102500809971	755.610392990591	839.94236452802
ENSMUSG00000024065	Ehd3	-1.24179106394321	0.0193023769484816	0.24577679571216	3915.04810106725	5717.67767895598	9859.13930247237	2376.09488495045	1784.62725768893	4080.81587149686
ENSMUSG00000103949	Gm38226	2.55626929830283	0.0193225433432628	0.245871068367212	35.0863160663234	7.80570331598087	11.3323440258303	246.004893593884	60.6694476123832	15.3414130507401
ENSMUSG00000061778	Mospd2	-1.75474579257708	0.0193394554803662	0.245923834870795	2211.16887709642	11037.2644887969	1952.94062045142	1360.83659392807	1023.50146036995	2119.99151594915
ENSMUSG00000030525	Chrna7	-1.75373850831983	0.0193655946260368	0.246093786590105	247.797107218409	384.430888312058	293.696582669436	91.7637301500997	162.310470235726	20.1356046290964
ENSMUSG00000028730	Cfap57	-2.35840958286654	0.0193969760696874	0.246330088320716	16.8121931151133	57.5670619553589	34.9413940796435	1.95241979042765	12.6066384649108	5.75302989402754
ENSMUSG00000090564	A430057M04Rik	-1.37957554415774	0.0194381574621324	0.246352557228671	142.538159019439	297.592438921771	102.935458234625	85.9064707788168	52.7902985718139	70.9540353596729
ENSMUSG00000096991	Gm26789	2.52628813894834	0.0194436250653943	0.246352557228671	16.8121931151133	16.5871195464593	13.2210680301354	230.385535270463	17.3341278892523	23.0121195761101
ENSMUSG00000042804	Gpr153	-1.74653992397049	0.0194534094257575	0.246352557228671	551.147548208496	2884.20737525493	3105.06226307751	427.579934103656	393.169537124405	1127.5938592294
ENSMUSG00000030539	Sema4b	-0.729049435846744	0.0194546852938095	0.246352557228671	4002.76389123306	4349.72817283034	5401.75065231245	2745.10222534128	3206.81365951168	2345.31852013189
ENSMUSG00000040298	Btbd16	-2.11784146547848	0.0194626832131864	0.246352557228671	165.198071478939	467.366486044354	64.2166161463718	37.0959760181254	20.48578750548	102.595699776824
ENSMUSG00000099974	Bcl2a1d	-2.19849618064701	0.0194759801784523	0.246359000747133	66.5178075424047	126.842678884689	134.099404305659	48.8104947606913	3.1516596162277	21.0944429447676
ENSMUSG00000045103	Dmd	-1.03199484274833	0.0194945331958168	0.246431877964181	1907.08747118828	3133.98988136632	4034.31447319559	1224.16720859814	1261.45176139514	1951.23597239101
ENSMUSG00000032285	Dnaja4	-1.24947328492524	0.0196160522892344	0.247667447897005	436.386056074897	926.927268772728	1170.06452066698	359.245241438688	476.688516954439	229.16235744543
ENSMUSG00000091089	NA	-3.16749110314447	0.0196184399069672	0.247667447897005	11.6954386887745	43.9070811523924	44.3850141011687	9.76209895213827	2.36374471217077	0
ENSMUSG00000100303	2600014E21Rik	-3.86748361651648	0.0196308431320388	0.247667447897005	2.92385967219361	11.7085549739713	153.931006350862	0	1.57582980811385	9.58838315671256
ENSMUSG00000041658	Rragb	-0.84031051816944	0.01964944115767	0.247739845485938	2774.01186399369	4046.28145642158	3380.81596770604	1571.69793129426	1675.10708602502	2448.87305822439
ENSMUSG00000102046	2810404M03Rik	-4.59393210053657	0.0197402038222221	0.248721403947095	130.842720330664	0.975712914497608	38.7188420882536	7.80967916171062	0	0
ENSMUSG00000038805	Six3	2.19379138628213	0.0198440801660944	0.249572155755702	290.924037383265	835.210254809953	1428.81970925677	8508.64544668372	2656.84905647995	524.484558672177
ENSMUSG00000073650	Catip	-1.86804159907982	0.0198509443655634	0.249572155755702	40.9340354107106	77.081320245311	21.7203260495081	11.7145187425659	15.7582980811385	10.5472214723838
ENSMUSG00000044576	Garem2	-1.77034160772232	0.0198512808454359	0.249572155755702	9499.62007495705	1539.67497907723	1708.35086189392	954.733277519123	1560.07151003271	1221.56001416518
ENSMUSG00000105406	Gm43247	4.78911584285677	0.0198595439799372	0.249572155755702	1.46192983609681	0	1.88872400430505	0	3.93957452028462	89.1719633574268
ENSMUSG00000000538	Tom1l2	-1.1374582856448	0.0199210932568349	0.2499151482317	8723.33533198965	21186.6302254011	17513.1933299186	5228.58019876526	6479.02425606009	9847.2695019438
ENSMUSG00000040724	Kcna2	-1.40253038838787	0.0199473383434866	0.2499151482317	7031.15154670759	4443.39661262211	9977.18455274144	4545.23327211558	1177.9327815651	2394.21927423113
ENSMUSG00000037221	Mospd3	0.72182104485631	0.0199584624986015	0.2499151482317	3454.54020269675	2745.65614139627	4105.14162335703	6081.78764718214	5798.26577895491	5117.32009073749
ENSMUSG00000058922	Gm10052	0.736359007497529	0.0199749223938528	0.2499151482317	820.873602968357	833.258828980957	586.448803336719	1241.73898671199	1352.06197536168	1139.09991901745
ENSMUSG00000050022	Amz1	-1.4308120297985	0.0199753210055754	0.2499151482317	1484.58974855631	7333.45826536402	4771.86119687671	1366.69385329936	1591.58810619499	2081.6379833223
ENSMUSG00000058135	Gstm1	-1.51004327433769	0.0199975600544989	0.2499151482317	5792.16601061555	1987.52720683163	6806.96131151541	2930.58210543191	1222.05601619229	971.303213774982
ENSMUSG00000055538	Zcchc24	-1.31916574094259	0.020000647723013	0.2499151482317	19574.5095404182	40649.1757308849	26394.9179601631	19617.9140542171	8910.52964997976	6188.34248934229
ENSMUSG00000108178	Gm44267	3.00028319096535	0.0200097703923678	0.2499151482317	14.6192983609681	7.80570331598087	2.83308600645758	173.765361348061	26.0011918338785	4.79419157835628
ENSMUSG00000039474	Wfs1	-1.45719767783836	0.0200238154778183	0.2499151482317	1627.85887249379	1823.60743719603	6258.28698826479	1376.4559522515	869.858054078845	1290.59637289351
ENSMUSG00000038600	Atp6v0a4	-2.29810216692732	0.0200293792491402	0.2499151482317	153.502632790165	2841.27600701704	400.409488912671	171.812941557634	139.460938018076	378.741134690146
ENSMUSG00000039607	Rbms3	-1.69523175995292	0.0200295348491951	0.2499151482317	1272.60992232227	200.996860386507	519.399101183889	269.433931079016	118.975150512596	228.203519129759
ENSMUSG00000019872	Smpdl3a	-1.1452796320704	0.0201001318436802	0.250564113517474	2399.02686103486	3022.75860911359	4681.20244467007	1319.83577832909	2273.13449820423	973.220890406325
ENSMUSG00000040351	Ankib1	-1.02604486483212	0.0201075587593052	0.250564113517474	7285.52733818844	14244.4328387506	14742.4352156031	5066.52935615976	4918.95274602738	7825.07949419312
ENSMUSG00000042282	Gucy2f	-2.75397508129752	0.0201310899479809	0.250695182836362	31.4314914760813	168.798334208086	1626.19136770665	27.3338770659872	132.369703881563	110.266406302194
ENSMUSG00000102500	Gm37371	2.36528360997794	0.0201905770823614	0.251173709195205	27.7766668858393	9.75712914497608	7.55489601722021	165.955682186351	52.002383667757	17.2590896820826
ENSMUSG00000025013	Tll2	-3.82252502036661	0.0201955917748961	0.251173709195205	46.7817547550978	170.749760037081	2.83308600645758	1.95241979042765	0	13.4237364193976
ENSMUSG00000094942	Gm3604	-2.15454913745218	0.0202700993871698	0.251584789112195	39.4721055746138	58.5427748698565	338.081596770604	46.8580749702637	22.0616173135939	29.7239877858089
ENSMUSG00000044147	Arf6	0.958470077676277	0.0202723242675592	0.251584789112195	8727.72112149794	8420.40245211436	7145.98727028816	22208.7751161146	9966.33562141604	15038.420142988
ENSMUSG00000063611	Gm10134	-2.10458533821235	0.0202821235430692	0.251584789112195	62.8629829521627	281.005319375311	41.5519280947111	46.8580749702637	14.9703831770816	28.7651494701377
ENSMUSG00000042064	Myo3b	-2.42060682828502	0.0202877703725572	0.251584789112195	26.3147370497425	67.324191100335	29.2752220667283	3.90483958085531	2.36374471217077	16.3002513664113
ENSMUSG00000029726	Mepce	0.800258405873691	0.0202939404246224	0.251584789112195	6444.18671751472	4223.86120686015	7253.64453853355	9594.19085016149	10681.7623542997	10932.6744752837
ENSMUSG00000032425	Zfp949	1.0421402501859	0.0203942983749326	0.252573455222835	513.137372469979	411.750849917991	832.927285898528	1071.87846494478	947.86162958048	1599.34231053965
ENSMUSG00000084131	Rpl3-ps2	2.03617958764385	0.0204153589852054	0.252573455222835	19.0050878692585	19.5142582899522	13.2210680301354	23.4290374851318	40.1836601069032	147.661100613373
ENSMUSG00000029538	Srsf9	0.795210531247665	0.020423768251824	0.252573455222835	13863.480635706	8003.77303762388	9953.57550268762	19356.2898022998	17405.0402306175	18460.5140916187
ENSMUSG00000084350	Znf41-ps	-2.35671063951192	0.0204364019135918	0.252573455222835	27.0457019677909	37.0770907509091	301.251478686656	31.2387166468425	16.5462129851954	23.9709578917814
ENSMUSG00000021901	Bap1	-0.794997295360164	0.0204392430154373	0.252573455222835	12080.657200586	21032.4675849104	16785.090226259	10019.8183644747	9842.6329814791	8896.10189279791
ENSMUSG00000083411	Rpl30-ps10	2.10792642306374	0.020467325092432	0.252737381013061	10.9644737707261	7.80570331598087	4.72181001076263	39.0483958085531	13.3945533689677	49.8595924149053
ENSMUSG00000067288	Rps28	1.24278667497633	0.0204787465227816	0.252737381013061	37834.7441581854	40090.0922308777	21930.9187759881	113414.113206152	86425.5979111	36476.1272047659
ENSMUSG00000031824	6430548M08Rik	-0.945383047126119	0.0205471949660107	0.253419789385529	4816.32784502093	3061.78712569349	5787.05034919068	3039.91761369586	2050.15458035612	2008.76627133128
ENSMUSG00000027907	S100a11	-1.18020645463859	0.0205881107843284	0.253662416750569	2978.68204104724	5396.66813008627	1852.83824822326	1852.84638111584	1143.2645257866	1518.79989202327
ENSMUSG00000042055	Wdr11	2.30032975039196	0.0205993252786116	0.253662416750569	6696.36961424142	7186.12561527488	9388.84702540041	100852.24427454	8796.28198889151	4981.16504991217
ENSMUSG00000055612	Cdca7	1.06984744737185	0.0206114574768483	0.253662416750569	5237.36363781681	4081.40712134349	2442.12013756643	5675.68433077319	10989.837081786	8021.64134890573
ENSMUSG00000069733	Ube2u	-3.33793544173457	0.0206195351482684	0.253662416750569	41.665000328759	23.4171099479426	6.61053401506768	0	5.51540432839847	0.958838315671256
ENSMUSG00000076437	Selenoh	0.852121114164299	0.0206748103272965	0.25394883951405	6957.3240899847	6504.10228804106	3939.87827298034	9344.28111698675	12047.2188830304	10019.8603987646
ENSMUSG00000021786	Oxsm	-1.37070367212333	0.0206763071922897	0.25394883951405	712.690795097193	1900.68875744134	1114.34716253998	739.967100572081	460.930218873301	242.586093864828
ENSMUSG00000109846	Gm45627	2.12513612897635	0.0206823633115777	0.25394883951405	57.0152636077755	22.441397033445	17.942878040898	255.766992546023	145.764257250531	25.8886345231239
ENSMUSG00000107495	Gm44215	-2.85391809794028	0.0207245267379641	0.25415470978594	255.837721316941	7.80570331598087	643.11052346587	85.9064707788168	29.9407663541631	10.5472214723838
ENSMUSG00000021377	Dek	0.911382191225139	0.0207660929629053	0.25415470978594	26324.2395936772	20430.4527166654	18164.8031114038	27054.681035956	43369.9879789094	51676.5910231023
ENSMUSG00000022427	Tomm22	0.737697350652668	0.0207776825955295	0.25415470978594	9089.5487559319	8274.04551493972	6466.9909907405	14813.0089499746	14069.0085268404	10857.8850866613
ENSMUSG00000043795	Prr33	-2.41715668310651	0.020780062678047	0.25415470978594	19.0050878692585	43.9070811523924	10.3879820236778	3.90483958085531	3.93957452028462	5.75302989402754
ENSMUSG00000029390	Tmed2	1.0414527901381	0.0207900741666754	0.25415470978594	9236.47270445963	4298.99110127646	8821.28546210675	19822.918132212	14009.1269941321	12187.7938304973
ENSMUSG00000091393	5330438I03Rik	-2.87485371083283	0.0208088128602796	0.25415470978594	18.2741229512101	72.202755672823	5.66617201291516	5.85725937128296	5.51540432839847	1.91767663134251
ENSMUSG00000106751	Gm42467	2.78116981073114	0.0208102640510257	0.25415470978594	11.6954386887745	7.80570331598087	2.83308600645758	126.907286377798	7.87914904056925	21.0944429447676
ENSMUSG00000022568	Scrib	0.643068588289095	0.0208230067324633	0.25415470978594	13233.3888763483	11339.7354922912	12305.9812500496	21966.6750621015	16537.5459212508	19091.4297033304
ENSMUSG00000028599	Tnfrsf1b	-0.900694163538316	0.0208346255361864	0.25415470978594	1292.34597510958	1198.17545900306	1261.66763487577	933.256659824419	468.80936791387	611.738845398261
ENSMUSG00000032066	Bco2	-1.27949501268552	0.0208464594533371	0.25415470978594	141.076229183342	201.972573301005	307.862012701723	107.383088473521	109.520171663913	51.7772690462478
ENSMUSG00000064065	Ipcef1	-1.63808848756764	0.0208537736189387	0.25415470978594	73.0964918048403	50.7370715538756	165.263350376692	35.1435562276978	18.9099576973662	39.3123709425215
ENSMUSG00000036315	Znrd1	0.736424942436727	0.0208574407563753	0.25415470978594	1749.19904888983	1676.27478710689	1780.12237405751	3116.06198552254	3377.00327878798	2180.39832983644
ENSMUSG00000029727	Cyp3a13	1.35237290803435	0.0208950018258832	0.254451460288015	217.827545578424	291.738161434785	431.573434983704	1354.97933455679	399.472856356861	651.051216340783
ENSMUSG00000048154	Kmt2d	0.704808477832181	0.0209387824338222	0.254823527218942	10740.7985058032	11060.6815987449	9488.94939762858	20336.4045370944	13685.2939685647	16982.9442471693
ENSMUSG00000060938	Rpl26	1.00054349260463	0.0209593353002628	0.254912622828007	27902.3928517437	36376.5288782998	22244.4469607027	80506.0776384939	54874.3334930445	37734.1230749266
ENSMUSG00000017446	C1qtnf1	-1.97854847276685	0.0209950180329471	0.255133420404134	2237.48361414616	2383.66665011766	225.702518514454	585.725937128296	168.613789468182	476.542642888614
ENSMUSG00000066129	Kndc1	-2.59896401899673	0.0210129027767654	0.255133420404134	128.649825576519	32.1985261784211	254.977740581182	3.90483958085531	55.9419581880416	7.67070652537005
ENSMUSG00000029290	Zfp326	0.697247448396716	0.0210172197343037	0.255133420404134	5670.82583421951	5702.06627232402	4381.83968998772	9953.43609160018	7770.41678380939	7824.12065587745
ENSMUSG00000004885	Crabp2	-2.18560994904349	0.0210458527246355	0.255320121372861	355.248950171524	207.826850787991	19.831602045203	48.8104947606913	26.0011918338785	53.6949456775903
ENSMUSG00000071847	Apcdd1	-0.808109364407117	0.0210968052135243	0.255768656827169	4159.92134861346	6399.70100618981	4175.02441151632	2379.99972453131	3194.99493595083	2838.16141438692
ENSMUSG00000097797	Gm26901	0.937160775334695	0.0211375305649702	0.255768656827169	57.7462285258239	61.4699136133493	50.0511861140839	111.287928054376	109.520171663913	103.554538092496
ENSMUSG00000021772	Nkiras1	-1.12154525746724	0.0211390684055242	0.255768656827169	760.20351477034	2139.73842149325	1220.11570678106	708.728383925238	560.207496784473	625.162581817659
ENSMUSG00000068748	Ptprz1	-1.00348672011546	0.0211427514486416	0.255768656827169	89837.7813229029	134352.741187577	64316.7185185999	52369.756038641	34379.0910087158	57157.3108354792
ENSMUSG00000029729	Zkscan1	0.794918692152565	0.0211614901094087	0.255768656827169	9819.0517441442	6416.28812573627	7064.77213810305	15652.5494598585	11037.8998909335	13738.2353869378
ENSMUSG00000024076	Vit	-2.41342998271391	0.021162483206982	0.255768656827169	139.614299347245	406.872285345503	1841.50590419743	314.339586258852	105.580597143628	29.7239877858089
ENSMUSG00000042190	Cmklr1	-1.11707159507185	0.0211998073422135	0.256059115014258	844.995445263954	1566.01922776866	1564.80783756674	757.53887868593	356.925451537787	720.087575069113
ENSMUSG00000103882	Gm37452	2.66592334057772	0.0212383706007781	0.256364166431071	5.84771934438723	39.0285165799043	18.8872400430505	347.530722696122	29.9407663541631	27.8063111544664
ENSMUSG00000081855	Rpl17-ps5	1.0427116007336	0.021282755280546	0.256739061039273	70.1726321326467	94.644152706268	66.1053401506768	197.194398833193	164.674214947897	115.060597880551
ENSMUSG00000025091	Pnliprp2	2.8832046769509	0.0213181971102346	0.257005674173135	2.19289475414521	1.95142582899522	12.2767060279828	42.9532353894084	71.7002562691801	5.75302989402754
ENSMUSG00000034987	Hrh2	-2.95173036212429	0.0214110472563179	0.257963618131935	14.6192983609681	10.7328420594737	150.153558342252	3.90483958085531	3.1516596162277	15.3414130507401
ENSMUSG00000106648	Gm43176	2.81550488983533	0.0214319080540308	0.258053567913065	4.38578950829042	2.92713874349282	4.72181001076263	15.6193583234212	63.8211072286109	4.79419157835628
ENSMUSG00000100104	Gm5644	1.98577591354517	0.0214470393932122	0.258074462155049	12.4264036068229	7.80570331598087	6.61053401506768	27.3338770659872	18.9099576973662	60.4068138872891
ENSMUSG00000042529	Kcnj12	1.59790074776086	0.0215425198106924	0.258978672391929	88.4467550838568	30.2471003494259	128.433232292744	341.673463324839	282.073535652379	125.607819352935
ENSMUSG00000001123	Lgals9	-0.945823972233031	0.0215572841075613	0.258978672391929	3365.36248269485	2928.11445640732	4691.59042669375	2635.76671707733	1497.82623261221	1572.49483770086
ENSMUSG00000038192	Cer1	-2.59509105885053	0.0215648849998017	0.258978672391929	14.6192983609681	579.573471211579	203.982192464946	58.5725937128296	62.245277420497	11.5060597880551
ENSMUSG00000029055	Plch2	-1.75650955752296	0.0215759547982894	0.258978672391929	73.8274567228887	260.515348170861	193.594210441268	25.3814572755595	33.8803408744478	95.8838315671256
ENSMUSG00000082988	Gm5903	1.82516360606818	0.0216225134038791	0.259375915769447	20.4670177053553	14.6356937174641	15.1097920344404	113.240347844804	39.3957452028462	27.8063111544664
ENSMUSG00000036639	Nudt1	0.968185788768812	0.0216492085939342	0.259534538619877	1036.50825379264	763.00749913713	467.4591910655	1641.98504374966	1511.22078598118	1283.88450468381
ENSMUSG00000031952	Chst5	1.51648848267081	0.0216842226805489	0.259607903366462	2192.89475414521	746.42037959067	2132.3694008604	7272.76371934301	5423.21828462381	1816.03976988136
ENSMUSG00000027698	Nceh1	-0.67999960250782	0.0216856799423706	0.259607903366462	4607.27187845909	6584.11074702986	6017.4746777159	3758.40809657323	3350.21417205004	3633.03837807839
ENSMUSG00000103308	Gm37800	-3.28857757228706	0.0216957552255387	0.259607903366462	35.0863160663234	33.1742390929187	1.88872400430505	3.90483958085531	0.787914904056925	2.87651494701377
ENSMUSG00000048612	Myof	-1.05925788849818	0.0217161647706754	0.259690822040385	2586.15388005525	3439.38802360407	1410.87683121587	1438.93338554518	925.01209736283	1206.21860111444
ENSMUSG00000041548	Hspb8	-1.51006229798688	0.0217432231336077	0.259710594179378	2179.00642070229	2184.62121556014	2289.13349321772	667.727568326258	1437.94469990389	229.16235744543
ENSMUSG00000057530	Ece1	-1.2681531802653	0.0217508269366982	0.259710594179378	5565.56688602054	14166.3758055908	19525.6287565056	7124.37981527051	5100.17317396047	4076.02167991851
ENSMUSG00000029580	Actb	0.824546702657531	0.0217582610436291	0.259710594179378	383508.053903275	276992.212157983	249559.935774833	676720.413880967	464529.414155033	470450.184230839
ENSMUSG00000023473	Celsr3	-1.8616411531659	0.0218138218332302	0.260212555800111	912.975182642456	341.499520074163	120.878336275523	60.5250135032573	116.611405800425	200.397207975292
ENSMUSG00000094229	Gm22969	3.28555441068965	0.0218355772951403	0.260310888979504	4.38578950829042	2.92713874349282	0	27.3338770659872	40.1836601069032	4.79419157835628
ENSMUSG00000093734	Gm25082	-0.978289540472378	0.0218560934658843	0.260394335572209	107.451842953115	130.745530542679	148.264834337947	66.3822728745402	55.1540432839847	74.789388622358
ENSMUSG00000041147	Brca2	0.982964652388493	0.0219526454322805	0.261383012517234	2807.63625022392	1458.69080717392	1535.53261550001	2895.43854920421	4134.18950158668	4437.50372492657
ENSMUSG00000092009	Myh15	-1.82170539258928	0.0219776049168285	0.261518566227734	39.4721055746138	60.4942006988517	22.6646880516606	13.6669385329936	7.09123413651232	14.3825747350688
ENSMUSG00000034765	Dusp5	-1.28532172943067	0.0220270865587782	0.261835566580091	1227.29009740327	846.918809783924	319.194356727554	351.435562276978	330.924259703908	300.116392805103
ENSMUSG00000073433	Arhgdig	1.23525793367267	0.0220314276369753	0.261835566580091	1179.04641281207	995.22717278756	984.025206242932	2440.52473803457	3929.33162653188	1065.26936871077
ENSMUSG00000024539	Ptpn2	1.30754016792542	0.0220739344452072	0.262179005602291	2124.91501676671	1677.25050002139	1278.66615091452	2348.76100788447	7530.10273807203	2695.2945053519
ENSMUSG00000013846	St3gal1	-0.969601695425996	0.0221015154573874	0.26234485230226	957.564042643408	723.003269642728	521.287825188194	447.104132007933	271.830641899639	407.506284160284
ENSMUSG00000061242	Gm9104	1.93556035334671	0.0221499101883328	0.262757401341276	5.11675442633882	5.85427748698565	16.0541540365929	44.905655179836	30.7286812582201	27.8063111544664
ENSMUSG00000051361	6030498E09Rik	-2.72683589586862	0.0221755622008357	0.26288304290444	11.6954386887745	40.9799424088995	26.4421360602707	0	6.3033192324554	4.79419157835628
ENSMUSG00000034748	Sirt6	0.690847899534277	0.0221877927725211	0.26288304290444	2521.09800234894	1974.84293894316	2461.00737760948	3285.92250728974	4387.11018578896	3555.37247450902
ENSMUSG00000040138	Ndp	-1.63532671648268	0.0223168015383016	0.264202171107417	738.274567228887	1723.10900700278	2193.75293100032	169.860521767206	398.684941452804	928.155489569776
ENSMUSG00000024012	Mtch1	0.753186239035742	0.0223265577245199	0.264202171107417	24726.3502828233	19548.4082419596	21317.083474589	46756.5491411615	30309.5105292618	33494.1400430283
ENSMUSG00000096175	Gm21761	-8.92406954480223	0.0223827023589587	0.264656795228034	236.832633447683	68.2999040148326	0	0	0	0
ENSMUSG00000017309	Cd300lg	2.55906289775289	0.0223940725626424	0.264656795228034	12.4264036068229	4.87856457248804	4.72181001076263	95.668569730955	7.87914904056925	28.7651494701377
ENSMUSG00000046753	Ccdc66	-1.09012853945224	0.0224079230356481	0.264656795228034	1509.44255576995	3980.90869115024	1905.7225203438	1194.88091174172	1087.32256759856	1191.83602637937
ENSMUSG00000031549	Ido2	-2.81667112726221	0.0224199268005269	0.264656795228034	22.6599124595005	141.478372602153	8.49925801937273	5.85725937128296	3.1516596162277	15.3414130507401
ENSMUSG00000045534	Kcna5	-1.6244045076174	0.0224483960984459	0.264724550977488	139.614299347245	167.822621293589	206.815278471403	50.762914551119	17.3341278892523	98.7603465141394
ENSMUSG00000097561	4632411P08Rik	-2.34194059914957	0.0224597413364189	0.264724550977488	27.7766668858393	25.3685357769378	117.100888266913	3.90483958085531	7.87914904056925	21.0944429447676
ENSMUSG00000022105	Rb1	-0.679219941280136	0.0224668902594442	0.264724550977488	4130.68275189153	4166.29414490479	3017.23659687732	2235.52066003966	2298.34777513405	2531.33315337212
ENSMUSG00000040296	Ddx58	-1.51812899635762	0.0224915176074125	0.26485274248582	4299.53564796071	2922.26017892034	14359.9686047313	2688.48205141888	3073.65604072606	1772.89204567615
ENSMUSG00000035407	Kank4	1.15990744362711	0.022597057531404	0.265932995322235	187.85798393844	244.9039415389	272.92061862208	386.579118504675	341.955068360705	846.654232737719
ENSMUSG00000039109	F13a1	-2.69096991391872	0.0226752355311818	0.266449828530813	364.020529188105	219.535405761962	7.55489601722021	13.6669385329936	14.1824682730246	63.2833288343029
ENSMUSG00000086841	2410006H16Rik	1.02790579260349	0.0226767468237813	0.266449828530813	4410.64231550407	6427.02096779575	5257.26326598311	15367.4961704561	11198.6345313611	6254.5023331236
ENSMUSG00000070610	Gm13127	0.894833877461366	0.0226824665865837	0.266449828530813	257.299651153038	349.305223390144	322.027442734011	779.015496380634	485.355580899066	465.036583100559
ENSMUSG00000054640	Slc8a1	-1.00149166559353	0.022762364964787	0.267038974082264	543.106934109964	926.927268772728	665.775211517531	230.385535270463	436.504856847536	396.9590626879
ENSMUSG00000107451	Gm44421	-2.0481694699276	0.0227634025568094	0.267038974082264	54.0914039355819	79.0327460743063	395.687678901908	35.1435562276978	24.4253620257647	68.0775204126592
ENSMUSG00000068014	Gm14648	2.0989405701	0.0227742037070937	0.267038974082264	3.65482459024202	7.80570331598087	6.61053401506768	39.0483958085531	25.2132769298216	13.4237364193976
ENSMUSG00000037364	Srrt	0.687350083537994	0.0228506922124221	0.267772862209435	16383.1167082189	12069.5687523354	11379.5621259379	20738.6030139225	22881.8367287171	20522.9753086276
ENSMUSG00000062683	Atp5g2	0.852569220628563	0.0228659000266887	0.267788184811038	11957.8550943538	16455.3983030022	13760.2987333645	33765.1478556559	23821.031294353	18569.8216596052
ENSMUSG00000047037	Nipa1	-0.808374383844344	0.022889369583458	0.267870627933835	2218.4785262769	3230.58545990158	2061.54225069896	1686.89069892949	1212.60103734361	1391.27439603899
ENSMUSG00000075031	Hist1h2bb	2.16718907967488	0.022900748726033	0.267870627933835	20.4670177053553	5.85427748698565	2.83308600645758	56.620173922402	45.6990644353016	30.6828261014802
ENSMUSG00000045967	Gpr158	-3.65637289527685	0.0229147809099694	0.267872120285535	46.0507898370494	4.87856457248804	207.759640473556	0	18.9099576973662	0.958838315671256
ENSMUSG00000073786	Gm7579	-3.90740164238328	0.0229334481374368	0.26792776129031	345.015441318846	30.2471003494259	3.7774480086101	1.95241979042765	22.8495322176508	0
ENSMUSG00000087547	Platr27	-3.80044114778634	0.0229560369249185	0.268029122035488	59.9391232799691	10.7328420594737	0.944362002152526	3.90483958085531	0.787914904056925	0.958838315671256
ENSMUSG00000030806	Stx1b	-1.07235017873327	0.0231327837132705	0.269929181245401	5076.55135584616	4068.72285345503	5110.88715564947	1645.88988333051	1500.18997732438	3632.07953976272
ENSMUSG00000104467	Gm37660	1.51904358625231	0.0231677708774084	0.270104371639207	69.4416672145983	47.8099328103828	16.9985160387455	169.860521767206	118.187235608539	98.7603465141394
ENSMUSG00000022686	B3gnt5	-2.59465058505013	0.0231758383763099	0.270104371639207	1952.40729610729	8729.7034460101	781.931737782291	31.2387166468425	1222.05601619229	643.380509815413
ENSMUSG00000055652	Klhl25	-0.691549542879101	0.0232122185099083	0.270178693917515	2945.05765481702	3957.4915812023	2814.19876641453	2026.6117424639	1837.41755626075	2152.59201868197
ENSMUSG00000074673	Ttll9	1.72974156411714	0.02321978940872	0.270178693917515	73.8274567228887	12.6842678884689	76.4933221743546	246.004893593884	181.220427933093	115.060597880551
ENSMUSG00000022425	Enpp2	-1.43007765347132	0.0232354208344072	0.270178693917515	12678.5865035496	21852.0664330884	59359.7623693013	11429.4654531635	14612.6698106397	8801.17689954646
ENSMUSG00000086017	Gm11872	-2.59259150964883	0.0232383127859498	0.270178693917515	25.5837721316941	14.6356937174641	146.376110333642	5.85725937128296	19.6978726014231	4.79419157835628
ENSMUSG00000107462	Gm7384	2.85876503121798	0.0232711268654126	0.27023965466777	6.57868426243563	8.78141623047847	7.55489601722021	5.85725937128296	11.8187235608539	147.661100613373
ENSMUSG00000098281	Gm27529	2.42562095969818	0.0232735890698282	0.27023965466777	8.77157901658084	4.87856457248804	3.7774480086101	19.5241979042765	10.24289375274	64.2421671499742
ENSMUSG00000022354	Ndufb9	0.840431707687365	0.0232862168280041	0.27023965466777	9447.72156577562	11387.5454251016	11144.415987402	25219.406432954	18752.3747165548	13293.3344084663
ENSMUSG00000045318	Adra2c	-2.38548407063267	0.0232996660474003	0.27023965466777	153.502632790165	828.380264408469	3471.47471991269	95.668569730955	592.512007850807	163.002513664114
ENSMUSG00000033970	Rfc3	1.08271432805552	0.0233155639382091	0.270261335300601	4835.33293289019	2103.63704365684	2269.30189117252	4996.24224370437	6527.87498011162	7979.45246301619
ENSMUSG00000000214	Th	-3.44437291507697	0.0233468914313587	0.270461733869588	25.5837721316941	4.87856457248804	62.3278921420667	1.95241979042765	6.3033192324554	0
ENSMUSG00000022400	Rbx1	0.727753171877792	0.0233757632801	0.270471067824325	13758.9526524251	15145.0158588319	13522.319508822	29458.1097979724	22310.5984232759	18495.0322709829
ENSMUSG00000027882	Stxbp3	-0.643298820950184	0.0233757761706463	0.270471067824325	3153.38265646081	4167.26985781928	3261.82635543482	2130.08999135657	2261.31577464337	2382.71321444307
ENSMUSG00000024109	Nrxn1	-1.77557451193701	0.0234172039225695	0.270787775251081	2337.62580791879	3717.46620423589	3716.06447847019	1331.55029707166	1385.94231623613	137.11387914099
ENSMUSG00000041716	Gm20604	0.993871956895316	0.0234545868390575	0.271057357801105	874.965006903939	461.512208557369	489.179517115008	1358.88417413765	886.40426706404	1393.19207267033
ENSMUSG00000085546	Gm14252	-2.3447297692096	0.0235487661792738	0.271952999657374	10.9644737707261	115.134123910718	39.6632040904061	13.6669385329936	13.3945533689677	5.75302989402754
ENSMUSG00000089797	Gm16118	-3.11268983374951	0.0235727756666438	0.271952999657374	5.84771934438723	22.441397033445	151.097920344404	9.76209895213827	0.787914904056925	10.5472214723838
ENSMUSG00000072591	5930412G12Rik	-2.34087371283137	0.0235744359941767	0.271952999657374	67.9797373785015	662.509068943876	1296.60902895542	42.9532353894084	286.013110172664	69.9951970440017
ENSMUSG00000020308	Tpgs1	0.770761313559664	0.0235912904229354	0.271984566126781	3747.65713483416	3870.65313181201	4074.92203928815	7382.09922760696	7868.11823191245	4701.18426173617
ENSMUSG00000025922	Gm5045	1.91499246264696	0.0236297309708232	0.272135317078571	68.7107022965499	97.5712914497608	41.5519280947111	99.5734093118104	95.3377033908879	587.76788750648
ENSMUSG00000041264	Uspl1	0.881670832043999	0.0236420195540313	0.272135317078571	5780.47057192677	4132.14419289737	3234.4398573724	9904.62559683949	6354.5337012191	7967.94640322814
ENSMUSG00000089902	Gm13625	1.36060505131348	0.0236467438769545	0.272135317078571	25.5837721316941	19.5142582899522	34.9413940796435	97.6209895213827	55.9419581880416	53.6949456775903
ENSMUSG00000026202	Tuba4a	-1.67977976571514	0.0236995288637904	0.27257995436473	353.787020335427	201.972573301005	974.581586221407	158.14600302464	73.276086077294	246.421447127513
ENSMUSG00000029798	Herc6	-1.09627044241842	0.0237982362600608	0.273551922165913	791.635006246421	1028.40141188048	1799.00961410056	741.919520362508	399.472856356861	553.249708142315
ENSMUSG00000040907	Atp1a3	-1.48249749219369	0.0238383102538092	0.273849163410634	3403.37265843337	2759.31612219924	3497.91685597296	521.296084044184	2340.10726504907	593.520917400507
ENSMUSG00000015126	Tsr3	0.757376726717986	0.0238610974630634	0.273947582017828	3048.12370826184	2311.46389444483	2056.8204406882	4488.61309819318	4643.18252960746	3406.75253557997
ENSMUSG00000106896	G630022F23Rik	-2.15971244967744	0.0239017158437384	0.274250479886611	117.685351805793	1258.66965970191	3762.33821657566	312.387166468425	378.987068851381	458.32471489086
ENSMUSG00000055978	Fut2	-1.80428324431155	0.023916974000756	0.27426220483605	41.665000328759	74.1541815018182	20.7759640473556	13.6669385329936	10.24289375274	15.3414130507401
ENSMUSG00000029925	Tbxas1	-1.0694927607051	0.0240213768894023	0.275295553702757	488.284565256334	295.641013092775	460.848657050433	244.052473803457	118.975150512596	232.038872392444
ENSMUSG00000050240	Hic2	0.761364145861464	0.0241561333918819	0.276675332814866	573.807460667997	551.277796691149	565.672839289363	724.34774224866	951.801204100765	1187.04183480101
ENSMUSG00000021750	Fam107a	-2.15307917200185	0.0241970173194888	0.276862144359311	1181.23930756622	267.345338572345	3870.9398468232	677.489667278396	407.35200539743	112.184082933537
ENSMUSG00000110298	Gm8189	-2.84947417757998	0.024215022460782	0.276862144359311	5.11675442633882	41.9556553233972	283.308600645758	19.5241979042765	5.51540432839847	21.0944429447676
ENSMUSG00000041995	Zbed3	0.668064403982111	0.0242216244812608	0.276862144359311	3849.26125844289	3995.54438486771	2934.1327406879	6126.69330236198	5922.7563337959	5078.96655811064
ENSMUSG00000044505	Lingo4	-1.37397791282209	0.0242348351326051	0.276862144359311	293.11693213741	256.612496512871	181.317504413285	87.8588905692444	40.9715750109601	153.414130507401
ENSMUSG00000015806	Qdpr	-1.17764417919072	0.0242442998979578	0.276862144359311	11221.7734218791	8589.20078632244	26478.0218163525	5849.44969212125	7496.22239719758	7116.49797891206
ENSMUSG00000021890	Eaf1	-1.21043261100695	0.0242620642506312	0.276900869542897	6389.36434866109	18099.4745639306	6130.7981179742	4863.47769795529	4384.74644107679	3983.97320161407
ENSMUSG00000031734	Irx3	2.0790859860559	0.0243234736788753	0.277437371476336	711.228865261097	1296.72246336732	2337.2959553275	985.971994165965	2827.8265906603	14544.6184104173
ENSMUSG00000022723	Crybg3	0.882874702833493	0.0243452852546642	0.277521846408938	880.812726248326	744.468953761675	1188.00739870788	1435.02854596433	2286.5290515732	1464.14610803001
ENSMUSG00000046034	Otulin	0.727206556080474	0.0243703602225887	0.277643400170415	2481.62589677433	2530.9993002068	2480.83897965469	5320.34392891536	3655.92515482413	3432.6411701031
ENSMUSG00000081999	Gm13461	0.95094457142782	0.0244178370314338	0.27801987612918	119.14728164189	89.76558813378	80.2707701829647	214.766176947042	144.188427442417	202.314884606635
ENSMUSG00000011960	Ccnt1	0.597000147415196	0.0244653249449603	0.278387419602972	7669.28392016385	7120.75285000354	6465.10226673619	11987.8575132258	10264.9553700536	9900.00560930572
ENSMUSG00000017740	Slc12a5	-1.57265939082068	0.0244885357611083	0.278387419602972	358.903774761766	84.8870235612919	516.566015177432	97.6209895213827	130.005959169393	94.9249932514543
ENSMUSG00000033777	Tlr13	-1.08669264844963	0.0245099259439903	0.278387419602972	1035.77728887459	725.930408386221	569.450287297973	458.818650750499	210.373279383199	430.518403736394
ENSMUSG00000069208	Zfp825	0.764097571857708	0.0245110201518702	0.278387419602972	636.670443620159	441.022237352919	547.729961248465	749.729199524219	1036.89601373891	972.262052090653
ENSMUSG00000040818	Dennd6a	-1.10432952295264	0.0245337875906981	0.278387419602972	4134.33757648177	10525.0152086857	5381.91905026725	3508.49836339849	2239.25415732978	3574.54924082244
ENSMUSG00000030683	Sez6l2	-1.35971828241528	0.0245391665764288	0.278387419602972	492.670354764624	162.944056721101	454.238123035365	85.9064707788168	145.764257250531	199.438369659621
ENSMUSG00000047330	Kcne4	-2.00374516476706	0.024551270485619	0.278387419602972	95.0254393462924	1588.46062480211	1657.35531377768	363.150081019544	196.190811110174	274.227758281979
ENSMUSG00000027956	Tmem144	-1.49737361010599	0.0245814943121736	0.278406677615815	2574.45844136648	3671.6076972545	5499.96430053631	615.012233984711	2717.51850409233	825.559789792951
ENSMUSG00000081684	Rps2-ps13	1.84705324140267	0.0245818717168181	0.278406677615815	38.010175738517	53.6642102973684	16.0541540365929	232.337955060891	116.611405800425	40.2712092581927
ENSMUSG00000106944	Gm43843	-2.07782659421161	0.024602304580137	0.27847438174873	1063.55395576043	175.628324609569	122.767060279828	171.812941557634	41.759489915017	110.266406302194
ENSMUSG00000027163	Commd9	0.713773365102938	0.0246279643167521	0.278601134798725	2401.95072070705	2263.65396163445	1646.96733175401	3623.69113103373	3723.68583657303	3006.91695794506
ENSMUSG00000073016	Uprt	-1.25167901146632	0.0247026004231053	0.279281453727185	880.812726248326	1669.44479670541	784.764823788749	345.578302905695	299.407663541631	754.605754433278
ENSMUSG00000037905	Bri3bp	0.718866100190634	0.024788440285237	0.280087567211197	7099.86224900414	4963.45159604933	6625.64380710212	11983.9526736449	8912.89339469193	9866.44626825722
ENSMUSG00000024248	Cox7a2l	0.907436489461478	0.0248109003350905	0.28017701931742	8023.07094049928	10227.4227697639	10693.9553123752	24172.9094252848	18552.2443309243	11568.3842785737
ENSMUSG00000021485	Mxd3	1.18551251908577	0.0248339617800026	0.28027315389089	1649.78782003525	700.561872609283	962.304880193424	1421.36160743133	2667.09195023269	3445.10606820682
ENSMUSG00000004707	Ly9	-1.34748836597265	0.0248865987152761	0.280580117517391	462.700793124639	224.41397033445	570.394649300126	271.386350869444	100.853107719286	124.648981037263
ENSMUSG00000049232	Tigd2	-0.752019041801382	0.024903369873323	0.280580117517391	2008.69159479701	2020.70144592455	2531.83452777092	1528.74469590485	992.772779111725	1376.89182130392
ENSMUSG00000089804	Gm16136	3.59549029694756	0.0249048534105756	0.280580117517391	7.30964918048403	0	0.944362002152526	76.1443718266785	22.8495322176508	3.83535326268502
ENSMUSG00000035595	1600002K03Rik	1.21934361286542	0.0249707328546965	0.281072373314489	390.335266237847	487.856457248804	464.626105059043	835.635670303036	1770.44478941591	518.731528778149
ENSMUSG00000002083	Bbc3	0.823847892454448	0.0249888054688377	0.281072373314489	1672.44773249475	1098.65274172431	933.974020128848	2100.80369450016	2409.44377660608	2049.03748058947
ENSMUSG00000063412	Gm10131	1.24741347392899	0.0249923164021656	0.281072373314489	90.639649838002	80.0084589888039	49.1068241119313	232.337955060891	96.1256182949448	195.603016396936
ENSMUSG00000050926	Dcaf12l2	-3.21366846064382	0.025017342164997	0.281108528770994	85.5228954116632	133.672669286172	1106.79226652276	85.9064707788168	57.5177879961555	0
ENSMUSG00000103563	8030445P17Rik	2.40596997883988	0.0250247146038024	0.281108528770994	21.9289475414521	18.5385453754546	9.44362002152526	212.813757156614	11.8187235608539	42.1888858895353
ENSMUSG00000066842	Hmcn1	-1.56660009209953	0.0250562928984529	0.281299232336069	437.117020992945	392.236591628038	1754.62459999939	378.769439342965	302.559323157859	191.767663134251
ENSMUSG00000039013	Siglec5	-2.57330889272977	0.0250858427842822	0.281392930977479	41.665000328759	11.7085549739713	212.481450484318	25.3814572755595	4.72748942434155	15.3414130507401
ENSMUSG00000038357	Camp	-3.55775165664071	0.0250938518255546	0.281392930977479	12.4264036068229	64.3970523568421	2.83308600645758	0	1.57582980811385	4.79419157835628
ENSMUSG00000035370	Adat3	1.1478986069679	0.025112852183083	0.28142437113725	1036.50825379264	578.597758297082	541.119427233397	1729.8439343189	2173.069305389	876.378220523528
ENSMUSG00000017897	Eya2	1.74363736207002	0.0251258717028845	0.28142437113725	548.954653454351	317.106697211723	76.4933221743546	1741.55845306147	501.113878980204	916.649429781721
ENSMUSG00000097855	A930007I19Rik	-1.1342919872063	0.0251731666705333	0.281721937733514	114.761492133599	215.632554103971	113.323440258303	54.6677541319743	77.2156605975786	69.0363587283304
ENSMUSG00000109291	Gm2814	-2.4816008957257	0.0251816857917005	0.281721937733514	12.4264036068229	60.4942006988517	25.4977740581182	1.95241979042765	11.0308086567969	3.83535326268502
ENSMUSG00000065828	Gm26317	2.45719609307218	0.0252153894106966	0.281802749315543	7.30964918048403	4.87856457248804	2.83308600645758	27.3338770659872	48.8507240515293	6.71186820969879
ENSMUSG00000031896	Ctrl	1.31532906867596	0.0252181645377626	0.281802749315543	65.0558777063079	38.0528036654067	47.2181001076263	195.241979042765	75.6398307894648	106.431053039509
ENSMUSG00000031355	Arhgap6	-1.62270866542717	0.025234338391373	0.281820016875247	153.502632790165	485.905031419809	983.080844240779	130.812125958653	135.521363497791	259.84518354691
ENSMUSG00000098221	Gm27030	-1.12884244118599	0.0252978648437792	0.282365797343805	102.335088526776	80.0084589888039	151.097920344404	50.762914551119	43.3353197231309	58.4891372559466
ENSMUSG00000078193	Gm2000	0.932748959785025	0.0253401904654053	0.282674446621907	290.924037383265	350.280936304641	218.147622497233	695.061445392245	560.99541168853	386.411841215516
ENSMUSG00000021752	Kctd6	-0.926793384394842	0.0253708385160242	0.282693217817446	1157.84843018867	1931.91157070526	1533.6438914957	1097.25992222034	734.336690581054	603.10930055722
ENSMUSG00000090137	Uba52	1.04441353865057	0.0253746091928395	0.282693217817446	36263.9005492993	24972.3963336518	19764.5523430502	55835.30116665	77506.4011971756	33725.2200771051
ENSMUSG00000042254	Cilp	-2.88981024736088	0.0253858949817899	0.282693217817446	3.65482459024202	120.988401397703	16.9985160387455	5.85725937128296	5.51540432839847	7.67070652537005
ENSMUSG00000110928	Gm48114	3.01925620760787	0.02540961016735	0.282793841637203	3.65482459024202	9.75712914497608	5.66617201291516	142.526644701219	6.3033192324554	6.71186820969879
ENSMUSG00000029552	Tes	-1.15700261936875	0.0254913195443594	0.283236479604445	1805.48334757956	1040.10996685445	715.826397631615	591.583196499579	336.439664032307	670.227982654208
ENSMUSG00000105388	Rpl36a-ps2	1.40268491997358	0.0254938020848824	0.283236479604445	140.345264265293	242.952515709904	117.100888266913	572.058998595303	167.037959660068	584.891372559466
ENSMUSG00000099767	Gm28884	-2.28208586670676	0.0254985213617578	0.283236479604445	10.9644737707261	42.9313682378948	21.7203260495081	5.85725937128296	3.1516596162277	6.71186820969879
ENSMUSG00000056300	Zfp981	-5.07822808589003	0.0255081906106261	0.283236479604445	0	3.90285165799043	83.1038561894223	1.95241979042765	0	0.958838315671256
ENSMUSG00000102133	Gm37106	3.12494683992761	0.0255468020611611	0.283501809739786	8.77157901658084	2.92713874349282	4.72181001076263	132.76454574908	3.1516596162277	9.58838315671256
ENSMUSG00000086544	Chn1os3	-1.82445543800059	0.0256312399386686	0.284275093505153	70.9035970506951	17.5628324609569	89.71439020449	15.6193583234212	17.3341278892523	17.2590896820826
ENSMUSG00000005716	Pvalb	-2.59204354354776	0.0256643680221816	0.284478739900649	37.2792108204686	777.643192854594	645.943609472328	66.3822728745402	167.825874564125	7.67070652537005
ENSMUSG00000028514	Usp24	-1.24604125080636	0.0256948837908381	0.284562157328409	16539.5432006812	43092.3608687869	51886.0814842662	9687.90700010202	20767.0731262284	16559.1377116426
ENSMUSG00000028137	Celf3	-2.3368044489374	0.0257014354399913	0.284562157328409	3507.90064171429	2250.96969374598	223.813794510149	119.097607216087	136.309278401848	928.155489569776
ENSMUSG00000063887	Nlgn1	-0.92855466704343	0.0257865151965295	0.285340158105193	3404.10362335141	5422.03666586321	5353.58819020267	2098.85127470973	1907.54198272181	3442.22955325981
ENSMUSG00000001444	Tbx21	-2.16760277900583	0.0258936805799066	0.286361513416705	42.3959652468074	59.5184877843541	123.711422281981	1.95241979042765	31.516596162277	15.3414130507401
ENSMUSG00000109420	Gm44702	2.34421689083682	0.0259315370379729	0.286479085766223	7.30964918048403	6.82999040148326	0.944362002152526	19.5241979042765	37.0320004906755	20.1356046290964
ENSMUSG00000042662	Dusp15	2.05303186619595	0.0259377242988871	0.286479085766223	2999.1490587526	164.895482550096	2075.70768073125	12518.9156962221	5806.14492799548	3421.13511031504
ENSMUSG00000026073	Il1r2	-1.3010896326915	0.0259489231592037	0.286479085766223	51.8985091814366	40.0042294944019	57.6060821313041	19.5241979042765	18.1220427933093	23.0121195761101
ENSMUSG00000098973	Mir6236	0.742211007860563	0.0259670526607945	0.286515045538492	4256.40871779585	5252.26261874062	3419.5348097943	8315.35588743138	7194.45098894378	6117.38845398261
ENSMUSG00000021567	Nkd2	-1.31801970142824	0.0260100675789019	0.286825387468543	1873.46308495806	3574.03640580474	1111.51407653352	1185.11881278959	475.900602050382	971.303213774982
ENSMUSG00000074785	Plxnc1	-1.78561190528683	0.0260453623005291	0.287013673741154	1706.07211872497	13000.3988727661	2161.64462292713	1245.64382629284	2144.70436884295	1501.54080234119
ENSMUSG00000058603	Rpl28-ps1	1.15462252319915	0.0260569382493267	0.287013673741154	198.822457709166	152.211214661627	133.155042303506	501.771886139907	395.533281836576	183.13811829321
ENSMUSG00000092486	2610524H06Rik	0.847973646191886	0.0260730340053965	0.28702685720798	1712.65080298741	922.04870420024	1574.25145758826	2805.62723884454	2221.13211453647	2551.46875800121
ENSMUSG00000064952	Gm24920	2.96729770623912	0.0261042788639588	0.287206700350751	8.04061409853244	1.95142582899522	3.7774480086101	91.7637301500997	3.93957452028462	14.3825747350688
ENSMUSG00000002032	Tmem25	-1.63667954779808	0.0261247863082322	0.287268269536583	173.96965049552	807.89029320402	628.00073143143	89.8113103596721	302.559323157859	123.690142721592
ENSMUSG00000094955	Gm3699	1.71258713042193	0.0261512658363868	0.287393632178463	25.5837721316941	21.4656841189474	10.3879820236778	97.6209895213827	64.6090221326678	27.8063111544664
ENSMUSG00000071550	Cfap44	-1.39573550938434	0.0261660228830015	0.287393632178463	77.4822813131308	59.5184877843541	54.7729961248465	19.5241979042765	36.2440855866185	16.3002513664113
ENSMUSG00000031358	Msl3	-1.81888391274561	0.0262061560469501	0.287670425210538	4792.20600272533	37260.5247788347	5533.01697061165	3820.88552986692	3609.43817548477	6056.98164009532
ENSMUSG00000040760	Appl1	-1.14179711984941	0.0262373147141927	0.287726318679725	6516.55224440152	20509.4854627397	10400.2587297058	6579.65469374119	5595.77164861228	4786.52087183091
ENSMUSG00000022015	Tnfsf11	-2.12729469288811	0.0262411181894771	0.287726318679725	17.5431580331617	39.0285165799043	58.5504441334566	3.90483958085531	15.7582980811385	5.75302989402754
ENSMUSG00000048720	Tbc1d12	-0.8080841988371	0.0262693157400026	0.287871653999516	2112.48861315989	2942.75015012479	1666.79893379921	1278.83496273011	1129.86997241763	1430.58676698151
[truncated: 18,793 more rows]
